# Supplementary material for: Integrated RNA-seq and snRNA-seq analysis identifies PR10 tandem gene cluster governing early defense against Fusarium wilt in sea island cotton
Source: Front Plant Sci. 2025 Nov 5;16:1622223. doi: 10.3389/fpls.2025.1622223 (PMC12627019; doi:10.3389/fpls.2025.1622223)
Supplement: Supplementary file 2 [file Table1.xlsx]

## Sheet: Table S1
Table S1 RNA sequencing (RNA-seq) and mapping statistical analysis.
Sample	ReadSum	BaseSum	GC(%)	N(%)	Q20(%)	CycleQ20(%)	Q30(%)	Mapping(%)
Xinhai14_0h_1	24066441	7268065182	44.24	0	99	100	97.18	93.92
Xinhai14_0h_2	22267246	6724708292	44.22	0	98.94	100	96.97	93.85
Xinhai14_0h_3	21146296	6386181392	44.32	0	98.96	100	97.08	93.28
Xinhai14_2h_1	25135797	7591010694	44.57	0	98.74	100	96.39	87.97
Xinhai14_2h_2	24847043	7503806986	44.86	0.01	98.76	100	96.41	90.01
Xinhai14_2h_3	24875533	7512410966	44.54	0	98.81	100	96.6	88.12
Xinhai14_12h_1	25213049	7614340798	44.23	0.01	98.6	100	95.96	90.01
Xinhai14_12h_2	25512882	7704890364	44.27	0.01	98.61	100	96	90
Xinhai14_12h_3	25747050	7775609100	44.3	0.01	98.56	100	95.83	90
Xinhai14_48h_1	23243034	7019396268	44.53	0	98.79	100	96.69	87.22
Xinhai14_48h_2	22704732	6856829064	44.58	0	98.82	100	96.76	87.1
Xinhai14_48h_3	21477680	6486259360	44.75	0	98.82	100	96.76	86.63

## Sheet: Table S2
Table S2 DEGs between 0 hpi and 2 hpi.
Gene ID	Xinhai14_0h_1-FPKM	Xinhai14_0h_2-FPKM	Xinhai14_0h_3-FPKM	Xinhai14_2h_1-FPKM	Xinhai14_2h_2-FPKM	Xinhai14_2h_3-FPKM	log2FoldChange	pvalue	qvalue	significant
GB_D05G0368	409.668	400.491	399.845	123.626	118.031	124.864	-1.36118	0	0	down
GB_A11G0064	2.58161	3.19576	2.87673	22.7454	22.6245	22.2111	3.32495	0	0	up
GB_D02G1068	63.2058	62.8088	60.818	152.452	144.062	150.629	1.62039	0	0	up
GB_A09G1015	39.444	35.3857	34.3308	460.362	464.017	479.791	4.04433	0	0	up
GB_D10G0359	31.6524	31.6159	30.3575	96.5928	95.4298	97.9901	1.99233	0	0	up
GB_D11G3797	18.6689	19.3233	19.0405	90.6662	84.8451	85.0341	2.55321	0	0	up
GB_A08G0008	261.175	251.786	242.635	36.914	38.376	40.6638	-2.34165	0	0	down
GB_A05G2514	313.148	311.809	330.568	695.796	678.177	730.697	1.50116	0	0	up
GB_A07G0191	127.154	127.915	127.783	360.268	352.859	357.076	1.84485	0	0	up
GB_D09G0799	29.2294	28.1031	29.6343	160.749	150.363	157.55	2.79099	0	0	up
GB_D09G0867	89.2542	87.6853	90.3965	1094.85	1085.62	1125.02	3.98992	0	0	up
GB_D01G2397	218.859	220.73	209.008	540.324	521.208	558.122	1.68189	0	0	up
GB_A10G2335	2.1949	2.46241	2.03353	101.88	99.1481	100.384	5.84735	0	0	up
GB_A12G2991	8.97756	11.2259	9.69793	114.033	109.755	131.698	3.93055	0	0	up
GB_A05G2288	25.4079	24.7451	26.8069	116.368	110.783	112.768	2.50513	0	0	up
GB_A05G3158	44.1448	43.0109	38.2363	174.784	164.915	170.806	2.38556	0	0	up
GB_D08G2170	56.0248	54.1928	49.8993	417.2	404.651	445.31	3.34351	0	0	up
GB_D05G2300	28.3524	27.7494	27.1594	138.942	137.139	147.82	2.70892	0	0	up
GB_A13G1539	95.6693	102.09	96.5002	290.595	294.306	298.824	1.94829	0	0	up
GB_D02G0755	123.14	126.969	119.953	14.2363	14.5569	13.0906	-2.78062	0	0	down
GB_D06G1197	2.91348	3.24088	3.68909	38.6151	40.5778	37.6391	3.93055	0	0	up
GB_A05G2122	83.9401	80.4687	83.1275	19.7832	19.2968	19.6608	-1.71337	0	0	down
GB_D10G0260	366.725	370.906	341.784	2654.82	2671.07	2814.73	3.27644	0	0	up
GB_A10G0412	9.42204	9.7625	9.65492	52.284	52.6492	50.0996	2.78733	0	0	up
GB_D05G1378	21.0385	23.3055	21.5558	89.8767	90.3944	91.0359	2.4034	0	0	up
GB_D13G2690	8.64325	9.3427	9.64807	41.8988	39.83	40.5687	2.50864	0	0	up
GB_D05G2481	24.5036	23.7503	22.0637	125.996	126.099	133.805	2.81652	0	0	up
GB_A09G0946	58.9155	57.6709	59.868	191.603	186.005	195.638	2.06189	0	0	up
GB_D10G0632	24.1644	24.7236	23.1977	107.956	104.625	101.892	2.48631	0	0	up
GB_A13G2206	51.0808	48.9121	52.2567	131.735	127.622	129.156	1.71338	0	0	up
GB_D02G2312	80.644	79.6714	78.496	373.515	356.106	382.618	2.58108	0	0	up
GB_D10G0418	19.6642	17.426	19.4651	123.657	118.225	127.099	3.06636	0	0	up
GB_A07G1381	125.459	116.486	122.487	303.226	300.937	331.262	1.72165	0	0	up
GB_A11G0265	39.6503	41.42	39.3973	130.83	122.453	132.32	2.04008	0	0	up
GB_A11G0974	15.6163	12.1326	11.2605	911.864	851.092	928.532	6.46324	0	0	up
GB_A06G0576	61.8546	58.488	63.0447	187.516	187.778	189.267	1.98409	0	0	up
GB_D06G0769	33.1835	34.0294	30.0964	286.297	280.156	304.394	3.52153	0	0	up
GB_A10G0390	23.9512	20.4906	22.3015	71.2279	76.2934	75.7457	2.10281	0	0	up
GB_A01G1089	21.1006	23.6312	23.249	166.387	153.317	159.437	3.18035	0	0	up
GB_D11G0264	32.5729	36.1464	33.7296	135.103	127.616	137.898	2.32917	0	0	up
GB_D10G0806	322.94	324.335	315.155	809.375	811.327	828.841	1.70932	0	0	up
GB_A13G2086	71.7585	68.3448	69.0039	296.889	299.728	314.776	2.48497	0	0	up
GB_D06G2150	24.2524	25.9538	27.4424	511.728	487.271	491.141	4.62595	0	0	up
GB_A05G0096	2.36068	3.26023	2.61121	29.1514	28.288	28.9484	3.75113	0	0	up
GB_A07G0600	19.2971	19.6417	18.474	178.519	185.466	193.678	3.63997	0	0	up
GB_D01G2577	13.0093	14.3561	15.011	90.0913	85.763	89.8427	3.01201	0	0	up
GB_A05G2232	6.89031	8.53965	8.39719	55.2464	55.2099	57.9648	3.18578	0	0	up
GB_A08G0408	22.9843	23.4737	24.5864	139.705	136.268	144.819	2.92869	0	0	up
GB_A09G2651	171.98	173.606	170.253	479.905	482.199	499.581	1.86443	0	0	up
GB_D07G1132	332.247	328.604	332.977	750.433	725.546	749.82	1.52502	0	0	up
GB_D11G0513	58.1609	55.105	55.0038	183.805	166.238	173.683	1.99928	0	0	up
GB_A02G1759	152.092	154.409	151.047	358.5	358.053	361.152	1.59767	0	0	up
GB_D01G2399	157.886	149.392	144.832	388.607	373.473	399.549	1.72257	0	0	up
GB_A01G0018	42.6102	43.4171	42.5206	357.202	353.856	370.574	3.43441	0	0	up
GB_D05G3817	19.6386	18.3073	17.9937	87.1956	88.1678	93.5386	2.62417	0	0	up
GB_D13G2023	30.5371	30.4398	27.8572	153.366	158.594	164.188	2.78226	0	0	up
GB_A11G2133	50.5422	51.1815	47.3556	195.351	192.646	205.255	2.35383	0	0	up
GB_A06G0785	45.2389	43.8166	39.8065	339.683	326.337	361.246	3.35497	0	0	up
GB_A10G1456	12.5179	12.6792	13.5495	81.1019	75.4904	80.6368	2.97677	0	0	up
GB_A07G0036	90.3228	87.3325	88.9083	268.539	260.885	292.507	1.98621	0	0	up
GB_D01G1133	94.4919	97.4492	95.0001	1514.15	1329.69	1551.61	4.29883	0	0	up
GB_A06G0928	27.6296	28.7717	29.3289	80.7874	83.3087	82.6139	1.8871	0	0	up
GB_D01G0560	3.41845	3.31919	2.60669	108.863	102.303	101.276	5.41333	0	0	up
GB_D02G0223	159.491	158.475	156.838	312.795	299.899	308.363	1.31762	0	0	up
GB_A01G2565	1.38751	1.60618	1.28582	138.17	133.382	140.125	6.92706	0	0	up
GB_A10G0342	12.7333	13.9737	14.989	79.2561	78.4401	82.5712	2.88993	0	0	up
GB_D12G0140	19.2487	18.5618	15.606	290.709	285.923	292.944	4.38075	0	0	up
GB_A09G2688	52.6399	55.6683	50.1444	142.185	145.047	152.655	1.8345	0	0	up
GB_D13G1459	72.3376	75.9484	70.438	196.361	191.575	197.028	1.78073	0	0	up
GB_A05G2687	23.2758	25.4263	24.1022	114.934	114.281	112.187	2.59148	0	0	up
GB_A11G0500	46.9133	51.0916	53.5791	202.092	196.142	208.816	2.36438	0	0	up
GB_A10G0606	21.5395	23.317	20.3888	67.7223	65.1825	67.2395	1.97833	0	0	up
GB_A05G1697	60.8783	59.3663	61.7684	180.412	178.801	187.827	1.94946	0	0	up
GB_A10G2140	11.494	11.0427	12.196	47.289	45.7164	48.7956	2.39163	0	0	up
GB_A05G1991	4.32297	4.10712	4.03404	22.9506	24.2561	23.9236	2.87214	0	0	up
GB_D08G1944	65.6868	65.6261	67.6172	6.65912	7.14994	6.49046	-2.92962	0	0	down
GB_A07G0890	183.311	191.237	179.818	470.735	462.182	487.518	1.71912	0	0	up
GB_D13G0042	21.2109	19.6352	20.1309	82.4749	86.599	85.02	2.4199	0	0	up
GB_D13G0041	147.45	146.131	140.958	370.395	347.986	349.839	1.65875	0	0	up
GB_A12G0608	123.28	125.872	119.551	603.501	583.109	631.915	2.66376	0	0	up
GB_D02G1846	5.60951	5.50941	5.81891	44.1415	39.1209	41.4105	3.24034	0	0	up
GB_D10G2705	21.7892	22.225	21.9857	74.9571	76.1568	78.9055	2.16236	0	0	up
GB_A06G0235	19.3998	18.7339	18.8319	63.432	64.7218	66.7286	2.13549	0	0	up
GB_A05G3719	101.373	97.234	97.8669	370.847	369.127	369.132	2.26473	0	0	up
GB_A12G0560	43.5648	40.2544	39.156	485.16	462.782	492.217	3.90996	0	0	up
MH_newGene_2533	660.797	655.291	656.362	976.01	968.195	980.769	1.06426	0	0	up
GB_D07G1997	47.6875	46.8588	46.5111	108.049	109.422	108.044	1.56776	0	0	up
GB_D05G1014	80.958	82.8873	80.5095	221.399	208.089	231.053	1.79654	0	0	up
GB_A02G0250	19.2928	18.7855	19.0918	57.5171	55.6956	59.5689	1.9572	0	0	up
GB_A10G0269	18.6988	18.6754	17.6817	112.673	107.869	120.802	2.99122	0	0	up
GB_A07G0237	75.6115	81.6206	86.2992	213.044	210.985	220.512	1.767	0	0	up
GB_A05G0729	44.7605	41.8812	41.8917	192.844	205.241	206.344	2.59422	0	0	up
GB_A08G1063	41.1285	41.0842	36.7437	232.491	226.728	229.101	2.89306	0	0	up
GB_A05G4133	26.717	27.6179	27.2202	74.3075	72.1825	73.5737	1.79392	0	0	up
GB_D05G0716	42.4744	37.7879	40.0443	192.156	198.537	205.282	2.66931	0	0	up
GB_D11G1832	60.9701	61.5481	57.5238	129.071	129.526	132.456	1.48025	0	0	up
GB_A10G2611	32.7386	32.0341	32.4263	75.5974	81.5646	80.4838	1.65128	0	0	up
GB_D01G0662	17.9387	18.5191	17.4686	85.2219	81.9476	84.771	2.58438	0	0	up
GB_D07G1733	4.137	3.24273	3.86346	37.5528	34.7996	40.2304	3.67994	0	0	up
GB_D03G1849	93.3806	92.8805	94.2372	18.7943	18.303	20.6493	-1.91732	0	0	down
GB_A05G3134	25.1686	27.965	25.3242	88.9759	88.5513	86.7081	2.1133	0	0	up
GB_D11G3466	41.9205	44.4349	43.1601	133.082	132.256	140.005	2.00801	0	0	up
GB_A07G1134	139.165	142.865	138.729	367.775	358.448	380.116	1.75643	0	0	up
GB_A11G2937	39.883	40.8556	41.8384	268.663	262.498	259.994	3.05158	0	0	up
GB_A09G0379	17.1565	17.0892	17.3446	104.645	98.3113	102.509	2.92652	0	0	up
GB_D07G0609	43.5204	43.0722	40.3967	144.892	151.49	154.203	2.1877	0	0	up
GB_A01G1128	125.174	124.056	128.878	782.001	785.139	814.532	3.01677	0	0	up
GB_A12G1440	28.1559	27.3079	29.7624	75.2397	75.3573	74.3376	1.76211	0	0	up
GB_A02G1727	10.2449	10.7793	9.70444	68.278	65.8434	70.2637	3.09377	0	0	up
GB_A13G1897	20.5287	19.158	20.1998	260.023	253.738	259.58	4.05135	0	0	up
GB_D06G0565	58.9988	57.0334	59.1309	170.879	171.042	173.392	1.91849	0	0	up
GB_D06G1951	64.7072	67.8538	65.464	223.367	239.379	240.782	2.19039	0	0	up
GB_A08G1951	78.7727	83.6639	80.1522	12.8307	13.1833	14.3835	-2.22309	0	0	down
GB_A02G1916	5.7773	6.35368	5.73388	74.4841	71.0666	74.2196	3.98041	0	0	up
GB_D09G2299	49.1604	48.3283	47.3804	568.305	540.523	545.478	3.87439	0	0	up
GB_D09G2208	239.374	234.538	242.184	35.3908	35.5759	36.3341	-2.37605	0	0	down
GB_A08G0234	171.511	168.271	168.824	50.2185	47.5833	51.0892	-1.41024	0	0	down
GB_A12G2489	184.948	180.681	181.02	13.5259	11.5452	13.9984	-3.44257	0	0	down
GB_D02G1426	57.8605	53.7159	53.6054	120.9	122.167	119.5	1.49536	0	0	up
GB_D11G0946	15.3983	18.4514	15.5705	184.325	168.414	181.974	3.79531	0	0	up
GB_A07G2699	10.1726	11.3837	10.6408	155.389	155.787	164.587	4.2464	0	0	up
GB_D12G2621	24.8562	25.1136	24.9626	70.869	73.7536	72.3227	1.89529	0	0	up
GB_A11G3383	117.041	120.344	121.526	378.129	381.927	395.043	2.04847	0	0	up
GB_A12G0272	24.8841	25.8872	25.9586	142.537	144.625	140.704	2.8408	0	0	up
MH_newGene_7418	132.359	129.738	131.615	25.2573	25.231	25.0838	-2.01865	0	0	down
GB_D03G0087	70.797	67.6665	64.7406	230.652	230.722	239.904	2.14725	0	0	up
GB_A04G1518	130.377	123.941	128.731	14.9401	13.5305	16.645	-2.72186	0	0	down
GB_A02G1991	41.6687	43.6277	40.5557	230.781	228.946	234.62	2.82526	0	0	up
GB_A02G1998	66.8993	58.703	57.4966	249.743	236.449	253.118	2.37273	0	0	up
GB_A11G1833	10.0897	10.9892	11.1141	88.2414	87.0894	80.4815	3.35311	0	0	up
GB_A03G0155	28.2382	31.4803	27.8247	104.307	97.7872	107.017	2.18173	0	0	up
GB_A11G1056	8.26868	8.82907	8.88099	69.1005	68.4787	68.4301	3.34879	0	0	up
MH_newGene_9821	75.9289	78.7456	80.3072	172.81	166.26	173.837	1.48841	0	0	up
GB_A13G2024	546.128	566.363	535.098	3150.45	3055.62	3279.7	2.88709	0	0	up
GB_A06G1924	30.0392	28.6851	27.5578	165.65	161.445	167.631	2.87967	0	0	up
GB_D06G0537	2.47405	2.76623	2.42373	14.2724	14.1215	14.1609	2.83374	0	0	up
GB_A05G2433	10.4905	11.0743	9.98087	58.076	57.3337	62.313	2.85388	0	0	up
GB_A03G1674	119.714	118.471	117.907	29.0843	27.8815	27.2612	-1.71765	0	0	down
GB_D05G1864	147.161	150.529	138.356	1946.37	1747.17	1994.69	4.06656	0	0	up
GB_A03G0736	14.9806	13.9419	14.2034	171.856	159.978	172.147	3.90671	0	0	up
GB_A12G0516	30.063	29.3972	27.5241	276.011	268.446	285.257	3.61425	0	0	up
GB_D06G0201	80.7758	75.4913	79.0679	283.42	292.589	311.859	2.27684	0	0	up
GB_A13G1450	7.95508	6.05305	6.55429	49.5993	50.4623	51.4715	3.23531	0	0	up
GB_A06G0759	2.88939	3.59295	3.68693	26.7149	23.9453	24.3866	3.24768	0	0	up
GB_D11G1116	1.50375	1.68761	2.01124	22.3525	24.0589	20.5136	4.05121	0	0	up
GB_A04G1561	38.3996	39.3951	42.7774	104.852	107.016	101.628	1.74088	0	0	up
GB_D11G1804	41.2429	45.5643	44.4749	407.612	386.698	415.459	3.56624	0	0	up
GB_A12G1268	36.6465	34.6296	35.8278	143.722	147.027	151.022	2.40505	0	0	up
GB_D07G0957	33.4295	34.1997	32.8921	78.4708	74.8349	77.8623	1.56287	0	0	up
GB_D01G0634	21.3654	24.6356	23.5935	115.616	111.756	120.917	2.68594	0	0	up
GB_D06G2170	57.1407	53.7925	57.8169	433.544	414.333	409.812	3.25894	0	0	up
GB_A02G2075	16.744	17.0494	16.8773	74.6384	71.2343	71.453	2.46226	0	0	up
GB_D13G1036	141.421	135.469	139.551	270.247	274.711	276.035	1.34097	0	0	up
GB_D05G1778	9.05644	9.36294	9.09693	55.4435	55.2898	54.8699	2.94983	0	0	up
GB_A01G0205	13.5807	11.7475	11.4611	50.5368	54.4139	51.4312	2.44598	0	0	up
GB_D07G0244	113.322	116.06	115.799	297.061	279.1	297.712	1.7019	0	0	up
GB_A10G0726	79.0586	78.2642	77.1014	331.195	327.689	327.893	2.4349	0	0	up
GB_A01G0628	13.5478	12.4578	14.4442	93.1206	96.9832	98.0656	3.19447	0	0	up
GB_D04G1962	16.2989	20.2512	16.2253	90.124	89.8933	94.3794	2.73948	0	0	up
GB_D08G2164	58.5742	60.4473	55.3129	175.832	171.961	185.475	1.97436	0	0	up
GB_A13G2478	450.164	450.222	441.513	864.794	838.166	914.031	1.32545	0	0	up
GB_D13G1859	21.9368	20.8279	21.176	82.667	76.9127	84.076	2.29111	0	0	up
GB_D13G0875	4.9339	5.88921	5.68	44.5647	37.3662	40.7417	3.25545	0	0	up
GB_D07G0804	25.2076	25.3021	26.3387	85.8675	81.8162	81.1877	2.05758	0	0	up
GB_A07G0618	1685.9	1661.68	1674.59	421.579	416.767	448.779	-1.60218	0	0	down
GB_D07G2679	10.9615	9.28328	11.2999	151.912	159.906	161.906	4.26888	0	0	up
GB_D03G0589	41.4604	42.1838	42.8131	171.384	169.823	173.601	2.38738	0	0	up
GB_A03G2163	38.2692	38.912	35.8621	210.954	207.088	223.099	2.86442	0	0	up
GB_A08G2142	41.7206	42.6252	40.5802	88.2515	88.1404	91.0755	1.45985	0	0	up
GB_D06G0352	28.2662	28.2232	30.2039	94.9903	92.0066	96.1712	2.07001	0	0	up
GB_D08G2713	41.3421	39.2449	37.9847	139.738	131.185	141.81	2.15996	0	0	up
GB_D12G0554	45.6609	42.3258	44.2195	546.122	521.633	549.402	3.97358	0	0	up
GB_A07G0323	3.32592	3.37922	3.48144	30.4067	27.5928	32.337	3.50721	0	0	up
GB_D10G0858	62.8367	68.8365	62.3536	332.167	331.868	344.097	2.73907	0	0	up
GB_D08G1064	83.1437	83.2387	81.2965	325.244	310.842	322.764	2.31439	0	0	up
GB_D06G0134	64.81	67.0181	64.4619	449.197	433.954	465.851	3.1424	0	0	up
GB_D05G3223	384.624	376.582	376.838	924.729	889.672	976.732	1.65607	0	0	up
GB_D06G1701	26.7655	29.7625	24.9291	141.599	129.995	139.974	2.69729	0	0	up
GB_D09G1228	16.3393	15.6042	14.5208	92.7535	93.6891	94.9227	2.95695	0	0	up
GB_A08G2489	124.138	123.706	124.002	606.248	584.545	617.273	2.64345	0	0	up
GB_D05G0355	35.9448	39.3792	39.7137	158.88	145.773	151.924	2.35128	0	0	up
GB_D01G1169	23.4562	20.1156	22.1125	121.22	121.95	118.307	2.8196	0	0	up
GB_A06G0129	14.0135	17.8683	15.3399	95.0507	92.5168	97.7437	2.9568	0	0	up
GB_D01G2626	2.87705	3.73068	2.96286	209.4	196.644	205.762	6.35443	0	0	up
GB_A07G0107	31.4955	32.2024	30.6211	124.227	120.544	128.288	2.34513	0	0	up
GB_D09G0728	324.978	312.689	311.302	78.8363	76.9901	81.5538	-1.63734	0	0	down
GB_D12G2027	75.0156	73.1571	73.0509	141.235	141.318	145.045	1.31233	0	0	up
GB_D11G1515	64.0113	65.3036	67.5604	187.807	192.464	195.337	1.91011	0	0	up
GB_D08G0016	7.84562	7.12848	6.90247	51.7617	48.054	50.8844	3.14234	0	0	up
GB_A13G1615	21.6239	21.8279	20.2695	89.4498	88.6539	89.8184	2.43277	0	0	up
GB_A09G1312	300.204	301.159	305.883	936.783	908.426	953.685	1.98725	0	0	up
GB_D06G0752	12.2358	15.0145	14.0166	98.0258	90.9857	98.8587	3.16417	0	0	up
GB_D03G0329	104.148	101.691	99.1666	294.935	288.598	300.503	1.89667	0	0	up
GB_A05G1439	6.48021	6.28585	6.86445	36.0108	33.3144	35.2777	2.7756	0	0	up
GB_D10G1476	14.5601	16.49	16.9461	60.5199	61.6411	61.031	2.29474	0	0	up
GB_D10G0395	37.8085	39.7022	38.9458	152.278	163.718	158.776	2.38936	0	0	up
GB_A11G1088	7.74197	7.31083	8.53621	94.3508	103.099	96.6739	4.00243	0	0	up
GB_A10G2743	30.516	29.6664	31.2552	101.868	98.7196	103.852	2.09702	0	0	up
GB_A06G0217	17.0228	18.1848	15.4439	88.0187	82.1163	92.4458	2.73416	0	0	up
GB_D06G0930	22.5201	22.4024	23.2579	71.3125	75.2092	71.7358	2.04034	0	0	up
GB_A07G0343	46.1376	44.5934	49.4065	214.231	200.4	209.045	2.51535	0	0	up
GB_A13G0680	46.6102	44.9846	42.7473	2.63456	2.99017	3.16676	-3.56794	0	0	down
GB_D08G0275	2.00974	1.95663	2.14158	60.6552	60.6794	56.7433	5.22363	0	0	up
GB_A03G1769	42.9284	37.5058	36.331	302.021	301.856	312.294	3.33124	0	0	up
GB_D13G1860	11.8359	13.461	13.2371	145.364	139.878	150.744	3.86266	0	0	up
GB_D02G1926	32.536	31.8122	29.5309	295.637	282.02	311.719	3.60412	0	0	up
GB_D12G0514	35.0326	34.4766	34.9892	332.387	324.954	337.313	3.61205	0	0	up
GB_D01G1653	6.96998	8.04662	7.30484	69.3132	67.672	69.7599	3.57339	0	0	up
GB_D09G1423	25.072	25.0682	25.069	88.3573	82.8071	89.9867	2.15737	0	0	up
GB_D10G0101	37.0279	34.9636	32.97	127.741	125.999	133.353	2.24266	0	0	up
GB_A10G0550	50.9183	51.5066	51.671	6.23671	5.24989	5.09892	-2.85143	0	0	down
GB_D13G1299	267.178	269.043	262.688	1024.09	1001.61	1051.27	2.30714	0	0	up
GB_D05G2189	30.8799	31.5173	29.9016	91.894	92.6974	97.521	1.9732	0	0	up
GB_A05G2168	54.9762	54.9894	54.7942	128.425	125.225	130.893	1.58444	0	0	up
GB_D05G1450	287.591	279.824	278.797	828.534	815.409	871.32	1.93332	0	0	up
GB_D05G1452	87.0787	88.1135	85.1803	232.305	225.248	227.86	1.75794	0	0	up
GB_D05G0959	19.1766	19.6691	19.6849	98.4204	93.5793	99.6717	2.6783	0	0	up
GB_A05G0983	28.3686	25.1982	30.5585	145.036	144.018	148.178	2.74033	0	0	up
GB_A05G0042	111.789	114.223	115.969	31.0174	31.0238	30.321	-1.52664	0	0	down
GB_D02G0234	40.3709	41.5444	42.0891	200.1	200.459	199.752	2.63729	0	0	up
GB_A07G0103	147.323	149.906	146.535	6.34013	5.09508	5.92235	-4.30796	0	0	down
GB_D13G0729	301.723	292.033	297.492	717.811	717.844	746.816	1.65357	0	0	up
GB_D05G2115	74.4824	75.3838	74.5316	169.515	169.936	175.695	1.56071	0	0	up
GB_D05G1100	26.1837	26.0832	24.3388	78.5602	84.6168	75.5975	2.00109	0	0	up
GB_A01G0456	67.6415	68.3694	63.6014	158.214	154.031	160.287	1.60457	0	0	up
GB_D05G2108	36.0353	36.2059	35.89	222.401	218.557	227.225	2.98756	0	0	up
GB_D06G0211	94.1732	97.6206	96.3596	241.574	222.272	247.129	1.66488	0	0	up
GB_A05G1341	11.1329	11.2254	11.2535	57.0698	54.263	54.6813	2.66572	0	0	up
GB_D12G2139	21.6224	20.7838	21.81	157.036	162.431	161.305	3.26592	0	0	up
GB_D04G1789	28.5835	30.0479	26.364	128.777	127.761	126.723	2.53317	0	0	up
MH_newGene_5953	27.4892	28.1165	29.081	69.4709	65.8976	71.1066	1.64808	0	0	up
GB_A04G1581	54.3138	53.8736	49.6249	252.563	247.719	252.572	2.61481	0	0	up
GB_D05G2153	28.4327	28.2225	28.42	98.2055	98.315	101.691	2.17086	0	0	up
GB_A10G0777	172.64	165.919	182.769	422.79	410.316	432.494	1.64168	0	0	up
GB_A05G1688	25.515	26.0468	25.2373	235.203	238.406	246.68	3.59035	0	0	up
GB_A08G2942	35.959	36.5032	43.277	137.689	137.851	140.699	2.2098	0	0	up
GB_A09G2454	19.3667	18.9602	19.1843	250.268	235.159	236.994	4.01206	0	0	up
GB_A10G0006	20.2439	21.0796	22.9645	157.859	158.523	162.891	3.26154	0	0	up
GB_A11G0915	24.9214	23.818	24.914	215.212	204.07	221.216	3.47991	0	0	up
GB_D09G2486	477.989	475.152	490.588	951.732	960.632	992.029	1.37032	0	0	up
GB_A11G1968	6.97831	5.33406	6.52649	78.0047	73.8319	81.2255	3.98571	0	0	up
GB_D06G0495	38.3597	40.565	38.4757	97.3667	97.5002	96.811	1.67473	0	0	up
GB_D12G1563	23.6567	21.0572	22.2649	119.94	115.456	124.816	2.78692	0	0	up
GB_D09G1798	21.0527	22.6193	21.1269	112.826	108.206	118.223	2.74993	0	0	up
GB_A01G0712	64.4386	65.3119	63.8074	144.091	144.594	151.063	1.54566	0	0	up
GB_D02G0697	91.9127	90.2457	91.5166	187.436	185.392	180.794	1.37811	0	0	up
GB_A01G0902	20.2258	21.3961	17.7378	76.0568	75.7384	75.9077	2.29916	0	0	up
GB_A05G0354	50.094	50.9701	50.9806	225.438	225.616	224.316	2.51283	0	0	up
GB_D10G1852	105.889	105.486	104.976	834.144	804.817	851.089	3.33816	0	0	up
GB_D08G2530	53.8401	47.0757	52.1644	187.15	185.419	193.789	2.24872	0	0	up
GB_D02G2303	27.2361	27.7029	27.9008	106.174	106.436	111.497	2.33008	0	0	up
GB_D05G3858	176.68	180.998	176.362	460.972	454.657	479.387	1.74702	0	0	up
GB_D10G2797	21.4821	21.6896	21.4449	56.1511	55.5327	58.7875	1.76126	0	0	up
GB_D11G3356	46.1388	43.5649	44.801	161.215	163.252	168.25	2.234	0	0	up
GB_A02G0360	36.8491	35.6028	34.9037	103.781	99.5452	107.201	1.89351	0	0	up
GB_A01G1943	26.951	28.3413	27.748	154.675	159.628	155.207	2.8611	0	0	up
GB_D09G0359	64.0912	65.2643	64.3067	220.55	213.055	213.997	2.10326	0	0	up
GB_D06G0238	40.7698	35.92	34.6099	164.622	163.519	161.35	2.49582	0	0	up
GB_A10G0766	159.756	151.725	162.607	545.085	528.173	534.614	2.12369	0	0	up
GB_A05G1441	262.522	262.761	260.041	567.661	557.082	577.187	1.47755	0	0	up
GB_A05G1443	130.691	137.778	134.52	330.584	320.777	330.355	1.64646	0	0	up
GB_D13G2213	65.3636	68.4134	64.0852	188.181	179.094	193.054	1.8633	0	0	up
GB_A09G1994	22.0841	23.3471	23.8658	86.6063	80.2902	80.8421	2.2003	0	0	up
GB_D13G1838	10.1633	9.56401	8.34983	219.017	224.771	223.514	4.926	0	0	up
GB_D02G0064	57.4587	58.1725	55.8661	228.941	216.777	238.115	2.35697	0	0	up
GB_D11G3127	5.27513	5.15799	4.8291	74.6353	73.3312	74.9822	4.22583	0	0	up
GB_A02G0052	81.5059	79.4873	80.4421	322.524	317.4	331.227	2.36953	0	0	up
GB_D09G0874	5.65131	5.64018	6.61598	55.2874	53.2524	53.3716	3.5393	0	0	up
GB_A13G0025	173.601	188.957	181.834	483.322	452.273	484.143	1.74498	0	0	up
GB_A08G1002	17.3391	20.3825	19.1843	83.3804	84.1586	84.6303	2.51044	0	0	up
GB_A12G0347	201.136	199.095	201.809	50.8651	50.0316	52.1155	-1.61402	0	0	down
GB_D07G0266	16.2482	18.5796	14.542	88.6646	83.9494	86.9894	2.75447	0	0	up
GB_A09G1181	30.0463	29.9267	32.1525	208.965	206.594	207.452	3.11991	0	0	up
GB_A11G1408	80.7389	81.0409	79.0223	4.39584	5.17514	5.14952	-3.66962	0	0	down
GB_D12G3051	93.8504	93.1692	89.9987	467.136	422.763	427.574	2.61098	0	0	up
GB_A11G0126	41.4799	39.8959	40.581	2.21236	2.66731	2.21301	-3.7399	0	0	down
GB_D11G1005	4.37926	3.84914	3.4988	496.189	452.488	475.514	7.26593	0	0	up
GB_A05G1374	26.8922	29.0835	26.4178	133.077	128.426	127.685	2.60116	0	0	up
GB_D12G0283	25.7654	25.7796	25.7408	170.546	175.912	173.097	3.10981	0	0	up
GB_A02G1392	36.7336	37.2235	39.1028	117.082	115.041	122.591	2.01208	0	0	up
GB_A05G2133	34.7722	30.9018	31.5167	128.24	125.188	125.114	2.32188	0	0	up
GB_D10G0088	100.87	98.5722	99.534	233.245	228.156	229.388	1.56985	0	0	up
GB_D10G0279	44.8871	51.1102	45.1804	156.967	150.944	165.874	2.10856	0	0	up
GB_A11G0349	54.0013	51.4973	53.5959	1.89444	2.83871	2.61549	-4.07237	0	0	down
GB_D05G1343	28.0855	28.7097	28.8596	174.959	171.909	173.204	2.96404	0	0	up
GB_D05G1342	12.4928	12.1352	12.8066	46.388	46.1163	43.5133	2.22325	0	0	up
GB_D05G2498	19.8757	21.2598	20.4995	132.272	126.015	130.731	3.01913	0	0	up
GB_D06G0458	49.9674	53.0538	54.2971	158.77	155.731	152.852	1.93331	0	0	up
GB_D05G0395	40.8229	36.5286	37.595	111.626	110.963	116.786	1.9228	0	0	up
GB_A13G1388	290.978	294.449	285.082	639.991	633.392	645.992	1.50244	0	0	up
GB_A13G0954	6.04244	5.45721	6.12291	111.497	108.123	105.459	4.56536	0	0	up
GB_A11G0865	45.4967	48.5351	45.2352	3.69781	3.13002	4.10005	-3.30448	0	0	down
GB_D11G3418	22.3922	21.6768	20.7798	54.8962	54.6029	54.3136	1.69766	0	0	up
MH_newGene_9701	2.60069	3.08461	2.9669	13.2159	16.3989	13.8303	3.07907	0	0	up
GB_D05G2518	85.1809	88.5532	83.2464	213.33	212.126	228.933	1.71013	0	0	up
GB_D05G2517	86.7524	89.6067	89.097	328.686	313.936	327.222	2.23118	0	0	up
GB_D05G2513	222.415	216.931	224.573	549.409	547.319	582.61	1.7007	0	0	up
GB_D09G1744	78.3477	77.5095	74.5616	262.693	255.349	260.207	2.11691	0	0	up
MH_newGene_8947	9.10041	10.3363	8.91075	48.3159	43.5961	50.7383	2.72153	0	0	up
GB_A13G1636	11.0508	10.605	9.12248	100.082	96.1641	104.809	3.64893	0	0	up
GB_D07G1383	81.9848	80.0635	85.7628	212.372	216.739	227.225	1.76728	0	0	up
GB_D05G1056	17.6703	17.8854	17.9791	49.93	51.2714	52.0071	1.87877	0	0	up
GB_A10G0486	28.3278	29.1204	28.2402	59.7324	60.9267	60.8059	1.44424	0	0	up
GB_A08G2003	492.545	484.927	484.919	898.01	852.892	909.557	1.22505	0	0	up
MH_newGene_7129	8.99285	8.99443	9.66135	42.7478	42.5435	43.1675	2.57805	0	0	up
GB_D10G0815	102.141	102.119	101.271	390.092	378.735	394.082	2.28998	0	0	up
GB_D05G1446	227.524	227.826	228.705	433.257	425.765	448.099	1.296	0	0	up
GB_D05G1443	51.331	50.9436	47.2824	137.177	137.153	143.042	1.8414	0	0	up
GB_D05G0626	33.491	35.3068	31.9344	139.041	129.847	138.752	2.37776	0	0	up
GB_D13G2152	73.6544	80.4081	78.067	386.512	374.365	387.71	2.66838	0	0	up
GB_A05G0831	6.19065	7.22522	6.97103	52.479	47.3172	48.493	3.22423	0	0	up
GB_A09G1023	14.851	18.3185	15.5841	185.32	172.224	185.894	3.8399	0	0	up
GB_D02G0564	907.86	886.42	871.185	2234.95	2211.86	2396.58	1.72208	0	0	up
GB_D10G0994	26.1955	25.6711	28.1451	94.2315	94.6247	93.112	2.17922	0	0	up
GB_A05G1754	8.83411	8.52272	7.88584	37.9671	37.1989	38.5765	2.53106	0	0	up
GB_D10G1214	59.022	58.7092	55.9258	188.219	184.58	185.818	2.0467	0	0	up
GB_D11G0282	23.462	22.5692	21.797	188.116	185.895	191.133	3.41874	0	0	up
GB_A02G0217	32.0653	30.3389	30.7309	163.093	169.919	169.955	2.79382	0	0	up
GB_D13G2246	19.3442	19.6533	18.6519	63.5393	65.0777	66.174	2.11721	0	0	up
GB_D06G0303	23.5028	21.5348	19.0314	94.4573	93.6707	96.9253	2.5111	0	0	up
GB_A12G2141	17.4173	16.7442	19.3485	81.2939	75.9196	83.1795	2.53011	0	0	up
GB_D13G0469	10.8697	10.3868	9.15662	53.2255	52.7445	52.1758	2.73661	0	0	up
GB_A01G1053	74.953	83.1534	77.7721	2335.98	2004.95	2350.22	5.18763	0	0	up
GB_A05G2531	134.04	129.485	131.986	349.286	335.98	362.444	1.76702	0	0	up
GB_A05G2532	130.955	134.935	134.223	432.357	420.128	415.424	2.02577	0	0	up
GB_A05G2533	42.3034	42.3659	41.9431	97.015	93.0336	94.037	1.5275	0	0	up
GB_D06G0228	34.3932	31.8841	36.2207	157.999	152.052	162.167	2.56605	0	0	up
GB_A08G2534	31.7308	34.616	31.037	224.84	230.105	233.17	3.18187	0	0	up
GB_A05G1204	171.792	180.373	168.572	921.678	897.001	926.574	2.75963	0	0	up
GB_A05G1201	129.359	135.172	128.221	331.245	321.705	336.728	1.69506	0	0	up
GB_D02G1424	82.8241	83.7745	80.662	476.113	476.3	495.708	2.91142	0	0	up
GB_D12G2544	241.172	238.224	239.51	570.985	540.56	577.63	1.59421	0	0	up
GB_A05G2629	414.319	405.279	401.105	948.55	930.229	996.687	1.59772	0	0	up
GB_A12G0129	11.3432	10.4464	9.79958	137.966	139.324	130.79	4.04504	0	0	up
GB_D03G1604	581.326	587.86	585.101	1102.62	1099.52	1157.49	1.29922	0	0	up
GB_D10G1962	464.007	484.936	475.44	1205	1157.18	1255.54	1.70665	0	0	up
GB_D10G1961	800.421	821.757	784.892	2074.25	2031.38	2193.07	1.74952	0	0	up
GB_A10G0252	340.816	362.035	340.13	2203.69	2225.18	2330.33	3.05789	0	0	up
GB_D11G1085	4.26679	3.99144	4.4698	31.7903	33.5667	34.3647	3.32611	0	0	up
GB_D06G1992	61.7254	63.2786	64.0136	191.14	186.028	204.351	1.9832	0	0	up
GB_D11G0285	67.7065	68.3499	70.6248	207.543	214.703	210.9	1.97708	0	0	up
GB_A10G0672	99.8102	104.356	101.721	183.516	193.699	185.452	1.24109	0	0	up
GB_A08G2531	32.5842	33.8475	31.8029	99.3159	97.5488	102.188	1.96748	0	0	up
GB_D12G1254	30.2058	27.4013	30.2705	102.264	104.723	107.692	2.20179	0	0	up
GB_D05G1189	193.668	214.924	196.891	767.35	730.235	809.876	2.29209	0	0	up
GB_A01G1664	19.346	19.8497	16.4222	200.633	203.218	206.733	3.81488	0	0	up
GB_D01G0019	15.1462	15.7699	14.8391	154.725	156.804	159.456	3.72402	0	0	up
GB_A05G2732	8.00303	10.9836	10.9747	134.081	123.32	131.046	4.06327	0	0	up
GB_D03G1219	47.31	45.2868	45.2996	329.06	309.633	333.645	3.17877	0	0	up
GB_A13G1919	28.9762	27.2153	27.0792	115.202	113.362	116.382	2.4111	0	0	up
GB_A08G0270	7.28103	7.71232	8.72576	59.3323	58.3055	56.8434	3.24273	0	0	up
GB_A10G0357	31.3852	31.6983	31.325	98.6892	96.5558	100.933	2.01116	0	0	up
GB_A05G2479	9.6117	12.1755	10.273	94.4028	89.9304	91.6311	3.46761	0	0	up
GB_A11G0281	32.215	33.4772	33.0259	207.631	208.751	208.58	3.02425	0	0	up
GB_D09G2521	21.6406	22.7213	21.9965	76.2574	77.115	77.7731	2.16211	0	0	up
GB_A09G1583	18.4336	21.9831	17.9644	111.962	105.437	118.008	2.88357	0	0	up
GB_D05G1719	60.7362	59.8232	62.7359	193.174	197.869	197.161	2.04367	0	0	up
GB_D08G0733	25.7563	26.2683	28.7884	95.8904	102.393	96.8743	2.23124	0	0	up
GB_A01G2323	16.284	16.0008	14.4955	81.806	76.5223	87.9224	2.75556	0	0	up
GB_A08G0272	14.7553	16.1813	14.8893	126.8	126.055	127.689	3.4151	0	0	up
GB_D10G2508	43.0643	44.3045	43.7517	167.293	161.1	176.813	2.30795	0	0	up
GB_D12G1963	66.5141	70.7387	66.9693	188.347	189.497	195.981	1.85218	0	0	up
GB_A03G1241	60.3701	56.2015	56.5873	304.429	287.172	302.457	2.72902	0	0	up
GB_D08G1024	22.4355	23.4711	24.023	124.011	123.049	125.83	2.77717	0	0	up
GB_A10G1083	28.4698	25.3778	26.7579	137.707	129.28	136.382	2.68357	0	0	up
GB_A11G1758	39.9401	39.2742	41.6415	415.174	401.27	427.053	3.72511	0	0	up
GB_D02G0837	19.4681	20.1398	18.8958	123.102	118.878	126.193	3.01476	0	0	up
GB_D13G1533	20.8303	22.5708	20.578	110.36	108.498	112.077	2.73221	0	0	up
GB_A08G2516	160.691	159.958	160.891	923.455	886.262	962.197	2.88688	0	0	up
GB_D08G0240	207.004	201.969	199.25	29.5593	29.745	31.9185	-2.375	0	0	down
GB_A04G0243	10.3063	9.60217	9.06157	43.4031	41.3609	42.5988	2.49487	0	0	up
GB_A09G1903	34.338	35.0943	33.9237	116.081	118.379	120.876	2.14289	0	0	up
GB_D08G2510	211.117	205.237	206.612	1244.58	1217.06	1303.87	2.95727	0	0	up
GB_A01G0544	0.251662	0.501914	0.28675	67.9609	63.7922	65.0593	7.9171	0	0	up
GB_D11G2381	37.0499	37.9391	38.9785	153.698	151.146	159.544	2.38895	0	0	up
GB_A06G1829	78.6577	81.701	77.8841	211.123	199.455	208.99	1.74061	0	0	up
GB_A08G2187	48.1974	48.4651	54.1769	341.247	332.644	350.064	3.12597	0	0	up
GB_A05G1258	45.0809	47.3707	46.8664	119.649	121.05	118.866	1.72975	0	0	up
GB_D12G0598	57.9327	53.2201	54.848	300.808	291.478	311.806	2.80567	0	0	up
GB_A05G3531	5.89907	5.45927	5.08308	72.0853	69.0909	72.394	4.05457	0	0	up
GB_D02G2287	337.605	347.856	347.431	1073.03	1056.73	1102.62	2.00784	0	0	up
GB_A06G2055	33.5758	39.0612	38.2306	458.807	430.188	449.321	3.95683	0	0	up
GB_D13G1956	137.524	139.936	131.877	2035.72	2039.61	2110.91	4.27847	0	0	up
GB_D04G1346	70.3893	67.9014	67.3621	221.465	198.303	216.63	1.99104	0	0	up
GB_D05G1711	17.1727	18.0546	17.8063	254.44	249.482	251.593	4.1948	0	0	up
GB_A05G1426	27.8979	28.7308	25.2756	116.412	112.234	117.824	2.44134	0	0	up
GB_D10G2432	48.2401	45.6546	45.4245	130.948	122.218	129.507	1.81891	0	0	up
GB_A07G2113	2.28611	2.38036	2.24201	35.0976	32.8326	33.3513	4.22867	0	0	up
GB_D11G2018	6.15855	6.45676	6.61644	65.225	69.5866	71.9113	3.78666	0	0	up
GB_D01G2038	16.0552	13.8645	14.8759	125.743	126.861	130.709	3.45717	0	0	up
GB_D09G1780	0.808548	1.01156	1.03384	178.542	176.156	173.315	7.87885	0	0	up
GB_D02G2504	20.3778	21.7214	18.9576	142.268	146.868	142.219	3.17749	0	0	up
GB_A04G1425	6.9778	6.95373	7.45949	54.8402	51.7614	54.9717	3.27749	0	0	up
GB_D12G1742	28.7846	26.868	27.5401	153.86	145.054	154.174	2.80551	0	0	up
GB_D08G0325	85.7413	88.4461	82.4978	203.204	198.553	212.816	1.62102	0	0	up
GB_D07G0199	137.226	151.113	141.705	373.919	374.487	393.579	1.77105	0	0	up
GB_A06G1676	30.892	37.0345	31.1216	154.332	153.757	155.336	2.58778	0	0	up
GB_A05G1836	182.092	194.952	182.08	2440.82	2354.49	2679.67	4.10252	0	0	up
GB_D09G1708	17.9982	19.2554	16.9937	142.605	135.5	139.44	3.30433	0	0	up
GB_D08G1849	389.062	372.251	383.755	1436.13	1446.63	1473.02	2.28907	0	0	up
GB_D01G0478	86.4054	91.3579	86.4248	189.516	190.909	196.778	1.48933	0	0	up
GB_A13G2265	37.8355	36.7319	39.349	118.897	116.215	124.008	2.01838	0	0	up
GB_D03G0362	34.4949	33.4809	34.6147	229.9	224.366	232.524	3.10436	0	0	up
GB_D11G1728	29.0685	28.5734	31.2173	121.614	119.791	131.785	2.43272	0	0	up
GB_A05G2091	240.734	241.341	242.693	600.344	583.43	622.861	1.67959	0	0	up
GB_D05G3132	31.9214	29.6577	30.9728	100.462	98.5193	99.523	2.05039	0	0	up
GB_A02G0542	192.213	186.135	189.404	446.672	419.671	444.446	1.56879	0	0	up
GB_A11G0318	12.99	14.2143	11.816	70.081	73.4564	67.8721	2.79738	0	0	up
GB_A07G2013	276.987	264.778	264.94	61.7797	60.7441	61.1667	-1.77281	0	0	down
GB_A06G1934	204.138	205.344	204.564	401.24	392.861	403.334	1.32525	0	0	up
GB_D04G1184	65.197	66.0049	63.9493	172.023	163.112	172.276	1.74004	0	0	up
GB_D04G1186	57.276	58.6633	51.5636	258.164	251.865	258.847	2.55899	0	0	up
GB_D07G0116	37.9777	40.3975	39.9662	110.753	105.724	109.489	1.82407	0	0	up
GB_A08G1847	473.789	459.685	463.135	1672.43	1670.31	1722.01	2.22021	0	0	up
GB_D02G2627	75.96	72.9138	67.4722	267.766	259.12	287.098	2.27212	0	0	up
GB_A13G0023	27.1135	28.1251	26.6861	120.56	119.659	124.792	2.517	0	0	up
GB_D10G0561	30.4717	30.8783	31.61	79.5169	77.283	76.0946	1.68696	0	0	up
GB_D05G0816	6.54907	7.31829	5.56918	51.8092	48.7639	52.132	3.33028	0	0	up
GB_A01G1953	27.2546	27.2635	27.0192	59.5382	59.1388	61.2928	1.50381	0	0	up
GB_A03G2022	50.1237	51.1934	50.4412	145.946	143.629	146.961	1.88606	0	0	up
GB_D08G0412	19.8986	22.001	20.2811	240.537	247.786	236.857	3.90499	0	0	up
GB_A12G1707	114.549	115.645	108.703	346.712	320.876	351.59	1.94991	0	0	up
GB_D12G2483	27.2928	27.7515	25.8035	119.539	110.244	123.433	2.48848	0	0	up
GB_A03G2496	52.5785	56.3266	54.4636	345.345	331.917	354.986	3.02196	0	0	up
GB_A09G0392	32.3791	32.9896	34.5623	136.908	140.47	135.594	2.40908	0	0	up
GB_D04G0338	36.0086	38.0606	38.339	142.907	155.771	151.212	2.36308	0	0	up
GB_D05G2687	20.687	20.5359	19.6048	137.369	136.613	136.728	3.11578	0	0	up
GB_A11G0457	15.1992	17.1766	19.5625	114.953	118.9	121.216	3.13707	0	0	up
GB_A12G0141	30.2721	37.0341	33.4241	192.018	195.943	205.098	2.92065	0	0	up
GB_A10G0087	22.0024	21.7189	22.8197	62.1836	62.9651	61.5278	1.84997	5.7965e-308	6.49477e-306	up
GB_A13G2053	18.0209	14.9617	16.3733	72.9872	69.4139	73.7084	2.48971	1.40783e-307	1.57378e-305	up
GB_A12G1914	34.6643	37.7299	33.7741	131.723	118.693	131.716	2.20884	4.50217e-307	5.02121e-305	up
GB_D10G1242	84.1827	85.8057	83.0257	159.568	154.918	156.598	1.25839	5.17385e-307	5.75704e-305	up
GB_A12G1976	60.7609	56.1985	61.0155	145.201	152.351	149.223	1.68945	1.13626e-305	1.26143e-303	up
GB_A10G0271	24.3619	27.713	24.009	92.6242	93.0906	97.2328	2.25525	6.54181e-305	7.2458e-303	up
GB_D06G0027	34.2046	33.3331	32.2187	110.394	110.475	123.064	2.14658	7.61162e-305	8.41145e-303	up
GB_A13G0173	93.8728	90.8324	90.3484	195.852	201.188	213.634	1.51217	7.75517e-305	8.55051e-303	up
GB_A09G1024	5.2044	4.99206	5.0251	45.9485	44.0091	51.078	3.57323	3.14763e-304	3.46254e-302	up
GB_A05G2442	60.4308	67.5839	63.6357	155.984	151.045	162.333	1.65434	1.47031e-303	1.61374e-301	up
GB_D04G0279	25.6958	25.6292	27.894	72.2886	70.0925	73.0044	1.80527	1.62472e-303	1.77916e-301	up
GB_A10G2037	15.7639	16.4496	16.4662	47.7878	48.2624	51.0486	1.95757	2.13658e-303	2.33438e-301	up
GB_D11G1810	124.531	121.764	116.545	19.479	22.0371	21.8515	-2.15573	2.29027e-303	2.49665e-301	down
GB_D03G1841	23.0393	22.6203	22.4882	72.9798	69.9526	73.2354	2.02627	7.73627e-303	8.41442e-301	up
GB_A05G3767	82.4624	84.0402	80.6594	174.835	177.448	183.967	1.47899	1.49209e-302	1.61923e-300	up
GB_A11G1766	57.2585	56.2508	60.5956	4.17534	4.8226	4.23309	-3.35039	2.47263e-302	2.67731e-300	down
GB_D10G0476	53.8581	55.7903	55.6908	4.05964	3.16941	3.67246	-3.55394	6.47965e-302	7.00034e-300	down
GB_A13G0356	13.3276	13.9831	13.1004	35.4921	38.3215	37.8974	1.8286	9.96361e-302	1.07402e-299	up
GB_D05G1251	80.8818	81.1816	82.3916	134.783	140.581	136.427	1.11414	6.37046e-301	6.85172e-299	up
GB_A08G2538	75.8563	71.6844	73.9534	158.443	157.007	163.555	1.47422	6.41525e-300	6.88457e-298	up
GB_A03G2411	30.189	29.4569	30.5824	125.892	115.069	137.676	2.43046	1.11799e-299	1.19712e-297	up
GB_D05G0500	50.8468	52.4104	50.5402	118.153	113.781	112.508	1.52489	1.82792e-299	1.95297e-297	up
GB_D11G0355	46.2747	44.1758	45.6757	1.04527	1.44778	1.56499	-4.68934	1.09344e-298	1.16566e-296	down
GB_D04G1335	53.9872	55.4853	54.6216	140.268	134.427	139.401	1.69749	1.20592e-298	1.28274e-296	up
GB_A04G1420	13.2274	14.3688	16.2061	82.7713	77.4226	91.3494	2.88481	1.79996e-298	1.91041e-296	up
GB_D08G2763	31.7137	34.4345	32.0071	86.9705	82.7552	84.8697	1.73687	7.32321e-296	7.75554e-294	up
GB_D11G0270	6.71649	6.37399	6.77047	37.0652	33.5442	37.466	2.80453	2.39545e-295	2.53132e-293	up
GB_D12G1066	50.6182	49.925	51.9392	117.68	111.327	118.099	1.54878	3.04635e-295	3.21211e-293	up
GB_A04G0295	11.1165	11.2711	10.3465	48.544	48.9043	50.3963	2.53488	2.11904e-294	2.22947e-292	up
GB_A05G1593	160.972	161.928	163.919	51.3092	50.7495	51.4409	-1.30304	2.19852e-294	2.30807e-292	down
GB_A08G1602	22.3188	21.5482	21.2874	64.4472	68.8012	73.0731	2.02421	4.61916e-293	4.83879e-291	up
GB_D02G0201	38.9564	38.2249	39.9701	103.625	99.9114	112.467	1.79364	1.06391e-292	1.11208e-290	up
GB_A08G2729	66.5108	62.4695	65.4054	210.055	179.767	204.323	1.9735	2.97364e-292	3.10158e-290	up
GB_A06G1878	40.736	42.3086	39.0457	102.031	100.302	105.243	1.69425	2.53376e-291	2.63707e-289	up
GB_A12G2229	18.3601	18.3655	16.8691	59.0984	61.0056	64.0148	2.14115	3.02406e-291	3.1406e-289	up
GB_A04G0976	44.8774	44.0107	44.3568	115.982	107.668	119.556	1.72658	5.7346e-291	5.94282e-289	up
GB_D13G0719	39.2749	32.9976	34.1605	115.164	120.811	123.122	2.11456	6.9094e-291	7.14494e-289	up
GB_D12G0861	37.7998	41.3325	41.0438	117.479	114.443	117.02	1.90033	7.09365e-291	7.3198e-289	up
GB_A05G1122	102.696	97.4769	98.4342	18.8863	18.4323	19.4202	-2.03331	2.11697e-290	2.1798e-288	down
GB_D05G3859	138.979	138.154	134.118	246.54	238.867	250.559	1.20129	7.02882e-288	7.22204e-286	up
GB_D13G0589	9.4238	10.551	10.4223	36.2057	34.1321	38.3717	2.20096	1.74331e-287	1.78743e-285	up
GB_D02G1498	182.222	173.265	172.598	335.687	335.042	351.358	1.31417	1.86182e-287	1.90489e-285	up
GB_A01G1816	40.9178	42.1913	42.2237	97.1303	96.3835	100.628	1.59279	2.30305e-287	2.35135e-285	up
GB_D12G1700	129.517	133.671	124.889	260.64	251.819	247.439	1.33097	4.28928e-287	4.37e-285	up
GB_D10G0345	10.5978	11.2845	11.1968	45.0153	45.0771	48.615	2.43036	1.70609e-286	1.73454e-284	up
GB_D13G2721	169.003	175.139	170.234	51.8238	49.6263	49.0475	-1.4111	5.53193e-285	5.61235e-283	down
GB_D13G1723	16.3089	14.1694	15.0325	54.7687	53.98	58.6466	2.23903	8.64352e-285	8.75079e-283	up
GB_D11G1880	14.5697	13.3553	15.4947	62.5753	63.1811	64.9403	2.49749	2.01328e-284	2.034e-282	up
GB_A13G0483	3.64187	3.28952	4.04712	29.3285	32.7426	29.9918	3.4256	2.5369e-284	2.55767e-282	up
GB_D03G0660	7.77856	8.00666	7.27512	35.5139	36.5051	35.4954	2.57977	1.15793e-282	1.16497e-280	up
GB_D04G0936	22.6071	25.9697	24.8438	74.2643	75.7276	76.4548	1.98753	1.69408e-281	1.70085e-279	up
GB_D08G2934	54.0072	52.0223	54.7833	123.52	123.417	118.801	1.54696	2.13191e-281	2.13598e-279	up
GB_D10G1378	161.386	155.838	155.306	34.9311	37.7366	33.6549	-1.7903	1.00923e-280	1.00906e-278	down
GB_D10G2029	7.14957	7.01637	7.65895	28.7478	28.8832	29.0635	2.35153	1.8736e-280	1.86942e-278	up
GB_A03G1898	36.1323	34.2313	34.4371	77.5399	73.7761	74.8817	1.47108	2.32564e-280	2.31567e-278	up
GB_D12G3002	134.796	138.61	129.296	33.9467	32.8188	34.7376	-1.62583	4.46228e-280	4.434e-278	down
GB_A12G1952	99.6975	102.004	103.746	231.03	231.662	236.667	1.55718	7.09103e-280	7.03163e-278	up
GB_A12G1051	52.8639	51.3979	51.5323	107.553	107.428	108.192	1.41415	3.38924e-279	3.35396e-277	up
GB_A01G2517	23.9637	22.2737	23.0829	63.63	63.2582	63.9087	1.82172	5.42261e-279	5.35519e-277	up
GB_A06G2120	16.0593	16.9289	16.9573	52.8453	49.795	52.4856	1.99761	1.21848e-278	1.20088e-276	up
GB_D06G1894	42.154	45.3222	41.8452	110.259	105.521	116.764	1.72424	3.75478e-278	3.69299e-276	up
GB_A02G0393	45.237	47.6916	47.8336	128.549	120.294	133.492	1.80369	5.7413e-278	5.63535e-276	up
MH_newGene_4072	28.3711	29.5271	29.4103	83.5897	82.3848	88.0755	1.90301	1.01307e-277	9.9236e-276	up
GB_A01G2316	279.667	273.947	272.113	506.382	482.463	514.876	1.22645	1.6974e-276	1.65933e-274	up
GB_D05G1790	123.966	122.625	126.378	21.8418	17.2511	18.622	-2.32873	2.35593e-276	2.29843e-274	down
GB_A10G2347	2.55976	3.48752	3.1301	35.4916	35.2472	39.0173	3.94392	2.64885e-275	2.579e-273	up
GB_D12G2674	163.907	164.812	171.596	301.557	311.064	312.457	1.24873	4.64296e-275	4.51143e-273	up
GB_D02G0758	101.402	91.8338	93.9074	16.3005	15.5603	16.9634	-2.19437	1.75802e-274	1.70479e-272	down
GB_A07G2574	96.7051	94.7091	96.6083	17.7382	16.6735	17.4057	-2.11201	6.13257e-274	5.93495e-272	down
GB_D10G0697	107.3	106.978	106.781	175.85	187.301	177.609	1.11385	9.82482e-274	9.48921e-272	up
GB_A05G1078	24.7441	24.5662	23.8682	56.8584	57.1631	58.3616	1.59726	4.88329e-273	4.70707e-271	up
GB_A05G0935	72.7414	71.7304	70.2429	208.118	196.666	208.088	1.87435	3.17145e-272	3.05091e-270	up
GB_A11G3501	31.1818	31.1233	33.0152	89.6444	95.117	98.9206	1.93504	4.98718e-272	4.78809e-270	up
GB_D05G4010	109.882	113.352	111.322	211.152	207.846	222.191	1.30041	4.62288e-271	4.42953e-269	up
GB_D05G2066	6.96196	7.0767	6.18802	39.8753	36.2812	39.4993	2.87317	7.0272e-271	6.71995e-269	up
GB_A09G1795	87.7145	92.0304	86.8218	199.371	198.551	188.615	1.49925	2.82019e-270	2.69155e-268	up
GB_A13G1785	2.40918	2.03879	2.36091	23.7067	24.7925	24.9554	3.78331	3.80177e-270	3.62121e-268	up
GB_D05G0183	25.8625	28.0667	24.8269	127.99	114.635	134.772	2.62161	3.97148e-270	3.77541e-268	up
GB_D06G1310	1.85854	1.66	2.33705	29.6935	26.455	28.0756	4.20984	5.58462e-270	5.29847e-268	up
GB_D07G0112	67.142	78.0239	70.8152	7.31654	7.0563	5.98201	-3.04183	1.33143e-269	1.26074e-267	down
GB_A02G0652	52.5573	54.4071	54.1275	111.646	108.876	108.472	1.39195	2.24967e-268	2.12605e-266	up
GB_A12G1753	9.57774	9.54734	9.35156	44.5616	43.5105	47.1142	2.60747	2.9448e-268	2.77754e-266	up
GB_A12G2799	108.279	106.157	106.824	170.84	177.142	166.92	1.04226	6.77407e-268	6.37687e-266	up
GB_A06G0683	40.2991	39.2402	37.0848	92.8602	93.9714	98.8743	1.65371	1.39316e-267	1.30892e-265	up
GB_A11G0642	37.9638	38.2078	38.494	84.1354	88.9565	86.733	1.54205	1.81368e-267	1.7007e-265	up
GB_A10G1174	26.2227	28.2011	26.2442	65.4112	65.7867	61.5501	1.61828	5.2308e-267	4.89546e-265	up
GB_A05G0633	161.954	166.019	159.905	294.818	281.059	299.324	1.20482	2.07271e-266	1.93608e-264	up
GB_A10G1750	48.2042	50.0313	50.2273	98.5015	96.3232	97.4152	1.33916	2.34617e-266	2.18728e-264	up
GB_A09G1380	20.3263	19.2485	19.0733	63.5256	66.9066	66.9504	2.11123	3.88855e-266	3.61822e-264	up
GB_D02G0996	4.87124	6.75219	5.90457	115.249	111.432	124.602	4.68648	1.97377e-265	1.83303e-263	up
GB_A05G2084	48.6953	45.7681	50.2305	160.545	156.371	168.441	2.10751	2.68386e-265	2.4877e-263	up
GB_A04G0783	89.0573	85.733	84.999	180.344	174.02	183.638	1.41178	4.21264e-265	3.89725e-263	up
MH_newGene_7336	1.72985	1.98032	1.924	21.0139	20.9512	19.8556	3.81684	8.70607e-265	8.03888e-263	up
GB_A10G0555	14.6764	15.2308	15.4869	38.4561	39.948	37.5759	1.71501	1.30842e-264	1.20584e-262	up
GB_D02G1647	11.4675	13.0552	11.5788	71.8529	65.01	69.2874	2.87334	1.90657e-264	1.75376e-262	up
GB_D05G2321	56.6782	59.0226	56.5387	125.732	127.138	129.467	1.51204	1.64223e-263	1.50773e-261	up
GB_D12G1930	11.069	10.962	10.2945	31.0235	31.0939	30.3712	1.87656	7.12123e-263	6.52559e-261	up
GB_D03G0048	6.55081	6.39063	6.23921	39.834	41.2539	39.884	3.01444	1.34286e-262	1.22821e-260	up
GB_A06G1380	111.315	112.953	109.67	228.93	221.18	233.327	1.39481	6.44646e-262	5.88492e-260	up
GB_A05G2501	19.1275	20.3417	18.249	65.3519	64.1225	65.9653	2.12031	8.54859e-262	7.78921e-260	up
GB_D07G2065	29.9071	33.4763	27.3847	210.873	194.29	209.029	3.11971	1.02552e-261	9.32664e-260	up
GB_A12G2994	82.9601	86.1458	84.6686	16.8683	17.4265	18.9089	-1.8909	1.21577e-261	1.10361e-259	down
GB_D04G1459	9.66138	9.49739	9.08881	47.1581	45.8445	47.3531	2.67099	1.2464e-260	1.12929e-258	up
GB_D10G2564	27.2548	26.6297	26.5952	61.8623	58.761	59.9081	1.52705	1.68227e-260	1.52135e-258	up
GB_D11G2759	25.8569	26.4292	26.6402	89.8948	95.3513	97.2432	2.2009	9.16102e-260	8.26923e-258	up
GB_D07G1530	32.3061	31.448	31.7551	69.8913	69.7836	69.4089	1.49173	9.60271e-260	8.65175e-258	up
GB_A05G2314	88.2403	95.1574	91.0096	183.1	183.287	185.575	1.37028	2.44601e-259	2.19968e-257	up
GB_D01G2048	32.6032	31.7959	31.3184	68.0592	64.3624	70.0108	1.44219	5.95675e-259	5.3469e-257	up
GB_D03G1592	9.63388	10.2205	9.82101	44.5404	40.3815	38.3696	2.41595	2.11237e-258	1.89259e-256	up
GB_D12G1820	799.967	806.673	800.799	1310.21	1272.85	1351.8	1.07064	2.54605e-258	2.27692e-256	up
GB_A13G0402	62.4527	62.4803	63.175	10.9276	12.8154	12.0028	-2.03431	4.15308e-258	3.70722e-256	down
GB_A11G1480	36.3526	34.7685	37.3067	91.2751	89.9585	96.1093	1.71706	4.6589e-258	4.15106e-256	up
GB_A08G1715	115.893	111.389	112.731	304.985	282.015	300.068	1.74485	5.34694e-258	4.75533e-256	up
GB_A05G1021	15.7397	15.8493	14.2217	56.4469	52.6267	51.5935	2.17044	5.82542e-258	5.17134e-256	up
GB_A04G1694	244.326	245.624	242.003	382.81	384.891	395.244	1.0297	7.03087e-257	6.23e-255	up
GB_A11G1156	12.7789	13.4188	11.1585	66.1639	67.8976	69.8814	2.80754	1.66604e-256	1.47356e-254	up
GB_A03G0623	173.033	171.731	173.144	369.949	375.004	397.297	1.50275	2.98705e-256	2.63713e-254	up
GB_A07G1162	55.0981	55.0023	58.125	115.942	112.178	110.856	1.37292	1.07764e-255	9.49658e-254	up
GB_D08G0272	11.875	10.2442	10.3206	54.8152	53.1581	53.3162	2.67042	5.48123e-255	4.82149e-253	up
GB_A10G0632	56.5621	60.1586	61.8271	156.058	165.606	164.969	1.80895	6.91725e-254	6.07359e-252	up
GB_D12G1959	84.8161	83.2605	84.77	163.847	161.057	169.77	1.32988	7.08648e-253	6.2109e-251	up
GB_A05G1041	44.0043	47.3911	48.7143	125.908	119.405	125.904	1.76844	4.92747e-252	4.31082e-250	up
GB_A13G2675	17.6262	18.1192	19.2833	74.1678	70.7397	73.0863	2.34744	5.23191e-252	4.56889e-250	up
GB_A05G1235	4.02566	3.44725	4.20796	23.6831	25.0534	23.9916	2.99671	8.66589e-252	7.55403e-250	up
GB_D04G1943	44.1568	44.8906	46.26	89.566	90.8745	89.7908	1.35989	1.69076e-251	1.47117e-249	up
GB_D09G0816	25.8493	24.6238	27.1173	77.2803	73.4831	82.9759	1.95305	1.69405e-250	1.47139e-248	up
GB_D05G0916	67.0068	62.0472	68.6165	190.601	189.228	196.392	1.90504	2.06869e-250	1.79356e-248	up
GB_A05G2880	15.7216	17.8169	17.5849	65.9588	65.631	71.0538	2.35026	7.45979e-250	6.45606e-248	up
GB_A08G2183	36.9513	35.634	39.3271	98.0996	90.6865	101.137	1.7354	8.28918e-250	7.16102e-248	up
GB_A03G0385	529.924	529.809	522.822	992.029	964.273	1071.1	1.29761	2.76833e-249	2.38729e-247	up
GB_D11G2317	10.5899	12.4652	11.3362	44.9939	42.8067	46.9528	2.33204	4.87537e-249	4.19682e-247	up
GB_D07G0476	12.7186	12.496	11.7222	40.0136	42.3278	42.4673	2.11574	4.28339e-248	3.68067e-246	up
GB_D03G1655	77.9842	76.9837	77.0648	138.641	133.534	136.39	1.17781	1.87499e-247	1.6083e-245	up
GB_D05G3268	19.2954	20.1272	17.368	58.6973	61.5792	63.2904	2.0529	1.92066e-247	1.64455e-245	up
GB_A01G0836	63.2829	64.3927	61.5876	143.169	139.103	136.539	1.50731	2.1471e-247	1.83518e-245	up
GB_A12G1561	32.2105	28.859	28.2539	107.01	99.9041	108.586	2.17909	9.5454e-246	8.14428e-244	up
GB_D01G0562	32.4098	31.6769	31.4492	75.5133	75.0171	79.7589	1.63069	3.01187e-245	2.56524e-243	up
GB_D06G1454	45.6402	44.0732	42.5012	88.456	86.9863	87.1831	1.35125	8.45613e-245	7.1895e-243	up
GB_A10G2001	11.1564	11.0224	10.0124	63.8295	60.8537	67.2714	2.93467	1.95678e-244	1.66075e-242	up
GB_D12G1436	40.9265	44.2414	43.8038	79.6719	78.1776	78.1019	1.23366	2.00742e-244	1.70075e-242	up
MH_newGene_9697	99.9488	95.7381	94.1981	177.542	171.924	179.889	1.23523	1.00822e-243	8.52699e-242	up
GB_A04G0290	110.979	109.311	109.173	15.8113	17.0386	20.0915	-2.27456	1.12444e-243	9.49328e-242	down
GB_D08G1990	438.169	431.414	430.8	719.358	687.432	730.764	1.07875	2.75885e-243	2.32514e-241	up
GB_A04G1323	0.585733	0.732268	0.747437	16.3671	16.0329	17.6362	4.94962	3.35792e-243	2.8251e-241	up
GB_A01G0547	26.1634	24.9059	24.6443	66.4593	65.4677	70.6853	1.7809	4.59477e-243	3.85897e-241	up
GB_A12G2609	87.4753	83.6317	90.4106	18.3427	20.1707	18.9287	-1.82453	1.39238e-242	1.16738e-240	down
GB_A09G2140	33.2681	32.5971	30.686	82.2563	83.3209	89.8331	1.76435	1.51372e-241	1.26691e-239	up
GB_A13G0460	81.8075	80.8601	79.7282	196.934	186.31	212.456	1.65887	3.41005e-241	2.8491e-239	up
GB_A01G0507	271.658	255.372	251.577	500.114	461.948	490.267	1.26096	4.97932e-241	4.15305e-239	up
GB_D05G1819	305.678	302.565	302.711	481.197	467.165	489.205	1.01993	2.42377e-240	2.01808e-238	up
GB_D07G0017	38.4427	38.627	40.9412	82.5331	83.3149	81.8587	1.43175	1.20313e-239	1.00003e-237	up
GB_D05G0122	7.41589	7.53276	8.50088	22.7855	22.505	21.7501	1.87854	1.53894e-239	1.27695e-237	up
GB_D10G1368	24.5826	25.0371	25.3836	55.4791	57.6429	56.2513	1.53719	3.42872e-239	2.84013e-237	up
GB_D09G2244	56.7747	60.311	60.9064	155.091	140.926	147.526	1.67971	9.30399e-239	7.69364e-237	up
GB_A12G0945	55.6061	51.7607	52.7952	125.144	129.202	132.127	1.63182	9.80585e-239	8.09477e-237	up
GB_A03G1691	2.64363	3.16998	2.8086	17.9949	18.0967	17.4076	2.99356	5.79203e-238	4.77319e-236	up
GB_A05G0117	9.18254	10.4081	9.73183	25.8271	24.7474	25.1464	1.7312	8.86147e-238	7.29026e-236	up
GB_A03G0695	21.328	23.21	21.1321	93.2718	86.8645	85.6772	2.37801	9.40777e-238	7.72653e-236	up
GB_D11G1181	82.2116	82.7055	78.2052	167.973	160.785	169.543	1.39671	1.19598e-236	9.8058e-235	up
GB_D08G0744	33.7348	33.94	37.6927	5.32408	4.54705	5.50861	-2.41168	2.04776e-236	1.67611e-234	down
GB_A09G0964	22.1568	22.6835	20.8136	62.0058	59.1224	63.1157	1.84896	3.35792e-236	2.74384e-234	up
GB_D02G1851	109.653	103.586	106.548	171.568	175.519	173.513	1.06467	7.06073e-236	5.75975e-234	up
GB_A03G0212	88.748	89.5192	89.028	159.242	154.047	161.438	1.19048	9.56429e-235	7.78885e-233	up
GB_A10G2630	10.7233	11.7121	11.4012	43.2891	41.0529	42.174	2.26408	5.27497e-234	4.28853e-232	up
GB_D01G2674	103.488	102.295	103.441	199.369	189.424	201.135	1.29361	9.95693e-234	8.08134e-232	up
GB_A09G1776	70.335	68.7527	68.6026	120.414	115.901	122.278	1.14952	1.14824e-233	9.30383e-232	up
GB_D13G0170	64.0705	62.0333	61.5554	123.384	117.678	121.537	1.31163	1.77033e-232	1.43204e-230	up
GB_A08G0317	81.7961	81.1367	82.3971	159.61	155.1	164.336	1.3273	6.48958e-232	5.24071e-230	up
GB_A01G1763	90.1387	91.8478	92.0521	171.419	181.456	185.753	1.33683	7.34789e-232	5.92394e-230	up
GB_D10G0577	12.7428	13.5102	13.2248	34.3941	32.2795	32.708	1.69408	2.57615e-231	2.07346e-229	up
GB_D07G2235	51.8971	43.3566	50.2535	168.4	162.309	176.921	2.16413	3.56493e-231	2.86452e-229	up
GB_D05G2332	81.1542	75.6629	76.8983	20.8153	19.8246	20.372	-1.57589	2.90899e-230	2.33357e-228	down
MH_newGene_3472	14.5081	14.8832	13.8944	49.6407	42.7911	50.9808	2.0891	6.43994e-230	5.1575e-228	up
GB_A07G1303	26.0225	26.6055	28.0576	96.3956	92.416	102.591	2.21412	1.67212e-229	1.33692e-227	up
GB_D05G3888	58.3922	52.6335	53.3752	166.237	167.335	176.568	1.99356	2.26728e-229	1.80978e-227	up
GB_D09G1766	7.16382	8.60993	8.31583	49.7495	46.1654	44.2679	2.90514	1.17082e-228	9.33026e-227	up
GB_D10G0662	12.8255	10.6518	14.2398	135.145	132.23	131.939	3.76536	1.6542e-228	1.31605e-226	up
GB_A08G1984	8.31662	8.89518	8.87194	31.7057	34.8967	35.7834	2.3351	1.34026e-227	1.06454e-225	up
GB_D06G1070	72.4804	72.6263	75.0111	9.05634	9.18001	9.42521	-2.62729	2.31799e-227	1.8381e-225	down
GB_D11G1908	229.317	230.095	224.036	58.0147	59.1725	60.6277	-1.58051	4.38724e-227	3.47326e-225	down
GB_D06G0905	14.2581	14.5763	15.145	52.3082	54.3622	55.6675	2.24561	9.45166e-227	7.47037e-225	up
GB_A04G0714	1.73595	1.52293	1.5806	11.7366	11.5645	10.6545	3.1675	1.42697e-226	1.126e-224	up
GB_D02G2517	60.2668	58.756	58.6578	123.971	116.736	123.497	1.397	2.18211e-226	1.71906e-224	up
GB_D03G1563	456.03	439.101	442.579	114.078	121.496	132.977	-1.49789	3.66674e-226	2.88394e-224	down
GB_D05G1436	15.221	16.1322	18.0444	50.4367	46.2084	49.0577	1.9238	9.16941e-226	7.20015e-224	up
GB_A05G2051	43.349	41.3868	41.9727	90.2843	93.9547	95.3056	1.50309	1.21654e-225	9.53722e-224	up
GB_A06G0128	1.40886	1.37786	2.02345	20.4853	18.9434	21.0685	4.01753	1.3692e-225	1.07166e-223	up
GB_A07G2338	49.319	50.5876	54.1623	129.015	118.186	125.069	1.63542	2.74539e-225	2.14531e-223	up
GB_A09G2431	49.089	47.1598	48.9638	93.1163	93.9188	97.3169	1.3311	2.78031e-225	2.16909e-223	up
GB_D11G0092	1.60253	1.51955	1.63447	19.5186	18.3021	18.3509	3.90905	7.70335e-225	6.00017e-223	up
GB_A12G0485	52.759	52.8954	54.7878	88.0847	86.0721	84.8863	1.05311	2.7603e-224	2.14654e-222	up
GB_D02G0400	25.9027	26.6239	23.922	73.1808	70.4614	80.3486	1.91146	3.55711e-224	2.76173e-222	up
GB_D05G3815	22.0938	26.9048	26.6994	79.7559	84.5138	83.7436	2.0755	4.14855e-224	3.21576e-222	up
GB_D01G0964	29.7008	27.3193	26.8029	70.829	73.5196	68.4113	1.70439	4.77741e-223	3.69729e-221	up
GB_D07G1397	54.6623	50.9563	44.6867	173.317	167.635	170.711	2.12553	5.35786e-223	4.13987e-221	up
GB_A08G2053	143.271	138.684	130.907	24.5016	24.7023	28.216	-2.05204	6.06563e-223	4.67926e-221	down
GB_A06G2206	22.5239	22.168	23.4277	69.6018	69.828	72.9565	2.00233	1.0194e-222	7.85147e-221	up
GB_A02G1885	16.123	15.9898	14.8686	53.116	52.0214	56.6955	2.14399	1.20129e-222	9.23769e-221	up
GB_D02G0842	6.36824	7.07956	7.11782	33.0767	32.1588	36.2088	2.66392	1.51146e-222	1.16044e-220	up
GB_A03G1697	44.5455	41.5923	41.6507	78.8999	80.7058	81.5343	1.27735	2.26773e-222	1.7383e-220	up
GB_A02G0200	104.818	101.294	97.7692	20.161	21.0246	19.6408	-1.95951	2.36073e-222	1.80672e-220	down
GB_D05G1253	51.8169	53.17	51.5104	89.6428	95.9592	88.6513	1.17103	3.4552e-222	2.64017e-220	up
GB_D07G0357	50.1423	51.1004	51.6243	135.221	131.685	131.354	1.74333	8.37928e-222	6.39261e-220	up
GB_D02G1664	40.5404	38.76	40.1927	134.931	123.089	143.194	2.10847	1.38167e-221	1.05242e-219	up
GB_D11G1702	218.265	210.953	216.98	51.407	47.3095	54.7527	-1.71154	1.50413e-221	1.1439e-219	down
GB_D02G0715	15.1988	15.5061	14.0283	69.267	63.7703	66.1366	2.51522	2.38414e-221	1.8103e-219	up
GB_D06G1687	22.8597	23.9314	23.9161	59.4631	57.3567	57.0451	1.66054	1.21799e-220	9.23375e-219	up
GB_D05G3106	20.2415	20.9073	20.0348	56.4768	53.3643	54.7951	1.78937	2.54648e-220	1.9275e-218	up
GB_A13G2756	5.76187	5.48439	5.91193	26.7468	24.6151	26.5959	2.54455	2.6283e-219	1.98632e-217	up
GB_A10G0462	31.8232	34.7068	32.419	84.88	83.697	85.9866	1.72515	6.67188e-219	5.03435e-217	up
GB_D13G1719	171.045	174.354	164.519	308.709	290.702	318.928	1.21045	7.37166e-219	5.5537e-217	up
GB_A03G1568	201.354	191.332	184.525	55.8571	54.0529	55.5907	-1.44031	9.97124e-219	7.50048e-217	down
GB_D12G2168	15.6275	16.4801	15.5162	51.4396	51.1237	54.2795	2.08024	1.23412e-218	9.26875e-217	up
GB_D12G1960	103.282	103.316	104.701	221.14	207.461	231.07	1.44531	9.41347e-218	7.05893e-216	up
GB_D03G1507	100.032	97.3583	95.4391	13.553	13.5225	16.5507	-2.38392	9.68388e-218	7.25045e-216	down
GB_A13G2213	377.92	375.311	388.093	132.562	133.871	133.891	-1.14946	1.1697e-217	8.74412e-216	down
GB_A06G0062	98.37	98.8313	96.1068	25.2045	24.8954	25.1857	-1.59934	1.5258e-217	1.13886e-215	down
GB_A11G1556	184.729	183.957	179.849	315.987	303.504	329.82	1.15299	1.53105e-217	1.14101e-215	up
GB_A11G3429	52.6698	55.1281	52.1446	120.507	122.686	133.906	1.59906	1.65306e-217	1.23004e-215	up
GB_A11G2760	31.5866	30.3748	30.4182	76.5875	76.2999	80.4867	1.69777	1.9033e-217	1.41406e-215	up
GB_A05G4054	24.4079	25.7211	24.6231	81.9269	82.4695	83.4773	2.09069	2.70614e-217	2.00745e-215	up
GB_D04G0961	1.58978	1.8006	1.35998	11.8434	12.4381	10.867	3.24235	2.04267e-216	1.51295e-214	up
GB_D06G0667	78.3546	79.8085	77.0673	139.503	134.514	140.605	1.17952	2.24767e-216	1.66224e-214	up
GB_D10G0888	13.2226	14.0752	14.8651	45.772	41.3073	41.5866	1.97202	9.38684e-216	6.93133e-214	up
GB_D06G1504	7.70338	9.23793	9.36108	36.7913	34.8009	35.1749	2.38491	1.0667e-214	7.86456e-213	up
GB_D10G0795	180.745	178.179	183.606	287.776	276.732	279.905	1.00007	1.28836e-214	9.48439e-213	up
GB_A03G2257	7.27849	8.0965	7.87387	20.7076	21.5423	21.3418	1.81411	2.91938e-214	2.14586e-212	up
GB_D12G0342	3.59802	3.50119	2.77191	27.8028	24.0434	28.7795	3.38337	4.94891e-214	3.63211e-212	up
GB_A05G0487	24.2562	22.7004	22.5619	63.9855	68.2194	69.1413	1.89465	6.3056e-214	4.62079e-212	up
GB_A10G0218	15.8806	14.8805	13.7713	73.8647	71.4275	79.5562	2.69302	8.69251e-214	6.36029e-212	up
GB_D08G2333	56.1627	56.3347	56.9605	109.539	101.314	108.576	1.27657	9.59451e-214	7.00966e-212	up
GB_A09G0725	302.527	304.464	290.082	542.067	505.361	563.484	1.2063	4.55252e-213	3.321e-211	up
MH_newGene_3502	5.5237	6.15393	6.09751	23.9865	24.4994	24.6251	2.40224	2.1828e-212	1.58992e-210	up
GB_D13G2162	536.453	530.521	562.704	186.155	175.923	169.077	-1.2554	4.92204e-212	3.57975e-210	down
GB_A01G1566	2.75549	1.87756	2.11415	30.5249	28.3902	31.6294	4.09322	7.16902e-212	5.20611e-210	up
GB_D07G0351	38.3311	38.4029	38.9329	138.742	130.739	130.362	2.15073	1.39252e-211	1.00972e-209	up
GB_D10G2441	12.2206	13.086	11.0585	35.8971	35.1127	37.4175	1.93681	6.33649e-211	4.58773e-209	up
GB_A09G2645	20.4461	22.0241	20.0896	45.807	44.7456	46.9991	1.49822	8.2981e-211	5.99898e-209	up
GB_D10G0119	9.08705	10.6256	10.6124	37.2541	40.1925	39.7898	2.31422	1.22003e-210	8.80686e-209	up
GB_D07G0297	40.959	41.4283	37.9183	101.25	92.385	94.2598	1.61982	1.24195e-210	8.95171e-209	up
GB_D05G2255	99.7096	96.6527	92.9341	21.2665	21.3717	22.9335	-1.77903	1.72854e-210	1.24403e-208	down
GB_A07G1489	33.1247	31.0723	32.4105	67.1826	69.8678	71.7373	1.47303	2.82418e-210	2.02954e-208	up
GB_D06G0501	32.7777	34.7304	32.9644	90.4068	83.647	89.8165	1.75489	2.92594e-210	2.09955e-208	up
GB_A07G2426	181.378	197.043	184.792	340.263	326.93	350.537	1.21551	3.77669e-210	2.70599e-208	up
MH_newGene_5446	1.77206	1.37939	2.12413	36.2043	36.5214	40.4685	4.77097	4.73443e-210	3.38719e-208	up
GB_A02G0806	18.4294	18.1965	19.2212	1.52162	2.10141	1.78595	-3.00748	8.63592e-210	6.16932e-208	down
GB_A12G2542	137.966	142.132	137.007	242.126	227.82	244.914	1.13904	4.137e-209	2.95102e-207	up
GB_D06G0133	1.6502	1.36624	1.72523	17.7207	17.6203	20.2501	3.90451	5.0246e-209	3.57888e-207	up
GB_D05G1224	1.01551	0.759901	0.584515	15.2903	14.7611	15.6467	4.60939	5.23685e-209	3.72457e-207	up
GB_A07G0087	30.8309	32.4104	28.8213	112.393	106.895	113.226	2.21227	1.93741e-207	1.3759e-205	up
GB_D04G0407	120.681	128.708	126.763	266.3	263.473	268.166	1.44688	2.24017e-207	1.58858e-205	up
GB_D02G1830	124.684	119.842	121.486	35.4319	32.2084	36.4955	-1.45119	4.07822e-207	2.88776e-205	down
GB_D03G1206	8.8195	8.34701	9.08852	25.4756	25.3643	26.6573	1.9228	4.59331e-207	3.24773e-205	up
GB_D05G2437	1.80061	1.90181	1.69511	23.1077	20.1787	22.8694	3.96991	4.75315e-206	3.35094e-204	up
GB_D11G3414	60.3633	51.7567	59.8263	176.021	176.621	186.289	2.00907	1.03256e-205	7.26884e-204	up
MH_newGene_3416	8.12345	8.24011	8.03529	21.0051	22.6738	23.4497	1.77889	2.241e-205	1.57529e-203	up
GB_A08G2296	18.7587	17.5582	16.1228	59.1739	59.4104	61.2274	2.13721	1.56607e-204	1.09925e-202	up
GB_D02G0027	10.1301	10.1245	10.2916	24.9804	26.8257	25.8733	1.70792	1.68851e-204	1.18348e-202	up
GB_D10G2385	31.7243	30.198	31.4753	67.7883	67.5028	69.6735	1.49557	2.36309e-204	1.65389e-202	up
GB_A03G1485	651.768	686.848	656.423	238.921	235.653	240.8	-1.11761	2.83333e-204	1.98013e-202	down
GB_A03G2440	4.25758	4.47218	4.58551	16.4913	17.3765	17.1778	2.30144	9.07254e-204	6.33137e-202	up
GB_A06G1291	1.64029	1.3137	1.53517	20.6134	18.974	19.8219	4.07504	1.94714e-202	1.35492e-200	up
GB_D08G2287	14.9302	17.0792	15.9528	62.604	59.2815	55.9526	2.25236	2.11011e-202	1.46621e-200	up
GB_A02G0408	544.914	569.696	558.997	211.427	203.072	211.008	-1.05782	3.42963e-202	2.37965e-200	down
GB_A09G1675	53.7937	54.795	55.1608	155.107	157.18	179.688	1.94898	4.76485e-202	3.30135e-200	up
GB_A05G1062	2.39348	2.6913	2.27224	13.1677	12.5275	12.1736	2.72281	8.33808e-202	5.76881e-200	up
GB_D03G0106	13.0647	12.3859	12.6255	26.417	27.0785	26.497	1.43183	1.21423e-201	8.3888e-200	up
GB_D12G1940	79.8928	75.0226	68.6974	181.281	182.533	183.638	1.65154	3.19493e-201	2.20413e-199	up
GB_A12G1940	11.1102	12.2793	13.1605	32.1539	33.662	33.5137	1.80548	7.5305e-201	5.18778e-199	up
GB_A01G0076	25.5237	27.2987	25.0954	57.5107	55.3768	58.3631	1.4978	5.60436e-200	3.85536e-198	up
GB_A13G1045	50.508	48.5566	47.5732	95.1471	98.7177	99.635	1.3621	5.87699e-200	4.03715e-198	up
GB_A11G0922	38.8839	38.8336	39.8758	65.1745	64.4016	65.7939	1.09435	6.66779e-200	4.57387e-198	up
MH_newGene_9823	100.249	100.378	100.326	166.578	159.079	170.334	1.08268	1.24198e-199	8.50746e-198	up
GB_D03G1824	15.1272	15.7807	15.4276	50.6777	55.4617	51.8023	2.13082	1.54308e-199	1.0555e-197	up
GB_D10G2842	56.4722	55.8703	61.9144	123.965	125.383	128.879	1.48056	1.93665e-199	1.32284e-197	up
GB_A03G0384	319.001	334.475	321.514	575.344	559.087	612.689	1.20342	2.8285e-199	1.92929e-197	up
GB_A05G3921	22.6559	24.9173	22.5538	56.917	54.9334	59.1996	1.64802	3.31282e-199	2.25645e-197	up
GB_A01G1649	12.0093	13.2965	14.4584	61.0951	57.7398	62.187	2.55081	4.67227e-199	3.17793e-197	up
GB_D13G1176	0.768529	0.704358	1.10807	20.6888	20.806	19.6222	4.91564	6.22013e-199	4.22479e-197	up
GB_D08G1489	100.657	101.701	107.228	31.2905	32.845	29.3342	-1.36593	7.18498e-199	4.87328e-197	down
GB_A13G1789	3.0445	3.45988	2.95681	19.478	19.025	20.0337	2.98835	7.71186e-199	5.2233e-197	up
MH_newGene_10677	30.1982	30.5562	32.2032	83.8421	82.8677	84.7458	1.79802	1.876e-198	1.26885e-196	up
GB_A08G0084	247.75	239.728	248.954	62.2556	61.4566	65.9997	-1.59363	4.94389e-198	3.33917e-196	down
GB_A08G1545	2.78364	2.83262	2.89414	10.5819	10.6811	10.7126	2.27098	6.37117e-198	4.29716e-196	up
GB_A03G0237	14.5312	15.2248	13.3595	54.2375	51.6947	48.8068	2.20321	7.19932e-198	4.84895e-196	up
GB_A03G2139	190.465	195.144	199.167	416.576	432.014	445.72	1.50824	7.30931e-198	4.91617e-196	up
GB_A11G2608	6.54132	7.22983	6.82055	24.6381	26.4053	28.4761	2.31151	7.9656e-198	5.35014e-196	up
GB_D08G0008	48.4664	48.3716	45.093	126.486	125.804	131.56	1.79647	8.4595e-198	5.67398e-196	up
GB_A03G2379	74.2131	79.5847	81.6323	161.002	155.233	170.66	1.4106	1.30932e-197	8.76972e-196	up
GB_A13G0278	6.18449	6.85037	6.98638	24.183	24.9612	26.0314	2.27165	6.66244e-197	4.45627e-195	up
GB_A12G2589	15.0842	14.9686	14.0691	41.1489	41.9493	42.0593	1.86416	7.37166e-197	4.92382e-195	up
GB_D11G2819	25.0752	22.6888	22.1989	60.9221	58.5272	61.721	1.73275	4.23601e-196	2.82549e-194	up
GB_A09G1871	29.4378	26.0765	30.4064	93.2516	87.7795	94.7684	2.04383	9.44842e-196	6.29356e-194	up
GB_D02G2180	52.6785	56.231	55.9341	105.243	103.711	107.049	1.30115	9.99198e-196	6.64646e-194	up
GB_A05G1729	400.966	395.863	402.427	156.118	151.815	145.381	-1.04171	1.39848e-195	9.28958e-194	down
GB_A08G2910	33.4949	32.1118	32.7124	6.49152	6.72806	6.65761	-1.94385	8.6055e-195	5.70847e-193	down
GB_D04G0537	16.0212	15.9285	17.1538	41.3935	44.1214	44.4519	1.76658	2.5723e-194	1.704e-192	up
GB_D03G0841	56.3805	61.9604	56.7845	120.932	119.596	124.4	1.4209	7.49719e-194	4.95965e-192	up
GB_D05G2654	14.027	12.9623	13.5745	39.0685	38.7531	36.7023	1.85802	1.82646e-193	1.20661e-191	up
GB_D03G0264	87.5755	86.4361	94.6149	14.9006	14.9764	17.0505	-2.1533	4.82328e-193	3.18204e-191	down
GB_D09G1633	12.7543	13.5046	12.4919	51.7379	50.6971	46.8403	2.30571	5.55285e-193	3.65837e-191	up
GB_A03G2472	42.1118	44.2717	46.2355	3.16636	3.11297	3.87435	-3.33735	1.5048e-192	9.90052e-191	down
GB_D02G1657	7.78763	6.79166	6.47711	30.269	27.4189	28.3409	2.3881	4.86746e-192	3.19809e-190	up
GB_A05G3270	16.4429	17.3926	17.2045	44.187	45.0291	46.3106	1.77077	5.84675e-192	3.83629e-190	up
GB_D06G0543	6.80927	7.77673	7.12441	30.9413	31.8662	31.2181	2.47675	9.11724e-192	5.97408e-190	up
GB_A09G1934	0.597314	0.260176	0.254519	34.2212	36.114	31.0763	6.80367	9.65202e-192	6.31593e-190	up
GB_D09G1989	29.8285	28.9664	31.0497	68.8639	65.197	67.7348	1.52911	9.77727e-192	6.38923e-190	up
GB_D13G2418	962.477	966.542	952.976	1501.82	1457.88	1604.83	1.02523	1.15716e-191	7.55157e-190	up
GB_A11G0360	6.82334	6.01334	6.16983	17.922	18.6903	18.676	1.90026	2.6177e-191	1.70599e-189	up
GB_A03G0428	176.165	166.03	164.71	52.3181	54.4332	55.8248	-1.27893	8.46155e-191	5.50708e-189	down
GB_D12G1898	11.293	10.4201	10.884	46.108	43.1617	43.7785	2.38806	5.16935e-190	3.35536e-188	up
GB_D09G0280	10.4409	10.9736	11.6027	33.3426	32.0652	33.084	1.93942	6.41267e-190	4.15679e-188	up
GB_D12G2218	9.31674	9.86888	8.50942	26.1219	26.2442	25.8335	1.85733	9.68e-190	6.25792e-188	up
GB_D01G0751	42.4906	43.4646	44.4393	82.5277	79.327	82.717	1.26941	1.01482e-189	6.5518e-188	up
GB_D05G0466	36.0383	35.6764	37.4728	61.1139	60.8366	62.193	1.1161	1.69283e-189	1.09146e-187	up
GB_A08G0723	15.5026	15.7628	16.4642	36.9343	40.4588	37.6732	1.63167	1.73616e-189	1.1179e-187	up
GB_D07G0624	932.82	880.023	922.426	296.921	292.262	325.392	-1.21853	3.12925e-189	2.01222e-187	down
GB_A03G0338	81.6624	83.3512	81.3741	128.717	129.115	131.087	1.0203	4.90487e-189	3.14981e-187	up
GB_D08G2089	5.84608	5.67618	6.13505	41.0534	41.8932	47.3789	3.24349	7.56203e-189	4.84331e-187	up
GB_D13G1834	68.0018	70.8195	63.1127	165.36	172.701	178.412	1.71589	1.04386e-188	6.6768e-187	up
GB_D11G0253	116.188	115.185	122.49	13.6387	12.2872	13.5544	-2.79645	1.572e-188	1.00417e-186	down
MH_newGene_7319	0.856209	0.754893	0.889501	49.5903	47.8848	48.8585	6.21184	1.89323e-188	1.20777e-186	up
GB_D05G0771	34.594	34.7918	35.8781	9.52058	10.5833	9.77316	-1.45506	1.68583e-187	1.07404e-185	down
GB_A09G1829	119.919	120.456	119.044	44.5896	43.3714	45.0088	-1.07262	2.12803e-187	1.35397e-185	down
GB_D08G2127	43.2569	44.3727	40.609	83.2828	77.9851	84.6484	1.30081	2.4628e-187	1.56286e-185	up
GB_A05G3836	21.2135	21.6481	22.5875	57.4335	51.7231	56.4028	1.70115	3.12585e-187	1.98102e-185	up
GB_D06G1923	20.8721	20.7841	20.7329	38.3967	39.5667	38.3226	1.25972	3.20903e-187	2.03107e-185	up
GB_D04G1810	3.2933	4.2497	5.4025	38.1298	36.7331	33.7818	3.43636	4.04243e-187	2.5552e-185	up
GB_D01G1992	34.5114	35.6239	35.3352	70.3241	72.0106	77.1895	1.41945	1.97945e-186	1.24956e-184	up
GB_D13G2414	145.253	143.968	146.27	265.634	247.594	276.279	1.22009	5.38029e-186	3.39197e-184	up
GB_D05G2854	98.118	98.5945	92.0382	177.7	174.206	184.062	1.25354	5.71575e-186	3.59876e-184	up
GB_D12G1696	18.3923	17.8753	17.6814	47.1323	46.578	47.2531	1.74687	1.12162e-185	7.05278e-184	up
GB_D05G2438	3.38902	2.79134	3.35814	21.3655	21.6182	18.9578	3.05696	1.19744e-185	7.51971e-184	up
GB_D12G0108	5.17244	5.05476	4.39265	41.5501	41.0914	43.6685	3.46125	1.7113e-185	1.07327e-183	up
GB_A03G1814	9.17829	9.56231	10.2867	52.3431	49.0978	54.4053	2.7869	2.46698e-185	1.5452e-183	up
GB_A01G2494	49.7249	49.8383	48.2639	86.7899	90.6928	90.913	1.22183	5.88697e-185	3.6778e-183	up
GB_D13G0393	55.8284	55.7672	56.0455	14.7215	14.2649	13.174	-1.62908	6.89597e-185	4.30258e-183	down
GB_D02G1598	80.3771	75.168	88.0243	188.091	198.435	196.315	1.62113	7.26182e-185	4.525e-183	up
GB_A12G0932	86.6647	88.7716	87.8399	233.9	221.914	238.961	1.76179	2.20994e-184	1.37529e-182	up
GB_A06G0480	41.1809	41.6842	37.9285	4.66634	4.13184	5.12871	-2.75014	2.30239e-184	1.43098e-182	down
GB_A09G1108	28.0988	29.0508	27.7231	85.402	90.9813	92.5997	2.02486	2.61141e-184	1.62096e-182	up
GB_D04G0278	19.2589	19.5632	19.4145	36.0832	35.8945	36.9592	1.26527	4.77242e-184	2.95853e-182	up
GB_D10G0277	17.2934	18.4482	17.927	78.8483	73.341	83.882	2.49678	8.74497e-184	5.41426e-182	up
GB_A11G0145	30.3104	30.7904	30.1074	85.3828	80.5988	85.3062	1.82281	9.69466e-184	5.99455e-182	up
GB_A01G2615	92.9319	91.8153	89.1063	160.66	156.409	161.283	1.16611	1.24227e-183	7.67156e-182	up
GB_D05G1962	72.5786	84.3351	81.3442	194.289	203.774	190.211	1.6665	1.26045e-183	7.77392e-182	up
GB_D08G1708	96.9116	110.974	93.3089	281.321	263.261	295.754	1.84178	1.62239e-183	9.99341e-182	up
GB_A08G1769	102.694	102.215	102.029	188.434	182.594	201.438	1.26092	3.35446e-183	2.06361e-181	up
GB_A09G0837	243.117	242.527	246.998	82.6477	84.0804	80.4364	-1.20548	9.81747e-183	6.02421e-181	down
GB_A07G0014	49.0616	47.0393	45.4833	86.3778	85.5683	86.521	1.22932	1.04749e-182	6.41944e-181	up
GB_D07G0936	59.6899	54.1684	59.5146	133.541	131.796	141.026	1.59038	1.49951e-182	9.17801e-181	up
GB_A06G0433	4.71476	4.1427	4.14529	21.2397	22.5213	23.2892	2.72374	3.07527e-182	1.87989e-180	up
GB_D01G0953	18.5402	21.5571	18.6751	58.8161	56.8306	58.7013	1.93042	4.80008e-182	2.93054e-180	up
GB_A10G2480	10.8198	10.309	9.76275	27.6116	29.3815	27.9716	1.81944	6.25614e-182	3.81467e-180	up
GB_A09G1787	51.0987	53.1272	50.3592	85.8766	84.7441	86.1023	1.09339	1.49316e-181	9.09305e-180	up
GB_A11G2301	75.0835	74.603	74.7196	204.907	204.07	203.294	1.80916	1.81356e-181	1.10186e-179	up
GB_D09G0346	4.3874	3.80749	4.09504	26.6348	24.0072	27.4479	3.02511	1.81392e-181	1.10186e-179	up
GB_A13G2479	250.043	251.241	240.452	412.262	405.95	445.264	1.13012	1.82078e-181	1.10464e-179	up
GB_D02G2642	6.7887	7.30617	6.86598	24.8126	24.119	23.0387	2.13998	2.61599e-181	1.58509e-179	up
GB_A08G2912	42.921	42.1687	44.3623	107.601	97.8664	105.183	1.6247	2.68907e-181	1.62732e-179	up
GB_A05G2792	54.2414	55.0312	53.396	112.841	108.446	115.307	1.41043	6.76052e-181	4.0861e-179	up
GB_A03G0230	9.37048	9.21814	7.74067	33.6711	30.9538	32.5731	2.24316	1.18415e-180	7.14812e-179	up
GB_A10G1543	20.7827	20.3705	19.7277	44.0593	44.2183	46.7007	1.50943	1.19149e-180	7.18346e-179	up
GB_D09G1351	13.3164	13.375	11.9073	36.5002	36.1329	38.6146	1.8863	1.41786e-180	8.53755e-179	up
GB_D12G1943	19.8554	18.6389	20.2965	48.8315	43.5681	46.8739	1.60609	1.81671e-180	1.09256e-178	up
GB_A03G0188	221.76	212.396	213.742	385.28	350.741	394.375	1.16474	6.87472e-180	4.12928e-178	up
GB_D03G1805	165.241	166.087	157.525	288.919	266.599	297.007	1.16405	1.15863e-179	6.95062e-178	up
GB_D06G0329	12.0637	12.1042	12.1241	31.5305	29.3158	30.3043	1.68968	6.66578e-179	3.99385e-177	up
GB_A06G0501	16.5497	16.485	17.7585	42.1284	42.8467	42.9997	1.69535	1.67584e-178	1.00284e-176	up
GB_A02G0821	164.026	167.714	171.71	273.575	266.46	279.737	1.06544	2.6833e-178	1.60374e-176	up
GB_D10G0225	14.4953	17.7347	16.7424	70.5507	67.9447	74.6668	2.48506	5.41409e-178	3.23185e-176	up
GB_D01G2428	166.019	172.452	166.393	287.986	289.768	297.758	1.156	1.35266e-177	8.06452e-176	up
GB_D04G1471	46.3312	42.3754	42.1708	125.551	118.684	122.547	1.84647	1.71548e-177	1.0215e-175	up
GB_A08G2166	20.8915	18.8142	20.0813	54.0801	53.3023	53.6538	1.79021	2.68506e-177	1.59688e-175	up
GB_D13G1772	1.92041	2.2593	1.99184	24.0833	23.4487	22.307	3.85243	3.51127e-177	2.08569e-175	up
GB_A01G0127	1.71442	2.60466	2.52498	23.0487	26.1373	26.074	3.81518	5.20954e-177	3.09065e-175	up
GB_A02G0366	99.7086	100.22	97.516	161.13	158.929	169.322	1.08005	1.79645e-176	1.06447e-174	up
GB_D05G2447	56.295	55.5245	55.9479	95.0504	94.3605	99.5476	1.14607	1.81081e-176	1.07166e-174	up
GB_D05G3887	42.5413	38.8663	37.9834	118.262	118.877	123.52	1.95443	1.81717e-176	1.07411e-174	up
GB_D08G0413	1.33385	1.89309	2.05506	28.8239	27.842	28.3726	4.37296	2.14731e-176	1.2677e-174	up
GB_D01G1763	7.69226	6.90609	8.36821	32.6998	31.8044	33.8348	2.45857	2.3634e-176	1.39357e-174	up
GB_D08G2422	0.401453	0.466333	0.455119	27.3367	28.2651	27.8882	6.28168	2.64469e-176	1.55753e-174	up
GB_A06G0207	33.4402	32.7656	34.5188	86.3266	87.0448	87.6441	1.73537	3.00898e-176	1.76991e-174	up
GB_D10G0066	16.8445	19.2348	17.1913	48.7078	44.8067	45.6598	1.74716	5.53326e-176	3.25075e-174	up
GB_A10G0573	36.2283	38.0641	34.094	89.5933	85.4327	89.8264	1.65016	6.90637e-176	4.05252e-174	up
GB_A07G2108	18.7148	20.3574	21.2104	60.6757	61.1417	67.7999	2.01626	9.33289e-176	5.46971e-174	up
GB_D13G0145	13.9655	13.4338	14.205	39.9735	40.1303	43.3489	1.93028	2.21887e-175	1.29883e-173	up
GB_A05G0395	4.1545	4.33573	4.44681	19.8534	20.5186	19.0149	2.55952	6.40579e-175	3.74514e-173	up
GB_D02G2450	99.4297	93.9208	101.303	169.291	165.588	172.953	1.14724	1.97773e-174	1.15488e-172	up
MH_newGene_8355	18.1982	20.0687	19.8109	51.9944	51.1328	53.2708	1.81706	3.20553e-174	1.86958e-172	up
GB_D05G2065	8.55849	8.77426	9.16779	21.6614	21.9526	20.7081	1.64153	4.86666e-174	2.83499e-172	up
GB_D09G2356	68.0236	62.9032	68.743	125.734	121.055	130.612	1.28032	5.77259e-174	3.35867e-172	up
GB_D04G1881	131.955	131.56	133.571	41.2536	43.104	41.0792	-1.30047	1.0135e-173	5.88974e-172	down
GB_A13G1256	1.68277	1.01877	0.872516	23.718	21.942	25.1504	4.63168	1.15579e-173	6.70858e-172	up
GB_D05G2562	26.3459	25.6034	25.5752	60.7333	61.7141	63.4183	1.62189	1.40229e-173	8.12958e-172	up
GB_D10G2031	6.79598	6.51138	7.51324	35.7897	35.0591	32.6713	2.67537	1.59293e-173	9.22371e-172	up
MH_newGene_4249	6.1991	4.68227	4.99916	22.1066	24.4869	23.839	2.50613	2.64546e-173	1.52999e-171	up
GB_D05G3109	32.8673	34.3317	35.1033	6.24978	6.45923	6.19468	-2.07369	1.94601e-172	1.12278e-170	down
GB_D12G0634	41.6339	42.1355	39.1012	79.8977	78.3245	83.3615	1.3368	3.78319e-172	2.18017e-170	up
GB_A01G1869	584.961	562.985	578.464	218.584	210.327	200.634	-1.09361	4.68411e-172	2.69612e-170	down
GB_A07G0233	19.9299	18.012	19.8674	42.1988	41.5213	41.5832	1.47701	7.42029e-172	4.26596e-170	up
GB_A11G1930	26.0524	27.3392	29.2908	58.8118	59.9618	60.1227	1.47625	1.18042e-171	6.77822e-170	up
GB_A13G2298	50.7577	56.3716	52.5591	105.232	99.7157	97.7355	1.2845	1.24198e-171	7.12322e-170	up
GB_D01G2369	120.544	131.786	119.986	223.453	207.332	216.534	1.15968	1.43838e-171	8.23988e-170	up
MH_newGene_5849	8.0154	8.01023	8.20801	24.4124	25.9652	25.0954	2.0131	1.44626e-171	8.27522e-170	up
GB_A11G1249	63.2953	63.1343	60.8654	111.694	115.455	116.53	1.237	5.79261e-170	3.31049e-168	up
GB_D11G2927	14.4778	17.0441	15.4587	61.4846	62.0611	63.7059	2.35528	1.17292e-169	6.69533e-168	up
GB_D08G1297	119.22	116.891	123.491	31.116	32.1557	27.8495	-1.61858	1.40559e-169	8.01401e-168	down
GB_D01G0434	15.2401	12.9883	14.3564	36.7697	39.4708	38.9748	1.79621	2.07212e-169	1.18003e-167	up
GB_D05G1449	4.62741	5.40457	5.42424	39.3228	36.5554	39.9538	3.2637	5.87007e-169	3.33896e-167	up
GB_A05G2315	15.899	16.3366	15.071	41.9971	40.6969	40.1147	1.73692	6.0375e-169	3.43015e-167	up
GB_D05G2766	473.886	497.929	485.32	782.811	729.091	802.229	1.02925	1.04837e-168	5.94921e-167	up
GB_D03G0031	8.39419	9.04999	8.36475	26.2897	28.9499	27.9957	2.04963	1.05735e-168	5.99313e-167	up
GB_A08G0706	30.3189	31.3429	31.9799	51.1171	52.2466	51.3916	1.08681	1.97285e-168	1.11691e-166	up
GB_A10G0100	42.0116	38.1572	41.8228	99.5049	104.398	110.863	1.72916	2.90262e-168	1.64137e-166	up
GB_A09G1952	2.84173	3.43858	3.14137	27.1835	27.4017	27.064	3.4701	1.13836e-167	6.42968e-166	up
GB_D01G1903	9.49751	9.96856	9.64727	37.1553	34.8317	36.1178	2.25439	1.18911e-167	6.70844e-166	up
MH_newGene_3783	12.501	13.3808	12.4404	28.3965	27.8867	29.3342	1.54644	2.65483e-167	1.496e-165	up
GB_D13G0923	43.2542	41.1845	41.9925	78.4641	77.765	83.6858	1.2854	2.70281e-167	1.52126e-165	up
GB_D04G1769	18.2587	17.6775	17.3067	2.32106	2.26755	2.18425	-2.60922	3.56774e-167	2.00574e-165	down
GB_A03G0264	5.21553	5.99995	5.81039	29.9739	28.8061	28.4158	2.71581	3.77852e-167	2.12177e-165	up
GB_D08G1598	19.7059	19.2792	20.5366	42.4614	44.6085	43.5718	1.49594	5.97197e-167	3.34569e-165	up
GB_A11G0894	20.306	22.9639	22.9489	50.621	49.6445	52.0084	1.56449	8.16725e-167	4.57025e-165	up
GB_D09G1998	51.1286	44.4043	50.359	105.802	103.104	106.057	1.47162	8.73532e-167	4.88248e-165	up
GB_A01G1019	11.6043	12.6921	12.2957	25.3705	26.4162	24.5661	1.42327	1.33576e-166	7.4574e-165	up
GB_A08G2748	41.083	36.0715	37.8218	80.151	80.3735	85.5226	1.4585	1.87811e-166	1.04732e-164	up
GB_D12G0644	29.045	26.3329	26.2791	0.88963	0.979595	1.1232	-4.40168	2.64295e-166	1.47213e-164	down
GB_D11G0749	25.4576	25.2056	24.6479	55.1494	52.2936	52.8787	1.4515	5.56891e-166	3.09832e-164	up
GB_D08G2391	6.06635	5.25231	5.95022	26.7185	25.486	27.0862	2.55895	6.29633e-166	3.49899e-164	up
GB_D12G1455	28.5846	25.8111	26.2969	4.75242	4.87812	4.90919	-2.11012	7.47374e-166	4.14853e-164	down
GB_A09G0912	14.0105	15.7948	14.4085	34.3988	34.0407	33.7846	1.57096	7.93992e-166	4.40223e-164	up
GB_D12G0978	25.7268	25.0166	23.6638	48.8413	49.0835	47.4452	1.32703	1.33314e-165	7.38302e-164	up
GB_A03G0026	5.49088	6.73123	5.6862	22.988	24.8018	22.8402	2.33865	1.36128e-165	7.53023e-164	up
GB_A08G1789	4.97175	4.51491	4.79241	22.61	20.0328	22.7442	2.55401	1.57847e-165	8.72169e-164	up
GB_A01G0964	27.0513	26.4178	27.2387	43.6251	45.9061	45.718	1.10651	1.68351e-165	9.29142e-164	up
GB_A08G2891	18.5583	16.946	19.5209	37.6505	38.9391	39.4693	1.4387	2.29281e-165	1.26398e-163	up
GB_A02G1085	44.8073	42.7684	43.5173	79.8454	74.7449	78.389	1.19101	1.06568e-164	5.86147e-163	up
MH_newGene_6629	19.9754	22.5158	18.8076	57.8643	57.4148	58.7714	1.86605	1.52474e-164	8.3769e-163	up
GB_A11G0255	152.328	144.714	137.834	25.1623	24.5088	24.6914	-2.18503	2.66225e-164	1.46097e-162	down
GB_D03G0163	6.28305	7.1319	6.58709	30.47	27.9702	29.7786	2.50254	3.43816e-164	1.88462e-162	up
GB_D05G1186	67.6168	69.0607	63.6613	112.671	112.745	113.138	1.11819	1.46706e-163	8.03255e-162	up
GB_A02G1488	37.143	38.6525	36.0675	3.7234	4.19778	3.71882	-2.89947	1.7461e-163	9.54958e-162	down
GB_A09G2675	214.702	209.974	209.31	73.3184	69.1445	73.414	-1.19205	2.22854e-163	1.21743e-161	down
GB_A08G1488	61.3625	58.9643	60.675	20.1453	19.0331	18.502	-1.28756	2.37632e-163	1.29669e-161	down
GB_D05G0535	16.2812	15.3191	17.1678	42.2178	41.9366	43.5006	1.74961	2.93235e-163	1.5983e-161	up
GB_A13G1234	10.1015	11.8874	11.5086	52.2106	51.1048	48.8407	2.54461	3.03536e-163	1.65258e-161	up
GB_A01G0770	23.289	24.5152	23.1204	41.1759	44.8045	41.0942	1.20294	3.24991e-163	1.7674e-161	up
GB_D09G2632	9.32764	9.03257	9.40511	19.3073	19.0788	18.3515	1.39253	3.46795e-163	1.88385e-161	up
GB_A02G2001	16.2203	15.3566	14.4441	38.7185	38.0976	41.3111	1.72	9.46459e-163	5.13555e-161	up
GB_A03G0171	14.1263	15.7285	13.2497	46.9367	48.0887	45.5456	2.06499	1.57579e-162	8.54074e-161	up
GB_D02G2048	23.1004	24.2324	23.2398	43.6425	43.7675	42.8648	1.24617	1.67771e-162	9.08294e-161	up
GB_A11G1161	1.95372	2.08136	1.78556	11.5996	10.6682	11.2442	2.88559	2.42835e-162	1.31321e-160	up
GB_A05G1793	273.842	273.375	270.047	415.87	425.214	456.087	1.02829	3.39193e-162	1.83225e-160	up
GB_D12G0068	51.5999	45.9786	47.9914	98.3089	97.8694	100.46	1.38753	3.4892e-162	1.88269e-160	up
GB_A10G0639	46.4123	44.4409	45.1203	8.38015	8.45176	8.28312	-2.07309	4.54015e-162	2.44702e-160	down
MH_newGene_8185	3.52025	2.69833	3.49821	16.6083	15.4943	17.7394	2.71821	8.92773e-162	4.80644e-160	up
GB_D13G1215	16.5297	17.384	16.099	45.9895	48.6589	49.6524	1.88959	3.00527e-161	1.61615e-159	up
GB_D05G0871	27.2653	25.8625	26.612	51.9842	49.5574	48.9877	1.2781	6.79985e-161	3.65271e-159	up
GB_A05G0391	18.3538	17.9187	16.9713	65.214	63.544	60.8515	2.19264	1.04814e-160	5.62409e-159	up
GB_A02G2035	4.7013	4.15663	4.69696	26.6466	25.1758	25.9536	2.87631	2.63009e-160	1.40968e-158	up
MH_newGene_8120	37.5627	35.8449	38.858	64.9747	63.2882	64.6834	1.14311	2.76249e-160	1.479e-158	up
GB_D03G1966	9.14775	9.28615	8.68585	22.3316	21.4086	22.2442	1.6431	3.31546e-160	1.77309e-158	up
GB_D09G1378	105.465	98.996	105.381	169.192	172.6	174.794	1.09912	3.39046e-160	1.81119e-158	up
GB_D13G2306	7.46024	8.54959	7.64148	20.4098	21.5819	18.6304	1.71948	6.66399e-160	3.55599e-158	up
GB_D11G3826	40.2603	43.2121	40.3655	100.49	91.1058	105.253	1.62318	4.65254e-159	2.47719e-157	up
GB_D04G1815	7.7047	7.88742	8.41808	32.4467	30.0995	30.7074	2.31916	6.33297e-159	3.36819e-157	up
GB_D05G0667	37.373	39.9953	38.0402	61.5877	63.514	63.7205	1.07219	1.79691e-158	9.54634e-157	up
GB_D02G2613	40.2407	38.7278	36.5136	2.80701	3.4214	3.80149	-3.15604	1.88592e-158	1.00082e-156	down
GB_A12G2311	57.6254	57.2219	57.3139	96.6106	95.5174	99.5422	1.12239	3.18744e-158	1.68966e-156	up
GB_A02G1650	0.931178	0.405585	0.644796	18.8542	17.0351	17.8965	5.08958	3.31761e-158	1.75673e-156	up
GB_A06G1884	86.2574	84.527	75.6726	195.887	189.91	192.848	1.59133	3.58663e-158	1.89711e-156	up
GB_D02G0443	231.083	223.344	222.261	84.2118	86.3543	85.9556	-1.03764	3.96786e-158	2.09645e-156	down
GB_D09G0395	103.233	103.804	99.8952	165.476	159.835	172.629	1.05966	7.0418e-158	3.71653e-156	up
GB_D07G0257	17.8827	19.4671	19.6913	37.4229	36.2658	38.7411	1.3416	8.19041e-158	4.31803e-156	up
GB_D13G0349	18.1447	17.3864	19.8201	35.8487	37.6605	38.3759	1.37753	1.46293e-157	7.70421e-156	up
GB_A11G2347	87.2536	86.5086	88.0034	161.586	152.171	158.585	1.21336	2.29007e-157	1.2047e-155	up
GB_A10G1457	43.3374	43.5614	42.0101	72.8774	71.9636	74.8454	1.13059	3.0207e-157	1.58733e-155	up
GB_D13G0542	23.0369	18.544	24.1302	72.04	67.9349	69.7404	2.03528	3.03705e-157	1.59419e-155	up
GB_D11G2187	77.6705	76.7939	74.1608	139.029	144.127	144.691	1.26515	3.12988e-157	1.64113e-155	up
GB_D07G0241	20.3369	20.6629	19.6684	40.1571	41.9171	39.4608	1.36327	1.32045e-156	6.9162e-155	up
GB_D06G0100	9.94846	9.12427	9.45661	25.6116	26.8058	27.3345	1.84314	1.40775e-156	7.36547e-155	up
MH_newGene_5107	20.6801	20.5089	17.8577	56.9785	53.1338	55.9022	1.85064	1.75451e-156	9.16978e-155	up
MH_newGene_326	5.20838	5.62263	4.56112	15.1225	15.5886	15.9284	1.98878	2.0178e-156	1.05344e-154	up
GB_D09G1032	5.51131	5.28238	6.09032	22.5796	20.1838	20.2299	2.26219	4.82012e-156	2.51375e-154	up
GB_A04G1076	198.896	194.912	193.693	360.455	343.795	368.935	1.23108	9.95625e-156	5.1867e-154	up
GB_A05G3516	3.02585	3.27915	3.26513	21.3863	19.4533	21.5145	3.06057	1.24218e-155	6.46413e-154	up
GB_D05G1950	26.7795	27.5817	26.9874	5.57207	4.93101	5.80298	-1.95519	1.29085e-155	6.71017e-154	down
GB_A10G0634	15.457	12.931	14.6512	39.4616	40.0242	40.639	1.84143	2.29857e-155	1.19357e-153	up
GB_A11G0895	113.39	109.77	111.556	186.522	185.984	194.038	1.12084	2.84216e-155	1.47426e-153	up
GB_A02G0471	17.6859	17.9306	18.5125	40.8846	40.844	42.2474	1.55738	2.86393e-155	1.48396e-153	up
GB_D01G1394	81.9331	87.4363	88.8565	11.6503	10.5475	10.3078	-2.62441	3.06788e-155	1.58793e-153	down
GB_A05G2389	14.8522	14.3651	13.6528	38.9734	36.598	36.2147	1.74212	3.40576e-155	1.76093e-153	up
MH_newGene_2448	43.5451	43.1226	42.4965	72.3876	68.4159	72.3813	1.08443	3.79157e-155	1.95832e-153	up
GB_A06G0028	23.6962	23.1268	20.5771	59.4788	58.5355	62.4278	1.7805	9.4239e-155	4.86217e-153	up
MH_newGene_6051	25.6418	26.7608	25.1785	59.0112	58.2122	65.3692	1.59741	1.51751e-154	7.82107e-153	up
GB_A07G1395	36.3639	31.7078	34.9903	103.115	111.467	105.562	1.99497	2.48525e-154	1.27951e-152	up
GB_D05G0043	39.0027	39.0242	40.1633	10.2388	11.2796	11.6891	-1.46941	3.47542e-154	1.78738e-152	down
GB_D12G0371	201.128	199.93	189.535	66.1862	70.7647	69.7615	-1.15293	3.77839e-154	1.94113e-152	down
GB_D13G1561	11.7203	12.7172	10.9054	29.1405	28.6689	28.4022	1.64709	5.20477e-154	2.66825e-152	up
GB_D01G0757	70.2622	64.7367	66.7253	16.3928	15.7698	15.7704	-1.71186	5.91328e-154	3.02825e-152	down
GB_D07G0294	10.4948	11.8325	8.70454	48.9442	43.4439	48.1501	2.53769	6.24001e-154	3.19219e-152	up
GB_D04G0359	56.8573	54.1214	56.1906	89.6119	87.3974	91.9245	1.04755	7.63836e-154	3.9034e-152	up
GB_D05G3177	5.99225	5.47379	5.60636	26.9746	30.1157	31.3658	2.73165	1.18653e-153	6.05709e-152	up
GB_D04G0629	17.0689	18.3722	17.4284	40.4762	40.6121	40.9329	1.56816	2.35565e-153	1.20126e-151	up
GB_A11G1002	0.287518	0.172219	0.25389	13.1369	12.6813	14.9562	6.16357	4.12295e-153	2.09806e-151	up
GB_D08G1364	12.2164	11.8893	13.1511	38.0265	36.875	37.9212	1.96089	4.32165e-153	2.19685e-151	up
GB_A05G2805	4.94129	4.41302	4.43707	16.3535	17.6387	16.7224	2.23555	5.88815e-153	2.99002e-151	up
GB_A13G1606	3.5682	3.69826	3.42376	18.0508	16.0597	17.8269	2.63945	1.12665e-152	5.71516e-151	up
GB_D10G1963	24.9255	24.9263	25.8969	81.4892	76.1238	83.7822	2.03436	2.12044e-152	1.0745e-150	up
GB_D09G0873	4.54927	6.86783	5.23269	74.2186	71.6353	75.1968	4.09054	5.23864e-152	2.65183e-150	up
GB_D09G1229	7.77334	8.28465	8.51776	18.8224	21.6524	18.5203	1.62517	5.53137e-152	2.79708e-150	up
GB_A03G0205	48.3974	45.6902	44.0183	92.3632	95.1567	98.6887	1.41217	6.02436e-152	3.04318e-150	up
GB_D13G0448	65.4896	62.5962	67.3533	124.577	120.11	125.655	1.28392	8.49314e-152	4.2858e-150	up
GB_A05G4417	7.86611	7.67061	6.92193	20.5593	23.3014	23.8146	1.95118	1.09918e-151	5.5351e-150	up
GB_D09G1813	92.4674	87.6668	87.2467	195.222	176.337	197.202	1.45029	1.2936e-151	6.50736e-150	up
GB_D06G0105	7.31148	9.60004	8.99958	43.7833	47.8375	47.1712	2.78322	2.48275e-151	1.24763e-149	up
GB_A11G1484	6.36684	6.43276	5.64257	29.0985	29.4161	29.0062	2.60492	2.6143e-151	1.31237e-149	up
GB_A02G1165	52.5206	51.4354	51.7714	81.1134	80.9349	86.3252	1.03517	6.77158e-151	3.39577e-149	up
GB_A06G0885	13.3142	11.9862	12.7125	47.7717	42.5653	44.7774	2.1904	7.4554e-151	3.73481e-149	up
MH_newGene_4678	58.8043	64.6082	66.578	10.4071	10.7706	8.39008	-2.32197	1.30041e-150	6.50095e-149	down
GB_A09G2150	0.936698	1.33186	1.16279	13.1231	13.7919	13.5029	3.91254	1.45992e-150	7.29083e-149	up
GB_A13G1332	69.0685	72.0031	70.8598	134.39	138.748	144.78	1.3418	3.22289e-150	1.60785e-148	up
GB_D01G2642	20.3712	21.8334	20.7735	45.3309	44.4493	46.4216	1.47458	7.37046e-150	3.67321e-148	up
GB_A02G0415	236.754	220.128	226.925	83.0899	80.341	76.1251	-1.1513	7.88586e-150	3.92602e-148	down
GB_D13G2530	9.68763	9.88534	10.2962	19.1318	21.2044	19.4517	1.36297	8.88444e-150	4.41862e-148	up
GB_A02G0208	6.06047	6.73094	6.43211	23.2664	25.0981	24.5713	2.2848	1.15544e-149	5.74059e-148	up
GB_A12G0049	32.8805	32.4275	31.0805	72.1953	64.0667	68.2213	1.44587	2.05284e-149	1.01887e-147	up
GB_D12G0153	34.5629	30.2679	33.7225	79.6887	75.7249	85.8751	1.65319	2.65624e-149	1.31564e-147	up
GB_A11G0685	125.877	119.24	125.778	240.751	240.959	252.241	1.34647	4.63106e-149	2.29143e-147	up
GB_A12G1662	180.438	184.582	179.592	281.497	297.729	304.732	1.06038	5.36207e-149	2.65041e-147	up
GB_D11G1649	17.1402	14.5013	16.4412	54.3215	48.1696	49.3135	2.01962	1.46455e-148	7.22431e-147	up
GB_D09G1108	5.54982	5.61629	5.27535	25.265	26.87	28.8268	2.65743	2.05956e-148	1.0149e-146	up
GB_A13G0594	12.6633	12.6205	13.3241	40.0314	40.9096	38.0853	1.9852	2.93268e-148	1.44368e-146	up
GB_D10G1270	3.95217	5.43963	3.87639	26.9697	27.1688	26.1588	2.95462	4.30553e-148	2.11734e-146	up
GB_D05G1106	74.2078	68.9995	75.0124	16.9959	16.2008	13.7132	-1.85545	5.77785e-148	2.8385e-146	down
GB_A08G0951	60.6203	62.5585	58.6058	13.4587	11.4068	12.487	-1.91951	1.26532e-147	6.20355e-146	down
GB_D01G0172	16.1137	15.9658	17.8033	45.9237	50.111	51.1252	1.92255	2.54923e-147	1.24855e-145	up
GB_A10G1712	6.77616	8.58624	6.58093	32.7639	37.3787	39.5232	2.68095	2.76628e-147	1.35212e-145	up
GB_A09G1804	29.0464	27.356	26.0006	55.3387	54.2892	53.8953	1.34881	6.58518e-147	3.21548e-145	up
GB_D11G0467	14.4842	12.9514	14.1484	41.5377	41.3788	43.7127	1.96706	9.9884e-147	4.87232e-145	up
MH_newGene_831	9.28677	11.7233	12.5685	47.3852	45.1484	49.6541	2.44722	1.08616e-146	5.29293e-145	up
GB_A06G1362	2.66329	2.77571	3.17067	16.1425	15.8349	14.3506	2.7896	1.10573e-146	5.38286e-145	up
GB_D11G3430	61.5744	62.9532	63.4007	109.275	110.482	119.524	1.2142	1.12498e-146	5.47104e-145	up
GB_D11G3426	28.3443	27.6373	27.2993	50.7597	48.1572	49.0602	1.19036	1.33887e-146	6.50471e-145	up
GB_A12G2692	7.66461	8.69743	8.30951	27.3816	26.3317	25.9995	2.05389	1.50912e-146	7.32448e-145	up
GB_A12G1766	14.9157	16.2084	15.2766	30.6424	31.1814	29.1699	1.33318	1.64169e-146	7.9599e-145	up
GB_D03G0360	32.7458	32.3887	33.7332	66.5153	68.3192	68.7755	1.40418	2.26207e-146	1.09569e-144	up
GB_D05G1582	70.2926	72.0728	73.935	129.444	124.086	130.076	1.18885	3.32207e-146	1.60751e-144	up
GB_D03G1969	6.49983	6.39661	5.06271	23.6513	26.1965	24.7525	2.41014	3.4547e-146	1.67001e-144	up
GB_A11G3094	9.78589	9.1873	9.67897	35.8925	36.8624	38.2917	2.31411	7.32183e-146	3.53232e-144	up
GB_A09G2528	20.5895	20.8341	21.0719	52.7243	50.6124	58.934	1.73853	1.1061e-145	5.33092e-144	up
GB_D11G1193	1.53845	1.45829	1.66989	9.31272	10.8649	9.79198	3.03835	1.16943e-145	5.63054e-144	up
GB_A13G0051	30.1984	33.4918	26.4482	111.465	118.957	115.398	2.29737	1.25132e-145	6.0188e-144	up
GB_A10G1784	16.2302	15.4659	18.1226	44.6748	44.9762	44.0558	1.78638	1.45367e-145	6.98512e-144	up
GB_D12G1793	12.3378	13.5339	14.3546	1.67217	1.52287	1.88709	-2.61605	1.86253e-145	8.94091e-144	down
GB_A06G1824	156.479	163.978	141.686	29.1889	23.1705	28.3787	-2.15258	1.93076e-145	9.25919e-144	down
GB_D05G0114	9.54599	9.51204	9.67356	19.7833	21.3932	20.1175	1.45486	2.01859e-145	9.6708e-144	up
GB_A05G0340	21.844	21.0309	21.6393	49.3994	46.7337	48.0681	1.52218	3.15504e-145	1.50705e-143	up
GB_A09G2271	58.5567	60.7064	56.3401	122.019	114.88	123.934	1.40005	6.1123e-145	2.91675e-143	up
GB_A12G0319	8.32709	9.41756	8.40855	21.981	23.9506	24.8076	1.79752	6.16489e-145	2.93894e-143	up
GB_A08G0213	19.8804	21.4662	20.1183	36.3487	35.2759	35.999	1.16981	9.20312e-145	4.38301e-143	up
GB_A02G0670	34.7783	35.6823	35.86	12.0729	12.0686	11.8148	-1.20177	1.30581e-144	6.21285e-143	down
GB_A12G0667	43.7872	41.5397	41.6898	98.266	93.083	103.441	1.57591	1.44808e-144	6.88294e-143	up
GB_A06G0902	36.1353	36.3646	33.1153	8.91728	9.34041	9.33252	-1.57513	2.46053e-144	1.16838e-142	down
GB_D02G1948	27.4922	26.9053	26.3204	5.37978	5.10834	5.06513	-2.01209	2.90054e-144	1.37596e-142	down
GB_A10G2471	36.4266	35.7255	33.732	68.6063	66.9069	68.9896	1.3104	3.26428e-144	1.54699e-142	up
GB_A11G0270	1.83131	2.41249	2.44274	15.7525	13.75	15.681	3.12185	3.71796e-144	1.76027e-142	up
GB_D07G0240	26.4853	25.8125	24.0848	46.76	48.7205	47.952	1.26967	8.6797e-144	4.10539e-142	up
GB_D07G1102	10.0245	13.4147	11.4911	39.5391	37.418	38.6326	2.08879	9.93307e-143	4.69362e-141	up
MH_newGene_8026	105.652	116.212	116.673	216.155	196.943	211.303	1.24558	9.95713e-143	4.70039e-141	up
GB_A10G2736	17.9288	16.3149	19.8799	47.7297	46.7849	52.9527	1.80832	1.04894e-142	4.94681e-141	up
GB_D03G1603	233.841	239.823	242.2	417.368	400.566	459.764	1.19791	1.98436e-142	9.34915e-141	up
GB_A10G1177	8.17634	9.3067	9.82403	23.835	24.2568	23.8431	1.7608	2.07417e-142	9.76276e-141	up
GB_D01G1159	10.9308	10.7846	9.53996	27.012	25.0769	27.0693	1.70018	2.7191e-142	1.27858e-140	up
GB_D10G2123	9.87871	9.21127	11.4967	28.625	28.9292	27.2367	1.8339	2.83185e-142	1.33031e-140	up
GB_A02G0710	44.5324	45.9741	44.8025	9.51004	8.73788	9.1703	-1.93838	3.97527e-142	1.86564e-140	down
GB_A03G0904	47.0347	45.1119	45.8779	14.1611	14.2102	13.7629	-1.34984	5.60607e-142	2.62843e-140	down
GB_D03G1899	0.803756	0.661179	0.550398	8.33462	8.35362	7.68918	3.94253	1.39458e-141	6.5322e-140	up
GB_D10G1111	6.66684	6.95326	6.65294	19.225	19.959	18.8224	1.87756	1.61338e-141	7.54972e-140	up
GB_D08G0576	82.1782	75.4807	73.6539	136.793	136.801	138.769	1.19479	1.84591e-141	8.62952e-140	up
GB_D04G0256	21.0599	21.7751	22.3382	71.3047	62.2308	70.2644	2.00659	2.25889e-141	1.055e-139	up
GB_D05G2514	91.7588	97.546	95.9284	156.553	158.954	167.125	1.12096	2.92422e-141	1.36441e-139	up
GB_D11G0045	7.15927	8.15812	8.49675	18.4096	19.267	18.7595	1.60781	3.54734e-141	1.65355e-139	up
GB_A01G0406	15.8252	15.3043	14.5919	33.5382	32.9365	34.0531	1.49642	3.65732e-141	1.70318e-139	up
GB_D05G3016	7.54363	8.0681	7.98619	85.8845	75.6856	79.3378	3.70882	5.81214e-141	2.70144e-139	up
GB_A06G0101	6.70143	7.00453	5.86386	22.1051	23.9388	20.8689	2.13249	7.7547e-141	3.60086e-139	up
GB_A11G2526	10.5191	11.8357	10.6505	28.6944	30.3261	30.3173	1.79819	8.14813e-141	3.77992e-139	up
GB_D08G1966	13.3315	14.3313	14.8006	44.058	39.2058	43.4121	1.9393	1.51908e-140	7.0335e-139	up
GB_A11G1111	5.17807	3.76694	4.17924	26.7758	25.5569	26.4612	2.9366	2.3303e-140	1.0777e-138	up
GB_A03G0479	108.555	111.38	103.087	22.2939	16.8653	22.3757	-2.02851	2.33205e-140	1.0777e-138	down
GB_D11G1952	7.17643	6.73203	6.16778	23.409	22.3394	23.9699	2.15392	2.50982e-140	1.15874e-138	up
GB_D11G0656	30.8449	30.9476	30.8726	57.0902	54.683	56.2538	1.21998	3.21526e-140	1.48301e-138	up
GB_A11G1077	1.69555	2.1952	1.51207	16.3785	16.7352	15.5236	3.5191	3.62717e-140	1.6714e-138	up
GB_D12G2411	15.4163	14.8641	16.3602	34.9318	34.6598	32.9701	1.4989	8.05091e-140	3.70633e-138	up
GB_D02G1528	16.0913	16.7994	17.8119	36.2069	36.5015	39.8174	1.51282	1.04598e-139	4.81073e-138	up
GB_D07G0845	18.9879	20.3183	20.6724	61.5154	55.0301	58.8135	1.91033	1.42154e-139	6.52556e-138	up
GB_D05G4002	18.0307	16.1301	16.4105	40.1441	39.8568	41.3266	1.62266	1.62346e-139	7.44542e-138	up
GB_A09G2802	14.6436	14.6232	15.8205	33.4605	34.165	34.4763	1.54174	1.80474e-139	8.26891e-138	up
GB_A11G0305	14.7854	14.8936	13.4451	36.6754	35.3423	36.9419	1.69739	2.23621e-139	1.02361e-137	up
GB_D07G0295	14.7505	14.763	14.9313	28.8388	29.9732	29.2607	1.3482	2.5656e-139	1.17328e-137	up
GB_D05G2269	4.41774	3.92946	3.88167	27.8814	22.8937	22.4995	2.93914	2.69356e-139	1.23063e-137	up
GB_A08G1379	75.1321	76.5298	79.6839	19.6543	19.9292	20.3112	-1.58758	4.65904e-139	2.1266e-137	down
GB_A11G0728	16.4167	15.2249	16.2876	39.334	38.5737	36.2533	1.61251	5.1666e-139	2.35605e-137	up
GB_A08G2623	3.55803	3.19311	4.37244	17.4711	17.7606	17.324	2.60126	5.2272e-139	2.38143e-137	up
GB_A03G1877	35.8855	40.7301	36.3535	84.4755	82.7652	83.9618	1.51446	5.66252e-139	2.57733e-137	up
GB_D12G2424	1.26315	1.20321	1.63005	14.1883	12.0851	11.3839	3.55887	7.44925e-139	3.38738e-137	up
GB_A01G0011	65.7948	68.3702	66.8397	113.359	113.503	107.3	1.09495	8.75996e-139	3.97964e-137	up
GB_D12G2415	21.7231	20.4132	20.7476	58.251	53.9013	54.6865	1.76752	9.44099e-139	4.285e-137	up
GB_D10G0597	41.3477	44.1309	42.3678	85.3546	92.5699	93.2291	1.44632	1.18347e-138	5.36639e-137	up
GB_D04G1687	25.4483	24.3871	26.8179	54.8543	50.8832	52.7852	1.41029	1.20411e-138	5.45487e-137	up
GB_A11G1637	42.6721	42.4353	42.221	74.1638	69.7888	74.5103	1.1405	4.27167e-138	1.93334e-136	up
GB_A12G0111	12.0655	12.7109	12.6428	29.087	26.9235	27.2652	1.5166	4.54304e-138	2.05232e-136	up
GB_A11G1651	260.042	260.059	256.381	94.9736	89.4618	97.1991	-1.10084	1.33958e-137	6.0459e-136	down
GB_D01G0819	3.64956	4.20106	4.31015	19.681	19.6027	19.6502	2.63782	3.3988e-137	1.53254e-135	up
GB_A13G1155	26.4715	26.9433	26.6151	46.4135	46.3201	46.9573	1.16519	3.97896e-137	1.79246e-135	up
GB_D01G1777	4.63437	4.3332	6.2668	33.9983	31.6043	35.6174	3.09405	6.45311e-137	2.90432e-135	up
GB_D09G2117	67.7593	68.7897	68.7393	129.997	122.554	132.551	1.26943	1.03703e-136	4.66296e-135	up
GB_D01G0437	54.0239	53.2958	53.1027	12.0303	13.2315	12.2389	-1.73541	1.79334e-136	8.04123e-135	down
GB_A11G3778	22.133	20.8943	22.9807	43.5702	43.063	40.5843	1.30832	2.77998e-136	1.24537e-134	up
GB_A03G0159	11.4687	12.2468	10.7839	50.0908	50.7336	56.1707	2.54725	5.94498e-136	2.66075e-134	up
GB_A12G0741	80.8306	72.2853	75.5811	18.9078	16.8603	18.8604	-1.70303	6.55264e-136	2.93e-134	down
GB_D07G0795	17.8853	18.2884	19.0729	36.2963	35.7333	37.5677	1.35058	8.89959e-136	3.97575e-134	up
GB_A02G1655	10.7639	11.3664	11.8273	23.4973	24.381	22.2895	1.40985	1.77368e-135	7.91634e-134	up
GB_D11G0068	27.6817	28.5239	27.6622	77.5989	84.4818	81.3608	1.89826	2.28501e-135	1.01891e-133	up
GB_A13G0841	29.3392	30.8852	29.2701	4.17037	4.94284	3.95089	-2.41469	2.37851e-135	1.05962e-133	down
GB_A07G0931	42.88	45.1983	45.5109	84.7446	81.8478	83.787	1.26874	2.98919e-135	1.32922e-133	up
GB_D11G0063	9.39517	9.89489	11.0755	27.0662	24.7699	26.7788	1.73563	3.63396e-135	1.61445e-133	up
GB_A09G1260	9.39508	10.9181	8.12416	41.4124	41.8502	43.1575	2.51009	3.67153e-135	1.62964e-133	up
GB_D05G2199	31.8649	31.2762	31.3248	58.2852	55.9503	59.3529	1.23921	4.05033e-135	1.79448e-133	up
GB_D12G2050	18.163	17.0092	17.7028	45.5106	44.3133	50.3994	1.76809	1.10028e-134	4.87029e-133	up
GB_D12G2695	45.8288	45.4775	50.4639	102.414	98.2132	88.6397	1.39085	2.03787e-134	9.01215e-133	up
GB_A06G1642	31.3695	33.5683	32.7198	59.1447	63.8434	62.8726	1.2903	4.07042e-134	1.79679e-132	up
GB_A11G3671	2.68061	3.80372	3.37237	13.6744	13.8473	13.9573	2.43532	5.92676e-134	2.61384e-132	up
GB_D10G0117	31.4336	31.0474	34.1805	62.229	58.1853	60.5314	1.26709	5.99255e-134	2.64044e-132	up
GB_A05G2178	9.83394	8.91599	7.93411	34.6146	30.4195	33.1022	2.23537	6.00198e-134	2.64218e-132	up
GB_A06G2069	0.561066	0.997857	1.15	27.4831	22.4708	23.0797	5.10041	1.00215e-133	4.40764e-132	up
GB_A07G2017	3.76016	3.93089	2.58083	25.492	22.969	22.744	3.14027	1.08057e-133	4.74822e-132	up
GB_A05G2588	41.3657	40.9367	44.9847	8.03469	6.95213	6.41586	-2.2075	1.33958e-133	5.87567e-132	down
GB_A08G2997	5.87379	6.019	4.99391	21.2438	21.9499	24.5922	2.36232	1.63699e-133	7.17363e-132	up
GB_A05G4210	23.7682	27.7355	23.8323	76.6831	70.0785	79.4906	1.9477	1.77576e-133	7.77473e-132	up
GB_A05G2304	64.5136	62.6277	61.7598	123.879	110.206	115.876	1.25114	2.60619e-133	1.14002e-131	up
GB_A06G0335	7.67802	8.12066	6.57102	21.3331	21.6293	22.9112	1.91742	3.11036e-133	1.35932e-131	up
GB_A08G0855	309.279	321.865	303.474	94.2676	88.0152	96.0958	-1.38438	3.24437e-133	1.41661e-131	down
GB_D03G0010	3.70168	4.20772	3.25797	18.9147	17.9489	18.0423	2.65417	3.96435e-133	1.7263e-131	up
GB_A05G2275	6.35454	6.39997	6.21358	26.7663	24.3147	28.4694	2.42696	4.1188e-133	1.79194e-131	up
GB_A07G0969	20.8743	23.0711	22.7437	47.8313	50.2519	50.7419	1.52019	5.43501e-133	2.36244e-131	up
GB_A01G0284	2.60156	3.73055	2.66391	52.749	51.1038	53.2008	4.46688	5.99406e-133	2.60311e-131	up
GB_D08G1776	11.4158	11.9655	10.848	27.5062	27.565	28.6648	1.65044	7.15902e-133	3.10623e-131	up
GB_A07G0250	11.0913	12.1092	11.5225	27.2306	25.7195	26.6768	1.55916	7.75592e-133	3.3622e-131	up
GB_D11G2990	8.93441	9.33164	9.37209	19.3736	19.2485	19.9875	1.44677	9.31207e-133	4.03317e-131	up
GB_D05G1038	5.96641	6.28762	6.64944	34.1075	35.29	30.7427	2.76652	1.59018e-132	6.8811e-131	up
GB_A01G1752	3.056	3.082	3.43289	10.0706	10.6781	10.3264	2.06174	1.61407e-132	6.9782e-131	up
GB_D02G0498	15.999	13.5259	17.0775	53.3073	52.1105	53.0124	2.12699	2.36907e-132	1.02332e-130	up
GB_A10G0463	41.6626	35.673	39.6578	4.17616	5.13115	5.78529	-2.5896	3.69197e-132	1.59332e-130	down
GB_D05G0883	17.8649	18.6314	18.7597	32.3598	34.773	34.1391	1.23617	4.83607e-132	2.08521e-130	up
GB_D11G2742	26.361	27.7198	27.7361	60.0271	55.5901	58.3447	1.45034	4.86457e-132	2.09563e-130	up
GB_A01G0178	19.8059	18.6251	18.0907	48.3126	47.8145	45.6863	1.68679	5.22898e-132	2.2506e-130	up
GB_A06G2402	25.5389	23.8047	24.4739	74.3713	77.2867	68.8041	1.93872	5.5625e-132	2.39202e-130	up
GB_D13G1111	2.81991	1.67448	2.07832	27.5835	27.7405	26.4023	3.96722	6.69309e-132	2.87565e-130	up
GB_D05G2190	14.6171	12.5745	13.8564	46.592	42.1249	43.5521	2.04657	2.01032e-131	8.62186e-130	up
GB_D02G0651	104.97	102.728	99.6436	172.328	157.366	160.862	1.03594	4.79379e-131	2.05414e-129	up
GB_D12G2594	18.2518	15.8351	17.0488	43.2272	39.2635	42.6385	1.65159	6.05589e-131	2.59265e-129	up
GB_A13G1300	12.135	11.9138	12.4276	39.7261	34.5086	37.3985	1.9743	9.77637e-131	4.18176e-129	up
GB_D03G1257	4.20733	4.56065	5.80483	33.6274	33.0004	31.2265	3.11022	2.71899e-130	1.16199e-128	up
GB_D09G1470	33.1769	31.5629	31.4085	71.7591	69.5697	68.3276	1.48576	6.70307e-130	2.85958e-128	up
GB_D03G0892	6.94771	6.49322	5.96334	22.1199	22.237	20.7447	2.10354	8.04581e-130	3.42635e-128	up
GB_D12G2512	65.2039	64.0815	60.7704	123.065	118.314	128.844	1.32298	8.26892e-130	3.51826e-128	up
GB_A04G0300	3.06776	3.20238	3.99392	19.15	20.2014	20.0728	2.89525	9.37615e-130	3.98585e-128	up
GB_A02G0708	33.4907	32.1891	31.4389	5.42658	5.25115	5.50213	-2.22233	1.08753e-129	4.61908e-128	down
GB_A11G2776	5.19358	5.56239	4.80674	17.3007	15.915	17.9935	2.07797	1.2557e-129	5.32867e-128	up
GB_A11G3570	25.5896	26.9416	26.3163	50.2176	52.3327	50.0155	1.31417	1.45373e-129	6.15818e-128	up
GB_D11G0126	15.1692	16.875	13.2087	0.524318	0.896303	0.700581	-4.04448	1.5992e-129	6.7685e-128	down
GB_D13G2699	1.43621	1.33755	1.74234	12.5352	11.235	12.4137	3.36341	2.44835e-129	1.03534e-127	up
GB_D05G0440	16.7375	18.6995	17.8482	49.0809	51.0744	55.1855	1.90554	3.21839e-129	1.35978e-127	up
GB_D11G1977	27.3794	29.5623	26.7189	51.8309	52.7884	52.7742	1.2728	4.09801e-129	1.7299e-127	up
GB_D04G0981	51.2345	50.1521	48.1443	11.187	8.71601	9.1512	-1.99934	5.16516e-129	2.17658e-127	down
GB_A12G2290	5.82076	5.91364	5.13904	19.2104	19.5305	20.0172	2.15785	5.91693e-129	2.4912e-127	up
GB_D09G0390	67.3499	68.3326	65.3203	20.3361	19.5063	21.9345	-1.33979	1.18484e-128	4.97983e-127	down
GB_D13G1092	7.71627	7.23475	7.84362	19.4069	21.7236	21.21	1.81301	2.18608e-128	9.18003e-127	up
GB_A08G2262	27.2277	25.1612	24.4151	54.2612	50.1591	50.993	1.37706	2.69156e-128	1.12928e-126	up
GB_A08G2073	85.4571	68.1184	89.4197	7.15094	5.29734	5.48821	-3.3908	3.6181e-128	1.51671e-126	down
GB_A08G2514	37.6316	35.2664	38.0142	75.1129	68.9924	70.9772	1.31703	3.71788e-128	1.55719e-126	up
GB_D12G0119	15.4671	15.5803	16.7237	31.7157	31.5731	33.6595	1.38372	4.24585e-128	1.77678e-126	up
GB_D07G2518	27.0279	27.6455	27.9906	5.10516	4.61336	5.33643	-2.09208	4.3454e-128	1.81687e-126	down
GB_A11G3129	1.86236	2.97473	1.79274	63.003	61.6408	65.0721	5.19432	4.81674e-128	2.0122e-126	up
GB_A11G1681	18.1026	19.4874	19.357	32.791	35.5304	32.7837	1.19012	7.29281e-128	3.04394e-126	up
GB_D01G0122	2.72973	2.53739	1.62786	18.9789	18.6449	19.0045	3.3858	8.41216e-128	3.50812e-126	up
GB_D01G1947	49.9952	46.2635	44.6158	88.3645	87.76	95.3811	1.30734	9.97137e-128	4.15477e-126	up
GB_D10G2471	109.19	107.129	103.218	26.6068	24.9459	27.3369	-1.65532	1.10807e-127	4.61302e-126	down
GB_D10G1197	8.07832	9.00469	8.42817	25.2536	22.6158	25.0317	1.87733	1.16814e-127	4.85473e-126	up
GB_D02G2531	11.5382	14.7153	12.9408	34.4746	33.9877	34.0992	1.75048	2.1639e-127	8.98531e-126	up
GB_A10G1095	9.49817	8.35161	10.8289	32.985	33.1512	34.3424	2.17044	2.71337e-127	1.12572e-125	up
GB_A02G2077	29.8033	25.7453	27.6087	58.5988	57.1137	58.1596	1.42489	3.40347e-127	1.41082e-125	up
GB_D02G1726	201.732	192.278	196.303	67.3754	59.5186	69.526	-1.2252	3.67976e-127	1.52404e-125	down
GB_A08G1071	22.3817	21.5596	20.8449	43.1893	43.075	47.1875	1.40357	6.44814e-127	2.66832e-125	up
GB_D08G2890	24.5237	22.8193	26.1862	63.2976	57.0464	64.4802	1.69231	1.03895e-126	4.29562e-125	up
GB_D08G2260	18.6207	15.8535	16.477	39.1225	38.902	41.2101	1.58645	2.95031e-126	1.21879e-124	up
GB_D08G0700	155.75	145.358	149.122	52.0272	52.991	51.9299	-1.15876	3.77225e-126	1.55701e-124	down
GB_A08G1895	72.4695	73.5544	71.6591	113.004	114.58	118.826	1.03208	3.92848e-126	1.62011e-124	up
GB_A12G2629	92.5561	91.9145	90.6976	34.0536	34.8957	33.8291	-1.05908	4.5678e-126	1.88215e-124	down
GB_D02G1925	11.7507	10.5135	11.1107	30.678	30.773	31.9169	1.84422	4.9148e-126	2.02341e-124	up
GB_A07G1772	17.4756	16.4295	16.4471	44.4001	42.2227	43.6459	1.73142	6.3507e-126	2.61234e-124	up
GB_A07G2741	116.37	116.739	112.271	284.075	254.132	278.661	1.60297	1.15149e-125	4.72855e-124	up
GB_D10G2755	5.89586	4.69159	5.79852	23.0762	25.5979	23.0692	2.48768	1.20071e-125	4.92649e-124	up
GB_A05G1063	5.44436	5.70337	6.75618	32.7651	29.8361	33.6137	2.78807	1.38363e-125	5.67217e-124	up
GB_D05G2104	20.5147	19.8105	19.1638	38.6155	36.1132	39.2591	1.29928	1.57631e-125	6.4566e-124	up
GB_A01G0383	7.25085	7.59763	6.49848	19.0878	17.9751	18.5423	1.74137	2.11371e-125	8.65044e-124	up
GB_A01G1315	90.3996	87.4668	92.0102	16.1376	13.8006	12.7633	-2.29516	2.22868e-125	9.11325e-124	down
GB_D02G0608	0.444156	0.042042	0.174042	59.8756	58.5158	61.0532	8.27362	2.70415e-125	1.10481e-123	up
GB_D04G0330	31.519	34.1512	30.2804	61.6139	63.5129	63.9059	1.33952	3.27243e-125	1.33586e-123	up
GB_A11G3751	27.0837	26.9383	26.4054	4.54121	4.41387	5.20494	-2.14082	4.16779e-125	1.69992e-123	down
GB_A05G1617	27.148	24.9659	24.8893	6.89697	7.29389	6.80139	-1.51359	6.07017e-125	2.47376e-123	down
GB_A05G1216	8.01045	8.12321	7.28274	28.9199	29.2044	26.9111	2.21762	1.18034e-124	4.80616e-123	up
GB_D11G1730	21.022	22.528	21.3214	36.355	41.0749	38.7672	1.20267	1.39826e-124	5.6887e-123	up
GB_A05G0510	24.4561	26.752	29.0546	91.1465	87.0482	87.3636	2.0899	1.55641e-124	6.32677e-123	up
GB_A05G1739	70.5457	70.0983	62.913	17.514	16.8049	19.3038	-1.56199	1.57328e-124	6.38999e-123	down
GB_D10G0482	17.7646	16.6704	17.1033	33.9998	34.437	34.0315	1.35215	1.89025e-124	7.67091e-123	up
GB_D05G2323	10.0768	11.1598	10.8624	19.787	20.3758	19.5951	1.2591	2.8633e-124	1.16002e-122	up
GB_D11G1189	12.3543	13.126	8.77419	48.6972	49.3347	52.0245	2.48703	3.6622e-124	1.48244e-122	up
GB_D01G0013	72.1859	67.8458	70.2881	110.323	110.934	115.068	1.03878	4.1799e-124	1.69058e-122	up
GB_A13G2786	89.5582	86.1099	86.679	144.452	129.79	138.807	1.01649	6.17226e-124	2.49432e-122	up
GB_A09G1192	3.31487	3.46762	3.75839	14.0956	13.135	14.0478	2.33116	1.24454e-123	5.02098e-122	up
GB_A01G1567	1.06343	1.53909	1.60966	31.6732	32.6878	30.8548	4.84211	1.28444e-123	5.17766e-122	up
GB_A05G3547	6.25215	6.34535	5.41963	21.3012	20.9177	23.089	2.21593	1.39354e-123	5.61274e-122	up
GB_A08G2843	11.4656	11.2525	11.766	53.6398	53.1926	54.7845	2.58657	1.65731e-123	6.66955e-122	up
GB_D01G0895	9.42579	9.29344	7.63968	25.9677	26.0118	28.0446	1.9611	1.86991e-123	7.51889e-122	up
GB_A06G0244	19.9743	20.2396	18.1281	47.1704	49.2845	49.6798	1.68532	2.72783e-123	1.09594e-121	up
GB_A06G0507	32.1973	32.5494	28.6453	70.7825	65.6116	69.9204	1.50347	4.22079e-123	1.69435e-121	up
GB_D04G1904	25.0773	28.9699	26.9614	71.7242	75.2845	72.6874	1.80126	6.6433e-123	2.66461e-121	up
GB_D09G2278	20.0964	21.4667	19.7102	44.0414	40.2347	40.8354	1.39134	7.84263e-123	3.14043e-121	up
GB_A01G2313	241.461	250.143	246.051	389.139	361.376	400.469	1.00384	1.87524e-122	7.50282e-121	up
GB_A09G1894	11.8412	10.6303	12.3288	43.4124	40.252	40.6048	2.19697	1.95689e-122	7.82304e-121	up
GB_A03G0184	6.1326	6.43218	7.13303	34.0975	31.1453	38.2294	2.7556	2.2211e-122	8.87189e-121	up
GB_D12G2616	58.1395	53.5336	55.4242	16.4968	16.0579	17.3385	-1.38192	2.3088e-122	9.20699e-121	down
GB_D13G0073	26.7774	24.6997	23.7262	1.93924	1.43639	1.30302	-3.63373	3.03102e-122	1.20771e-120	down
GB_A05G2080	26.4562	25.0401	27.3273	44.7212	45.6068	46.5436	1.15777	3.73043e-122	1.48516e-120	up
GB_D09G2409	46.2181	46.0973	43.2465	85.6009	78.5671	83.6401	1.23159	3.98243e-122	1.58418e-120	up
GB_A11G2910	80.3438	75.4103	77.656	21.1213	20.6189	23.5048	-1.47626	5.48206e-122	2.17893e-120	down
GB_A10G2307	4.4699	4.76953	5.1483	20.9267	20.0669	19.9647	2.44239	8.85675e-122	3.51735e-120	up
GB_A02G0650	13.0109	13.3295	14.9026	31.6866	31.0915	30.488	1.54039	1.43744e-121	5.70394e-120	up
GB_D05G2629	40.4934	39.3042	37.2146	99.9415	95.2162	106.946	1.72929	1.50461e-121	5.96068e-120	up
GB_D13G2373	75.7866	77.3906	82.7854	17.2854	15.1877	14.3617	-1.96851	1.73036e-121	6.84938e-120	down
GB_D08G1554	5.01208	5.26927	5.0696	12.1049	12.6101	11.5019	1.59869	2.39818e-121	9.48508e-120	up
GB_D11G2761	14.609	13.02	14.7933	40.1404	37.3434	40.8111	1.84047	2.7735e-121	1.09516e-119	up
GB_D07G0937	66.2036	63.085	62.7432	112.494	105.99	116.327	1.16344	4.83571e-121	1.90478e-119	up
GB_D06G0952	17.781	17.0962	16.364	1.81168	1.95722	1.98026	-2.7928	5.31773e-121	2.09294e-119	down
GB_D08G2614	45.1626	43.1046	46.4519	78.9792	72.721	78.1106	1.13261	5.60352e-121	2.20363e-119	up
GB_D11G0895	13.543	14.8187	14.6074	0.689275	0.924303	1.01984	-3.65683	7.34022e-121	2.88425e-119	down
GB_A09G1517	19.8773	20.731	20.8282	41.3075	41.7572	41.506	1.38137	7.59911e-121	2.98355e-119	up
GB_A10G2638	36.03	33.9246	35.64	64.3455	64.5369	65.852	1.24442	9.9897e-121	3.91895e-119	up
GB_D10G1707	99.4705	97.1321	98.532	162.678	151.951	147.596	1.00894	1.03629e-120	4.06206e-119	up
GB_D12G1751	31.4872	29.698	32.8197	88.4486	97.1759	98.8899	1.95958	1.13509e-120	4.44571e-119	up
GB_D08G2270	34.3213	35.8288	31.1822	3.68202	3.41914	4.90925	-2.7072	1.30291e-120	5.09889e-119	down
GB_D05G3215	4.81599	4.39025	4.56413	21.6595	18.8565	21.7426	2.53438	1.41066e-120	5.51609e-119	up
GB_A05G2739	7.77355	8.19824	8.23833	18.9402	19.0192	18.8634	1.59287	2.69485e-120	1.05291e-118	up
GB_D08G1674	39.1129	36.0038	39.2018	72.5857	71.4049	71.7599	1.27755	2.742e-120	1.07046e-118	up
GB_A11G0506	1.70852	1.83134	1.77381	11.8767	12.3395	10.9819	3.07905	3.43035e-120	1.33811e-118	up
GB_A05G1487	6.17594	6.97684	6.45233	19.0715	18.0005	16.9124	1.82251	5.88257e-120	2.29098e-118	up
GB_D05G3807	13.9671	13.5741	12.3618	34.9223	35.7038	35.5437	1.77088	1.46241e-119	5.69077e-118	up
GB_D06G0859	7.56597	8.70295	7.46298	28.7846	30.4961	29.7773	2.26726	1.49783e-119	5.82394e-118	up
GB_D06G0145	18.493	20.1966	20.2131	40.5342	39.0003	42.5152	1.41373	1.74691e-119	6.78696e-118	up
GB_A08G2918	8.79316	8.28075	7.92971	34.7621	34.511	36.4178	2.43979	1.83566e-119	7.12602e-118	up
GB_A05G2041	10.0989	10.4412	9.64336	20.2783	19.809	19.4602	1.34141	1.89197e-119	7.33871e-118	up
GB_D02G1849	55.446	59.9291	59.6649	100.222	101.399	95.9415	1.12775	3.72773e-119	1.44478e-117	up
GB_A10G0498	10.3991	9.29335	8.64193	60.2449	62.2971	56.0085	3.01069	8.89e-119	3.44279e-117	up
GB_A11G1053	0.473932	0.615458	0.357292	8.99142	9.48991	9.41146	4.59624	1.36036e-118	5.264e-117	up
GB_D05G0507	30.1884	28.4428	26.7325	87.1663	85.4666	89.1617	1.97429	4.21083e-118	1.6281e-116	up
GB_D03G0487	0.686234	0.437515	0.453642	12.2732	11.9631	12.9382	4.87566	4.52748e-118	1.74913e-116	up
GB_A02G0672	16.8393	15.5615	15.2435	46.8353	47.4508	46.3459	1.9194	7.3673e-118	2.84171e-116	up
GB_A05G2026	31.1843	29.9218	31.0517	56.2958	56.1301	58.1538	1.24941	9.59791e-118	3.69914e-116	up
GB_D13G1152	24.6917	24.7061	23.176	47.7305	44.19	46.9127	1.29695	1.07742e-117	4.14917e-116	up
GB_A13G1951	12.6209	11.6418	12.5821	30.0331	30.8503	32.2888	1.69929	1.12342e-117	4.32288e-116	up
GB_A08G0007	31.5636	33.3402	32.6258	77.1804	77.4144	77.3852	1.61213	1.49015e-117	5.72947e-116	up
GB_D05G0362	2.48915	2.92855	1.68067	24.9559	24.8976	29.123	3.80984	2.41748e-117	9.2876e-116	up
GB_A06G1497	13.1695	13.9971	13.3922	23.1836	24.3847	22.6504	1.15335	2.71595e-117	1.04259e-115	up
GB_D08G2015	7.92286	7.86146	8.23584	24.6035	24.9879	26.4155	2.02262	3.45465e-117	1.32511e-115	up
GB_A03G0185	6.50467	6.22171	6.02109	25.8605	23.4132	24.4987	2.33479	4.13927e-117	1.58646e-115	up
GB_D05G0341	26.5138	24.7326	27.1723	52.2059	52.3513	56.8218	1.40287	5.78327e-117	2.21479e-115	up
GB_A07G0128	22.3354	20.0391	20.9981	46.5624	43.6634	42.4161	1.42611	6.08312e-117	2.32778e-115	up
GB_A07G0286	16.3175	15.5806	17.3251	30.7133	30.4294	30.7979	1.26366	8.05879e-117	3.08135e-115	up
GB_D08G2717	14.9905	13.8937	14.5914	1.79792	1.53342	1.38876	-2.83611	8.53173e-117	3.25703e-115	down
GB_D11G0271	77.8001	75.96	74.5769	130.604	140.472	133.351	1.18571	1.05756e-116	4.03409e-115	up
GB_D02G0052	26.4022	26.3233	26.7158	46.5414	44.2735	49.3551	1.18133	1.37771e-116	5.25117e-115	up
GB_D02G0903	132.376	133.334	140.199	218.189	214.986	240.04	1.09222	1.47015e-116	5.5991e-115	up
GB_D01G2587	10.8971	11.78	10.8996	26.7493	27.6663	28.8294	1.67172	1.54526e-116	5.88049e-115	up
GB_D06G2289	27.9151	29.6317	26.389	59.9887	62.1511	56.9107	1.45341	1.93737e-116	7.3669e-115	up
GB_A09G1400	7.8773	7.61587	7.84633	26.9538	27.9105	24.1421	2.11815	3.60702e-116	1.36942e-114	up
MH_newGene_9703	61.3047	64.9036	60.1108	107.03	100.926	109.525	1.13078	5.94421e-116	2.25497e-114	up
GB_A11G0973	12.0835	10.1308	11.9734	29.676	29.0801	28.0805	1.70574	1.17859e-115	4.46405e-114	up
GB_A11G3766	29.9383	30.3857	28.8593	5.99221	5.54679	6.68703	-1.92654	2.40578e-115	9.10503e-114	down
GB_A05G1587	5.98975	5.23539	5.50638	20.2178	18.5764	20.0799	2.17386	2.44609e-115	9.25031e-114	up
GB_D06G0586	4.88906	4.34837	5.09566	30.5917	30.8134	36.7895	3.13571	3.27431e-115	1.23727e-113	up
GB_D09G1889	8.06219	6.47327	8.36564	37.9615	34.2143	42.5985	2.68482	3.36675e-115	1.27121e-113	up
GB_D08G2381	11.1626	12.4558	11.5644	26.3501	26.2694	26.8348	1.53786	3.97488e-115	1.49965e-113	up
GB_D05G0245	14.9145	14.7469	16.0378	31.7013	29.4581	31.074	1.37521	4.00562e-115	1.51007e-113	up
GB_A12G1815	13.1922	13.6061	14.59	2.00719	2.53782	1.74819	-2.35639	4.02913e-115	1.51774e-113	down
GB_A06G1907	21.8103	23.0371	21.6962	38.3977	38.9642	39.5622	1.17472	4.04022e-115	1.52074e-113	up
GB_D10G0660	60.0641	59.6847	59.9193	114.176	106.079	112.229	1.24984	5.28636e-115	1.98823e-113	up
GB_D05G2149	53.3725	47.9675	49.1922	97.687	92.0702	100.13	1.30616	5.45302e-115	2.04932e-113	up
GB_D11G3692	4.29935	4.51367	4.0153	12.4448	12.7071	12.3753	1.90797	6.45476e-115	2.4239e-113	up
GB_D04G0736	2.04869	2.33584	2.17473	14.7744	14.9069	13.8322	3.09037	8.86364e-115	3.3259e-113	up
GB_D11G2768	9.51981	10.5545	10.5857	40.3629	38.1591	34.8452	2.24841	1.18062e-114	4.42659e-113	up
GB_D07G1302	41.4679	50.8964	41.9049	114.156	105.761	121.515	1.70811	1.35084e-114	5.06087e-113	up
GB_A05G0383	62.4385	59.8225	60.8005	121.102	111.797	117.64	1.29857	1.49995e-114	5.61516e-113	up
GB_A05G2053	6.67388	5.62056	5.97021	22.1236	20.3713	23.9036	2.22015	1.58574e-114	5.93172e-113	up
GB_A11G3444	48.57	48.1108	50.2165	111.983	106.706	112.89	1.53614	6.43735e-114	2.40056e-112	up
GB_D07G1179	7.18214	7.91848	7.49354	35.8776	33.6352	37.9473	2.61167	8.79117e-114	3.2758e-112	up
GB_D01G1161	1.77447	1.67796	1.82214	18.276	17.7691	18.2357	3.70316	9.20459e-114	3.4272e-112	up
GB_D08G2237	8.31661	8.80801	7.83368	16.9211	18.9543	16.5169	1.43055	9.22754e-114	3.4331e-112	up
GB_A10G1593	12.5262	13.3637	14.1317	28.0158	31.4945	29.7493	1.51976	1.03095e-113	3.8327e-112	up
GB_D11G2744	6.29195	7.09276	7.79944	25.7893	23.6856	26.0778	2.19711	1.07842e-113	4.00609e-112	up
GB_D02G1499	236.062	226.607	239.027	458.793	421.309	438.73	1.27192	1.12887e-113	4.19028e-112	up
GB_D09G1841	30.5719	28.6136	34.8907	63.2461	64.4968	63.0504	1.3824	1.54775e-113	5.74069e-112	up
GB_D02G1820	30.3107	33.147	33.23	64.0902	59.5436	63.5974	1.31594	1.82278e-113	6.75208e-112	up
GB_D12G1648	79.6395	80.4807	74.2613	17.5385	13.534	17.364	-1.91168	1.82322e-113	6.75208e-112	down
GB_A04G0040	28.1119	31.5051	29.2019	57.7966	53.7866	56.6795	1.28402	1.84239e-113	6.81784e-112	up
GB_D08G2241	0.455287	0.454773	0.465575	2.33126	3.16028	2.24509	2.84937	2.10398e-113	7.7799e-112	up
GB_D12G2635	100.335	99.9828	99.9262	38.2336	35.7069	39.3016	-1.04454	2.49467e-113	9.21751e-112	down
GB_A06G0233	11.4137	11.5951	11.3112	26.2361	26.0455	26.4344	1.55819	3.14137e-113	1.15892e-111	up
GB_D05G1966	12.4742	12.6602	11.3121	33.6258	33.8074	32.4035	1.81268	3.16177e-113	1.16556e-111	up
GB_D12G1446	99.6059	101.346	101.279	38.4014	38.0204	36.8593	-1.05364	3.2095e-113	1.18225e-111	down
GB_D12G0258	81.4122	87.2142	77.7775	150.649	156.021	170.995	1.31634	5.11479e-113	1.88265e-111	up
GB_D05G1902	23.4269	23.7998	24.3792	7.17961	6.90109	6.26318	-1.45336	6.46525e-113	2.37791e-111	down
GB_D11G0251	47.3189	49.3982	50.8082	3.39716	3.0131	2.89603	-3.61985	7.2174e-113	2.65051e-111	down
GB_D05G3735	50.311	50.2537	52.5277	5.24211	4.23808	5.54006	-2.97814	7.5537e-113	2.77191e-111	down
GB_A13G1481	18.1318	18.1748	18.2826	30.059	33.006	32.9359	1.176	8.09211e-113	2.96723e-111	up
GB_A05G0239	10.1784	9.89648	9.79746	22.4493	21.6356	22.1057	1.50831	8.32687e-113	3.051e-111	up
GB_D05G3494	49.404	50.6751	48.3968	78.8694	78.2017	79.0358	1.03061	8.37515e-113	3.06636e-111	up
GB_A09G2517	37.8404	36.7823	37.8505	93.3249	84.728	92.8925	1.62858	9.23019e-113	3.37685e-111	up
GB_A03G1478	25.2133	28.2387	25.2721	47.97	47.728	48.3822	1.23359	9.77184e-113	3.57231e-111	up
GB_A05G3140	19.9785	17.3624	17.9767	38.8126	42.1322	40.1415	1.48993	1.09136e-112	3.98667e-111	up
GB_D04G1539	8.74355	8.60157	9.2016	23.3883	24.7815	23.6731	1.79769	1.5786e-112	5.7622e-111	up
GB_D01G1273	20.421	18.8968	20.0096	33.4836	34.6272	33.9907	1.14459	2.01561e-112	7.35179e-111	up
GB_A12G0065	61.8921	56.6604	59.4088	102.888	96.5388	103.831	1.13039	2.06903e-112	7.54093e-111	up
GB_D01G0809	8.28511	8.64533	8.85312	15.4292	15.6999	14.9854	1.20077	2.08365e-112	7.58851e-111	up
GB_A05G2410	28.4267	32.5132	27.108	63.3708	58.0606	60.2345	1.40651	2.25661e-112	8.21222e-111	up
GB_D05G0009	40.8513	39.5063	38.6495	68.5334	72.6798	69.4447	1.1849	2.81417e-112	1.02336e-110	up
GB_A07G0307	14.7758	14.6315	15.923	0.378233	0.47367	0.547761	-4.61641	2.93356e-112	1.06597e-110	down
GB_A10G0119	4.57696	4.76322	5.14986	16.3259	17.6116	18.4733	2.21533	5.86168e-112	2.12836e-110	up
GB_A09G2548	3.03246	2.96696	3.09615	9.62018	11.6198	10.8094	2.17704	7.30756e-112	2.64937e-110	up
GB_D05G2724	12.5631	12.793	14.1362	50.9427	46.2826	53.1566	2.29162	1.0829e-111	3.92314e-110	up
GB_D13G0694	70.136	65.3264	65.961	106.685	110.143	109.167	1.0558	1.39082e-111	5.0349e-110	up
GB_A08G2042	60.9783	62.4954	61.3966	96.8915	96.0606	99.4801	1.02336	1.7515e-111	6.33109e-110	up
GB_D08G1871	32.6884	30.7058	30.8755	4.97058	3.92538	4.64088	-2.4336	1.9252e-111	6.95377e-110	down
GB_D09G0957	27.7667	30.9785	24.8427	73.4928	76.0586	83.4152	1.83978	2.72174e-111	9.81616e-110	up
GB_D06G1885	12.7919	13.3446	13.4725	31.0754	29.8483	29.499	1.55256	3.19926e-111	1.15298e-109	up
GB_D05G0920	12.567	10.9463	11.6678	32.4246	34.1061	34.0868	1.87677	7.16834e-111	2.57953e-109	up
GB_A06G2403	27.6462	25.6245	27.6	50.0085	50.2982	51.5367	1.26999	1.0806e-110	3.88565e-109	up
GB_A05G0011	37.7579	37.6081	37.5687	66.3376	66.9657	65.5833	1.17805	1.29645e-110	4.65488e-109	up
GB_A03G1825	38.0013	35.2726	35.7482	72.9974	73.5716	73.2709	1.3721	1.30497e-110	4.68199e-109	up
GB_A01G2352	147.032	150.329	150.653	229.744	225.627	243.968	1.00465	1.40102e-110	5.02285e-109	up
GB_A01G1823	11.5617	11.5287	11.9191	20.3877	21.4143	19.2323	1.16368	1.04207e-109	3.72767e-108	up
GB_A10G2387	37.9211	40.7094	40.7797	61.1466	64.502	64.0617	1.03006	1.84332e-109	6.58901e-108	up
GB_D11G1240	2.81787	2.6053	2.72728	8.21189	7.02515	8.00624	1.87315	2.51795e-109	8.99386e-108	up
GB_D09G2230	115.839	116.015	119.897	43.0173	43.9756	44.4172	-1.05809	3.73775e-109	1.3341e-107	down
GB_A04G1295	15.7452	17.0252	17.7479	34.0224	34.924	34.4371	1.39564	4.01729e-109	1.43281e-107	up
GB_D11G1381	23.3905	22.6018	21.8715	42.9377	40.6797	42.1168	1.25065	6.13826e-109	2.18767e-107	up
GB_D10G0293	22.6916	18.8439	25.2898	62.1282	61.7485	62.1271	1.83846	7.0626e-109	2.51524e-107	up
GB_A10G2444	62.7617	57.9487	58.8061	18.1259	16.2622	18.3762	-1.40402	7.25446e-109	2.58167e-107	down
GB_A05G1404	8.45504	9.48047	9.34279	19.6782	21.3989	19.8416	1.52131	7.41691e-109	2.63754e-107	up
GB_D09G1642	11.7021	11.1651	9.72359	31.2319	33.3751	32.1427	1.9277	8.35743e-109	2.96981e-107	up
GB_A08G1832	7.26633	6.93605	7.04052	22.322	20.9535	21.9378	1.97822	8.6009e-109	3.05408e-107	up
GB_D07G0184	0.898144	1.03768	0.881598	8.96371	8.14877	8.48017	3.52845	8.673e-109	3.07742e-107	up
GB_D01G0879	37.8653	37.5133	40.1515	72.2241	70.6921	76.497	1.28766	1.0842e-108	3.84422e-107	up
MH_newGene_8169	1.41501	1.07023	0.856667	16.1282	17.1663	18.4727	4.25093	1.83869e-108	6.50507e-107	up
GB_D06G0852	5.94174	5.82714	5.8239	19.9346	19.7798	19.3218	2.10758	1.91098e-108	6.75584e-107	up
GB_D10G2365	11.7948	11.6575	11.1235	27.2175	27.8412	28.7736	1.63874	2.0172e-108	7.12616e-107	up
GB_A12G2160	41.1276	39.3744	39.3154	64.4082	63.6087	61.1382	1.02	3.19983e-108	1.12875e-106	up
GB_A02G1067	18.2862	18.5147	19.3409	39.6404	37.1762	40.2501	1.42206	7.81432e-108	2.75452e-106	up
GB_A11G0956	8.66703	8.96551	9.18812	0.337216	0.369774	0.201241	-4.482	1.34288e-107	4.73015e-106	down
GB_D06G0198	20.3321	21.5514	21.6372	37.8364	39.9073	43.3618	1.29313	1.6065e-107	5.65049e-106	up
GB_A01G2190	25.8701	24.4847	22.5271	49.1027	49.0413	49.6637	1.38016	2.60394e-107	9.14543e-106	up
GB_D02G0283	8.68405	8.30157	8.36946	1.14248	1.08911	1.24574	-2.49489	3.64308e-107	1.27764e-105	down
GB_D06G0883	47.0341	47.3794	45.1169	7.05314	7.22755	8.46136	-2.25133	4.33864e-107	1.51937e-105	down
GB_D13G0891	44.0167	42.8013	44.315	72.5979	72.7403	75.8069	1.11565	5.10847e-107	1.78767e-105	up
GB_D03G1024	13.0323	12.7639	12.5827	26.1325	26.0283	24.9162	1.36627	5.61564e-107	1.96372e-105	up
GB_A01G0229	28.4077	29.0269	26.6662	7.28969	6.7234	6.87298	-1.64697	7.89044e-107	2.7572e-105	down
MH_newGene_8615	19.3638	19.3288	17.9542	32.5549	30.3988	32.0926	1.10777	1.35811e-106	4.74228e-105	up
GB_D05G3683	38.4915	39.6119	35.7111	82.1992	82.9001	81.6359	1.4769	2.74501e-106	9.57127e-105	up
GB_D08G2833	23.6756	25.9684	24.6987	72.0567	71.0382	74.9711	1.91291	2.95415e-106	1.02931e-104	up
GB_A05G2526	33.758	31.0262	32.4759	54.8155	53.3614	55.8147	1.11517	3.02614e-106	1.05363e-104	up
GB_D06G0569	10.6535	10.8364	9.47777	25.3449	23.3693	25.1111	1.61368	3.9111e-106	1.36077e-104	up
GB_A06G2357	6.98245	7.3141	7.20556	12.4395	12.2957	12.3952	1.15009	5.62141e-106	1.95442e-104	up
GB_D03G0120	4.16236	3.91328	5.17339	19.7905	18.3442	19.8079	2.49189	6.10522e-106	2.11958e-104	up
GB_A13G2409	21.468	24.2487	20.8882	70.6338	67.2548	67.5974	1.98619	8.7105e-106	3.02189e-104	up
GB_D05G3111	15.0168	16.2992	14.1384	33.4831	32.1831	33.8993	1.49229	9.61872e-106	3.33458e-104	up
GB_A11G0458	59.0669	50.0463	53.1233	134.303	123.566	133.639	1.63144	9.72676e-106	3.36962e-104	up
GB_D04G1768	30.8068	32.5821	31.2462	52.5276	50.7139	54.2211	1.09652	1.17095e-105	4.04778e-104	up
GB_D06G1181	16.122	16.6987	18.1995	47.3461	44.2498	42.775	1.75853	1.23888e-105	4.27842e-104	up
GB_A13G0753	29.5969	31.703	31.5387	55.6196	61.5317	58.2447	1.27995	1.23944e-105	4.27842e-104	up
GB_A08G2031	1.80686	1.99367	2.23658	13.1295	15.3621	13.2534	3.15043	1.38951e-105	4.793e-104	up
GB_A10G2253	53.5814	50.5515	50.5503	18.2125	17.4051	17.043	-1.19235	2.34284e-105	8.0757e-104	down
GB_D11G2231	16.2311	17.4408	13.505	80.9898	74.6271	69.256	2.60989	3.82923e-105	1.31898e-103	up
GB_D04G1710	0.135677	0.026157	0.138921	14.4015	14.5269	13.6487	7.46093	5.14052e-105	1.76939e-103	up
GB_D01G0069	27.1645	25.6833	26.4119	44.8948	43.6482	42.5975	1.08786	5.4132e-105	1.86193e-103	up
GB_D09G2387	6.41983	6.96449	7.50723	16.8079	15.7713	17.5147	1.6248	6.30202e-105	2.1661e-103	up
GB_A13G0815	28.5847	27.8759	30.5936	53.5856	52.4901	49.2583	1.19773	6.54996e-105	2.24972e-103	up
GB_A05G1340	10.4286	10.3239	11.1844	21.0488	21.3411	18.5111	1.29303	7.89627e-105	2.71021e-103	up
GB_A05G1274	89.537	88.6515	87.195	152.971	146.04	153.371	1.13081	1.06554e-104	3.65463e-103	up
GB_D09G2036	77.6664	76.8592	73.6551	28.8158	27.8979	29.1848	-1.04753	1.6788e-104	5.7539e-103	down
GB_D04G1394	35.1286	31.8202	30.2673	6.02949	5.63859	4.75416	-2.20179	2.15039e-104	7.36501e-103	down
GB_A01G2482	36.485	35.7145	34.4794	60.5959	57.0869	59.2271	1.09085	2.23519e-104	7.65003e-103	up
GB_D07G0900	23.6605	21.9895	21.7198	36.5813	35.9636	36.295	1.05259	2.34702e-104	8.02708e-103	up
GB_D02G0993	10.9624	11.7894	10.5472	32.846	29.1886	32.2269	1.86263	2.48034e-104	8.47284e-103	up
GB_D10G2121	34.192	33.7954	34.7542	57.7314	57.4802	57.7103	1.11261	2.48086e-104	8.47284e-103	up
GB_A13G1567	2.62953	3.36873	2.94912	10.5285	11.6003	10.5532	2.23198	2.67511e-104	9.12977e-103	up
GB_D01G2556	45.1249	42.0631	42.2394	69.7656	68.2086	67.9596	1.0312	3.44786e-104	1.17588e-102	up
GB_D12G0400	7.02312	7.48625	7.40929	0.615357	0.715987	0.438754	-3.26502	3.75674e-104	1.28031e-102	down
GB_A10G2012	5.93977	7.93542	7.4622	34.6722	36.293	37.1052	2.70183	4.18075e-104	1.42381e-102	up
GB_A09G2056	0.807182	0.90426	1.03458	16.2642	18.3153	20.6551	4.66666	4.9321e-104	1.67851e-102	up
GB_A01G1138	50.5232	54.155	50.4448	12.2431	12.7538	13.3047	-1.65494	5.81761e-104	1.97709e-102	down
GB_A10G2038	3.03861	3.02768	2.67187	18.2095	16.6764	16.8211	2.91718	6.96617e-104	2.36409e-102	up
GB_A10G0392	16.9238	19.5201	18.607	36.7478	38.7507	38.1725	1.40872	1.0173e-103	3.44755e-102	up
GB_D01G2133	9.40136	9.4067	9.34484	17.3011	18.3983	17.9632	1.29158	1.08609e-103	3.6781e-102	up
GB_A12G0656	6.74126	5.67725	6.38186	21.7307	20.8341	22.8978	2.1582	1.12091e-103	3.79335e-102	up
GB_D05G0537	15.0085	14.5146	12.9311	33.1609	31.3844	33.7843	1.57164	1.27656e-103	4.31707e-102	up
GB_A02G0584	6.32626	6.21986	5.66578	24.1212	22.0402	26.0935	2.34595	1.49978e-103	5.06841e-102	up
GB_D13G2209	8.56227	9.05711	8.62073	22.5786	22.3758	23.0112	1.73429	2.10849e-103	7.12051e-102	up
GB_A01G0892	14.1632	14.1654	12.3748	34.6509	33.277	35.394	1.70297	2.3596e-103	7.96296e-102	up
GB_D09G1697	42.2255	42.4605	44.1306	14.9397	14.5487	14.5768	-1.1848	3.17305e-103	1.07006e-101	down
GB_D12G0152	2.04502	1.92436	1.50345	11.4206	10.9175	10.4508	2.92897	3.74082e-103	1.26065e-101	up
GB_A08G1330	24.8452	27.861	27.3056	54.1446	53.3408	55.7253	1.39071	3.76431e-103	1.26769e-101	up
GB_D09G1180	48.2644	49.0703	51.8149	79.315	84.2901	87.907	1.11617	4.49513e-103	1.51274e-101	up
GB_D02G2403	5.94216	5.79008	4.85313	12.8707	13.5103	13.3578	1.6202	4.59287e-103	1.54456e-101	up
GB_D11G3786	27.5578	28.446	27.3374	6.62366	6.4243	5.83999	-1.77805	5.64325e-103	1.89648e-101	down
GB_A05G1643	5.8755	6.50772	8.44616	37.4375	40.2284	37.3713	2.83181	8.71084e-103	2.92534e-101	up
GB_D01G0242	6.79745	4.69834	5.03369	28.3179	26.3616	28.5492	2.68608	1.64843e-102	5.53203e-101	up
GB_D11G2803	13.683	14.2375	13.652	1.53196	1.4801	1.52012	-2.82514	2.52783e-102	8.47737e-101	down
GB_A03G2202	20.9518	22.2185	23.9136	37.472	35.988	35.9271	1.06803	3.64579e-102	1.22181e-100	up
GB_D09G1673	2.57436	3.22236	2.17617	30.8454	27.4939	31.4001	3.83159	4.56172e-102	1.5277e-100	up
GB_A06G1356	9.78255	8.04279	7.54008	25.82	23.9988	23.1942	1.88234	5.01267e-102	1.67756e-100	up
GB_D01G2087	0.045695	0.152512	0.175735	24.7208	23.9251	21.1424	7.75589	5.04144e-102	1.68602e-100	up
GB_D11G1004	14.0538	14.5621	16.1195	33.5814	31.409	35.9865	1.53706	5.72078e-102	1.91189e-100	up
GB_D02G1646	23.772	22.8091	22.4919	8.2812	8.8016	8.41847	-1.07614	6.3514e-102	2.12117e-100	down
GB_D02G0806	5.27866	4.96323	5.35722	13.4971	14.3849	13.7495	1.77653	7.17428e-102	2.39434e-100	up
GB_D02G0228	13.8588	15.405	15.5096	33.9185	30.8157	34.4846	1.51074	7.67007e-102	2.55803e-100	up
GB_A10G1585	66.622	66.2679	70.4413	19.5185	21.3144	20.4259	-1.36808	1.23635e-101	4.12047e-100	down
GB_A02G0571	0.307208	0.495435	0.183676	28.4501	23.9748	28.9984	6.62129	1.29889e-101	4.32593e-100	up
GB_D11G2769	98.2874	90.7941	81.9578	15.5769	17.7971	20.7381	-1.96236	1.53559e-101	5.11073e-100	down
GB_D12G2738	5.89212	6.00416	6.01548	13.6267	15.385	14.0081	1.62445	1.62483e-101	5.40401e-100	up
GB_D05G2671	54.6471	48.4686	53.9369	10.3922	12.1347	9.00043	-1.95402	2.01596e-101	6.70027e-100	down
GB_D02G2023	26.9947	30.7641	28.8085	50.7289	49.5557	50.3404	1.1613	2.31489e-101	7.6885e-100	up
GB_D06G0881	4.38641	4.8616	4.90024	22.3233	20.5344	22.3012	2.56393	2.49226e-101	8.27189e-100	up
GB_A13G1003	48.3201	50.7839	48.5621	76.0539	74.7132	81.4149	1.01487	2.96159e-101	9.82289e-100	up
GB_A05G0542	34.7465	35.4063	35.9352	61.7516	57.1497	62.0859	1.13255	3.68573e-101	1.22163e-99	up
GB_A01G2268	5.21773	5.76522	4.95057	16.2489	16.1332	17.8026	2.01443	5.58263e-101	1.84908e-99	up
GB_A05G0716	7.39377	8.98429	7.67988	21.6147	20.6966	22.0431	1.78107	6.12098e-101	2.02601e-99	up
GB_A06G0769	5.07002	6.41133	7.39424	32.3056	32.509	33.9521	2.75053	7.05183e-101	2.33092e-99	up
GB_A05G3638	2.228	2.40569	2.42569	11.4486	12.4437	12.507	2.72583	7.74359e-101	2.55782e-99	up
MH_newGene_4232	10.0086	9.12404	9.5908	21.5389	21.7168	20.2137	1.50414	8.42245e-101	2.78016e-99	up
GB_A11G3002	40.3168	39.0307	36.906	61.6616	65.0388	63.7331	1.07269	9.66656e-101	3.18864e-99	up
GB_A09G1107	3.90134	4.5034	3.84863	12.9396	11.998	13.3992	2.00596	9.74451e-101	3.21216e-99	up
GB_D06G1455	3.82968	3.60235	3.97477	11.639	12.5608	12.2674	2.03581	1.30447e-100	4.29711e-99	up
GB_A11G0463	1.05073	0.826232	1.0045	4.95162	5.29516	4.5639	2.71801	1.91031e-100	6.28424e-99	up
GB_A08G0320	33.8426	35.6978	31.6768	77.0956	75.5421	83.5557	1.58285	1.95221e-100	6.41771e-99	up
MH_newGene_6127	10.8433	10.7578	10.551	0.589433	0.717588	0.66081	-3.63925	1.98381e-100	6.51715e-99	down
GB_A05G3922	47.2545	43.8724	45.8042	76.7613	75.8822	82.6213	1.1422	2.07929e-100	6.82617e-99	up
GB_D06G0453	10.7752	11.1398	11.2788	18.5786	21.0338	19.1922	1.1869	2.22588e-100	7.30247e-99	up
GB_D05G1420	159.55	159.452	160.801	243.743	245.71	259.347	1.00387	2.53743e-100	8.31891e-99	up
MH_newGene_4574	1.57411	1.64596	1.22331	8.35484	7.79138	6.97366	2.83043	2.82428e-100	9.25307e-99	up
GB_D04G0748	3.30579	2.05242	2.67684	13.8692	14.9582	14.538	2.78844	2.8802e-100	9.42988e-99	up
GB_A11G0271	56.6417	55.9385	59.676	105.166	99.1773	104.61	1.20527	3.0194e-100	9.87893e-99	up
GB_D05G1779	4.52505	5.06104	5.06185	14.9637	13.5194	15.4647	1.94692	3.37069e-100	1.10134e-98	up
GB_D10G1487	6.1014	7.06224	7.24775	20.2028	20.1331	19.5154	1.91428	3.66087e-100	1.19534e-98	up
GB_A07G0837	14.8345	14.5924	14.8329	44.525	38.4179	44.4495	1.88641	4.51233e-100	1.47236e-98	up
GB_D12G2359	5.10821	5.47357	5.76297	13.1984	11.9689	12.2139	1.55631	7.89379e-100	2.57398e-98	up
GB_A11G2997	8.54776	8.7568	9.03387	17.3545	16.442	17.6391	1.32768	8.07338e-100	2.63077e-98	up
GB_A04G0073	22.7319	20.0949	21.4845	55.0184	61.7783	59.9837	1.81848	1.87513e-99	6.10613e-98	up
GB_A11G3459	53.247	55.5649	49.5513	91.1515	85.1951	93.2954	1.12925	1.89427e-99	6.1643e-98	up
GB_A08G2134	42.1907	42.4768	46.9752	10.8112	10.7541	9.85252	-1.7032	2.29906e-99	7.47651e-98	down
GB_D09G1803	6.43089	6.1087	6.36159	17.0637	17.4076	17.4701	1.81709	2.48695e-99	8.08208e-98	up
GB_A07G0796	12.7936	14.9933	14.6341	31.7829	34.2178	32.8609	1.58334	2.51831e-99	8.1785e-98	up
GB_A03G0397	7.9225	8.39711	8.68537	22.779	19.9558	21.0359	1.71408	2.93955e-99	9.5401e-98	up
GB_A11G1678	23.574	21.9056	24.9678	50.3085	44.4342	51.2106	1.41276	3.40272e-99	1.10359e-97	up
GB_D07G1280	8.57324	8.98652	9.85398	17.5686	19.641	19.3486	1.40751	3.8351e-99	1.24298e-97	up
GB_A01G0307	32.0752	33.8814	33.2812	59.702	61.6098	68.2371	1.29562	5.33304e-99	1.72732e-97	up
GB_A12G2136	38.2775	40.0412	39.6901	10.3781	10.1926	12.0508	-1.49244	6.45928e-99	2.08789e-97	down
GB_D11G1759	65.302	61.3611	62.9161	119.663	118.592	111.332	1.24342	8.12203e-99	2.62361e-97	up
GB_A13G0326	146.828	152.925	145.794	30.8684	31.8083	34.1316	-1.83835	8.56243e-99	2.76402e-97	down
GB_A10G0117	17.6554	17.6612	17.6616	32.9423	31.698	31.6663	1.22353	1.07591e-98	3.47079e-97	up
GB_A03G0029	12.0201	11.5214	10.9983	22.324	21.2566	21.1636	1.2675	1.22955e-98	3.96379e-97	up
GB_D04G1596	56.1199	56.2799	51.9792	12.0579	11.9377	10.292	-1.89744	1.26887e-98	4.08781e-97	down
GB_D08G2336	37.2818	35.7035	34.656	62.8137	60.1742	56.119	1.09574	1.33784e-98	4.30473e-97	up
MH_newGene_8154	15.5464	14.1093	13.0459	47.4871	40.5733	47.5941	2.02639	1.33799e-98	4.30473e-97	up
GB_D09G1981	24.8034	23.679	26.5633	44.0757	44.8345	43.5836	1.18232	2.16396e-98	6.95752e-97	up
GB_A05G3137	21.0388	21.6657	22.4987	3.35246	3.10428	4.4095	-2.21913	2.66939e-98	8.57687e-97	down
GB_A05G2129	34.8068	34.752	36.2528	64.126	65.1203	67.5234	1.2571	2.88502e-98	9.26351e-97	up
GB_A08G1431	0.804245	1.06764	0.638241	10.618	9.01066	8.22246	3.8145	4.25078e-98	1.36398e-96	up
GB_A08G2899	30.7932	34.7015	31.8826	63.2217	61.1072	62.5694	1.30231	4.27725e-98	1.37156e-96	up
GB_D05G0084	50.6608	48.0453	46.4073	13.4121	13.9293	13.9496	-1.45103	4.5348e-98	1.45318e-96	down
GB_A03G1891	23.6549	22.5485	22.5476	43.5004	45.8001	46.5634	1.34331	5.16663e-98	1.65456e-96	up
GB_D07G0392	17.3512	16.8115	15.4946	36.7618	33.3905	38.1637	1.48587	5.42027e-98	1.73348e-96	up
GB_A02G1828	26.0551	26.5837	27.3915	42.8831	42.99	44.4051	1.06505	5.51883e-98	1.76384e-96	up
GB_D10G0571	32.2504	31.9838	31.7026	8.59071	8.91684	7.77925	-1.56051	6.23301e-98	1.98945e-96	down
GB_D12G1635	106.861	105.336	111.893	161.403	167.142	180.995	1.01488	9.29494e-98	2.9648e-96	up
GB_D12G1322	22.1223	19.5878	20.6354	38.6293	37.6229	38.7462	1.24402	9.32566e-98	2.97264e-96	up
GB_A02G1965	12.3075	13.4595	13.0155	30.2623	30.714	32.5891	1.63164	1.27808e-97	4.06863e-96	up
GB_D04G0285	31.1781	34.3615	31.6858	1.83615	2.89527	2.12837	-3.4582	1.41084e-97	4.48829e-96	down
GB_D07G0143	44.6289	50.6736	43.6859	94.0238	90.7734	101.826	1.40575	2.20313e-97	7.00418e-96	up
GB_D03G0896	7.61239	7.18757	7.18519	24.2058	24.5842	25.5958	2.11714	2.56216e-97	8.14024e-96	up
GB_A09G2451	15.1958	15.5802	15.7159	30.1027	30.9692	33.7097	1.38929	2.66901e-97	8.47416e-96	up
GB_A10G2431	21.2722	21.2781	21.4232	40.6499	38.992	37.8412	1.23821	2.71148e-97	8.60332e-96	up
GB_A12G1955	17.4325	18.786	19.0545	33.3678	31.4905	33.7685	1.19789	3.03314e-97	9.61133e-96	up
GB_A10G2542	52.589	51.8288	50.4126	90.8475	81.5657	90.9092	1.12774	3.11138e-97	9.85277e-96	up
GB_D09G2306	21.353	19.6208	20.3712	32.7951	32.6832	34.1837	1.06135	3.45371e-97	1.09297e-95	up
GB_D07G1527	5.69122	6.38046	5.9276	13.6116	14.2103	14.6608	1.6003	3.48987e-97	1.10369e-95	up
GB_A02G1873	4.44817	4.19339	4.75033	12.5739	12.6666	12.6523	1.86206	3.61329e-97	1.14197e-95	up
GB_D05G1609	5.39979	5.85797	5.86922	17.484	17.1826	17.6265	1.97191	4.01521e-97	1.26817e-95	up
GB_D01G2085	29.11	29.547	29.5854	54.9705	56.1193	55.0804	1.27535	6.72143e-97	2.12151e-95	up
GB_A12G0506	28.1291	28.1043	27.5983	6.76107	7.3754	8.06057	-1.55446	6.92772e-97	2.1852e-95	down
MH_newGene_5465	1.10568	1.22013	1.03146	5.88967	5.87242	5.99702	2.76515	8.55792e-97	2.69764e-95	up
GB_D05G0415	11.0488	11.476	11.4435	26.8923	25.4271	24.7152	1.54305	1.27991e-96	4.02929e-95	up
GB_A02G0977	34.0309	32.7277	31.1061	53.4872	51.4564	54.1341	1.06181	1.99965e-96	6.28691e-95	up
GB_A03G1508	7.72534	8.25925	8.18111	16.27	18.6599	15.6214	1.42603	2.10608e-96	6.61722e-95	up
GB_A05G1257	19.5592	19.8747	20.8654	52.2045	47.5595	50.9055	1.68352	3.26154e-96	1.0241e-94	up
GB_A07G0348	67.9385	63.6833	60.1177	115.799	114.748	116.7	1.21661	4.73059e-96	1.4844e-94	up
GB_D11G2667	4.45128	3.72922	3.21094	19.8406	17.6851	18.0593	2.63502	5.02301e-96	1.57514e-94	up
GB_A01G2226	11.0416	10.6981	10.5452	0.535982	0.248482	0.455315	-4.31333	6.16926e-96	1.93333e-94	down
GB_A05G2994	35.928	35.8613	33.2885	55.9045	53.3613	55.803	1.0126	1.24903e-95	3.90915e-94	up
GB_A07G1856	3.45524	3.03093	3.16369	10.9099	10.8737	10.1183	2.0838	1.54524e-95	4.83307e-94	up
GB_D05G0847	92.1436	101.788	96.0313	33.1664	30.9256	32.2722	-1.22662	1.79554e-95	5.61232e-94	down
GB_A11G2787	84.428	77.9254	77.1663	18.0143	19.1055	21.8968	-1.65834	1.92564e-95	6.01506e-94	down
GB_A07G0899	122.877	122.944	112.251	224.683	223.311	237.164	1.29689	1.97894e-95	6.17757e-94	up
GB_D07G1307	35.6807	40.374	35.9445	10.1326	8.50165	8.40616	-1.68726	2.39467e-95	7.47051e-94	down
GB_A07G2339	25.5016	28.3545	26.631	51.7367	52.2015	50.4513	1.30218	3.0806e-95	9.60414e-94	up
GB_A02G2073	3.51536	4.16837	4.94344	16.7779	16.5073	16.3732	2.33878	3.44477e-95	1.07326e-93	up
GB_A06G2128	11.6408	13.6418	12.8805	31.6052	31.9581	32.5949	1.69568	3.82028e-95	1.18948e-93	up
GB_A01G2140	7.01353	6.45009	6.91284	0.581057	0.532697	0.325289	-3.44874	4.63534e-95	1.44233e-93	down
GB_A10G0005	0.652945	0.86972	0.713548	4.73184	4.59537	4.97209	3.02843	1.33417e-94	4.14873e-93	up
GB_D03G1850	25.28	24.1953	24.0731	4.42077	3.55974	5.34712	-2.0995	1.38105e-94	4.29175e-93	down
GB_D09G2120	9.70709	9.20402	10.3346	29.1047	31.2317	30.2311	1.99153	1.42248e-94	4.41764e-93	up
GB_A01G0768	116.281	120.198	108.664	221.83	197.514	214.898	1.23875	2.28231e-94	7.08337e-93	up
GB_A05G2244	74.5538	69.4028	71.5308	23.5737	24.6938	24.3639	-1.20724	2.33346e-94	7.23746e-93	down
GB_A10G0331	1.05101	1.07935	0.793054	10.4583	9.62733	10.4211	3.72544	3.08172e-94	9.55214e-93	up
GB_A01G1704	6.17732	6.19298	6.13674	14.3863	14.2186	14.009	1.56384	3.11056e-94	9.63534e-93	up
GB_D11G0613	10.2027	11.2555	10.09	30.844	27.6696	28.0201	1.81703	3.57562e-94	1.10688e-92	up
GB_A01G0850	20.0197	19.4259	19.4537	36.656	34.8318	34.8578	1.21361	6.15803e-94	1.90386e-92	up
GB_D05G0483	33.2249	32.5483	33.2651	58.3923	56.9032	54.698	1.14076	1.00747e-93	3.11277e-92	up
GB_A06G1946	8.79912	9.07893	9.4038	21.9879	20.8611	24.9487	1.67585	1.14957e-93	3.5473e-92	up
GB_A10G1642	76.5848	76.5421	73.9347	126.444	115.025	131.263	1.07666	2.03162e-93	6.26106e-92	up
GB_A13G0126	31.9319	28.8407	29.5383	51.5206	47.6821	50.2048	1.08732	2.24785e-93	6.91863e-92	up
GB_A11G0023	2.0876	1.30785	1.93072	12.7861	14.4607	16.1864	3.37158	3.41678e-93	1.05098e-91	up
GB_D06G0353	9.95794	10.2583	10.4417	26.6975	26.2341	28.8662	1.77703	6.06794e-93	1.86526e-91	up
GB_A10G2837	10.97	12.7382	13.4381	29.5742	26.2411	30.1799	1.57441	6.89066e-93	2.11682e-91	up
GB_A07G0605	26.3446	26.8255	25.6186	49.755	49.9819	57.595	1.35897	8.26856e-93	2.5385e-91	up
GB_D08G1055	18.1435	17.8542	19.7236	34.2065	33.6228	35.7564	1.25694	8.95309e-93	2.7469e-91	up
GB_D05G2075	8.19068	9.26862	8.43223	22.7812	21.9723	24.8776	1.78747	9.35187e-93	2.86743e-91	up
GB_D02G2021	5.33841	4.9475	5.55689	13.3075	15.5585	15.2661	1.83941	1.21553e-92	3.72229e-91	up
GB_D09G1540	1.94009	2.22661	2.14375	6.45023	6.01695	5.71269	1.88896	1.57101e-92	4.8078e-91	up
GB_A03G0243	12.9505	15.8715	14.1121	36.5714	35.9191	40.4928	1.75763	1.67247e-92	5.11508e-91	up
GB_A12G2816	62.3107	62.8714	57.9406	111.382	114.894	115.623	1.26137	1.71944e-92	5.25207e-91	up
GB_D13G1218	30.8033	32.2708	32.2387	6.46438	6.20039	6.5242	-1.94898	3.43877e-92	1.04972e-90	down
MH_newGene_10343	20.0666	19.5506	22.3592	73.6283	68.5316	62.576	2.08528	3.89492e-92	1.18821e-90	up
GB_A01G0358	0.210306	0.136233	0.100499	19.5027	20.1779	18.5048	7.21082	4.63095e-92	1.41185e-90	up
GB_A11G2958	16.6047	15.0202	15.6976	30.5098	31.5249	31.753	1.34752	4.66268e-92	1.42063e-90	up
GB_D13G0620	7.63684	8.30424	7.29429	28.4063	27.3118	26.1552	2.17446	7.63678e-92	2.32385e-90	up
GB_A06G1159	2.23239	2.39135	2.20251	9.15045	10.6388	10.812	2.52389	8.18385e-92	2.48876e-90	up
GB_A10G2084	2.87956	3.2368	2.5054	11.7739	11.6637	11.5153	2.37808	9.36306e-92	2.84557e-90	up
GB_D13G1556	0.464527	0.268923	0.473986	7.46756	7.66492	7.66131	4.57212	1.05591e-91	3.20503e-90	up
GB_D12G0816	5.61118	4.68734	4.93986	14.0146	12.8547	12.314	1.72156	1.59445e-91	4.83663e-90	up
GB_D01G0893	11.6191	11.9731	12.8789	25.2758	25.6686	27.1579	1.46117	1.59893e-91	4.84716e-90	up
GB_D05G0997	15.8232	12.9056	12.1179	33.0913	36.2348	36.6057	1.73367	1.71583e-91	5.19503e-90	up
GB_A11G3807	37.6199	38.3692	35.2828	75.2553	65.4974	74.1851	1.3108	2.27399e-91	6.87637e-90	up
GB_D08G0328	33.0108	31.6803	30.2595	77.772	67.4874	73.5445	1.56452	2.92807e-91	8.84872e-90	up
GB_A10G0798	7.7972	5.99017	9.39749	45.013	47.1126	42.8491	2.90333	3.32439e-91	1.00401e-89	up
GB_D07G1951	4.01101	3.61895	3.4112	10.8787	11.2652	11.8353	1.98042	4.10558e-91	1.23839e-89	up
GB_D09G2154	26.0591	25.7421	24.0291	49.2873	42.5985	48.4044	1.24878	4.74656e-91	1.43084e-89	up
GB_A11G2835	17.4672	18.5148	20.1019	36.0758	36.4909	37.7551	1.33917	7.95509e-91	2.39506e-89	up
GB_D03G1050	47.4969	46.4518	55.3992	13.5624	15.6261	14.1936	-1.42097	8.65173e-91	2.60317e-89	down
GB_A02G1843	9.59498	10.6565	10.5245	18.383	20.0269	18.8805	1.25835	8.7334e-91	2.62611e-89	up
GB_A11G1182	0.20923	0.254969	0.368674	14.0082	13.161	12.633	5.92473	9.4671e-91	2.84496e-89	up
GB_D08G0427	40.7032	43.2246	42.8925	65.0761	64.7018	69.4052	1.01367	1.3699e-90	4.11414e-89	up
GB_A13G2485	56.1464	54.2416	55.0005	90.1647	91.9946	103.305	1.14923	1.54499e-90	4.63707e-89	up
GB_D13G1541	6.44079	5.78072	6.4356	12.9485	12.2042	13.0933	1.3968	1.65064e-90	4.9511e-89	up
GB_A06G0285	10.1406	10.5957	11.4592	25.919	26.3022	26.6628	1.65482	1.67353e-90	5.01664e-89	up
GB_A05G0939	19.4386	16.1997	18.8293	41.5248	40.7277	42.832	1.56011	3.60996e-90	1.08079e-88	up
GB_A13G0217	13.6949	15.0175	14.5114	46.9603	42.2258	44.6172	1.98885	7.58539e-90	2.2696e-88	up
GB_A09G2267	13.5006	13.6364	12.9937	24.0005	25.3014	24.6019	1.24204	7.82477e-90	2.33977e-88	up
GB_A02G1978	12.3587	12.9713	11.9613	22.0437	23.1587	20.157	1.17064	9.25362e-90	2.76532e-88	up
GB_A01G1222	5.08176	5.90975	5.15185	29.327	28.6718	30.2427	2.81137	1.09794e-89	3.277e-88	up
GB_A02G0207	7.64198	6.78088	6.57215	19.5082	19.4339	18.0447	1.79905	1.44969e-89	4.32151e-88	up
GB_D13G1213	24.2173	24.4596	28.4867	54.0135	54.1021	52.5887	1.4211	1.5007e-89	4.4708e-88	up
GB_D13G2656	36.132	35.2254	40.8946	6.89025	5.60544	5.89567	-2.2391	2.38475e-89	7.09578e-88	down
GB_A03G1788	20.2015	21.2356	19.7698	4.67325	4.72795	3.90892	-1.8391	2.48197e-89	7.38048e-88	down
GB_A06G0181	15.0205	13.6368	13.9237	1.58913	1.7803	2.33222	-2.53241	2.59919e-89	7.72431e-88	down
GB_D09G0191	23.6786	23.6234	24.325	4.19918	4.20191	5.02236	-2.04946	2.82117e-89	8.37883e-88	down
GB_A09G1308	17.8152	17.8383	17.0057	29.5165	30.7276	30.5666	1.14703	3.64603e-89	1.08154e-87	up
GB_A12G0222	20.4571	21.4818	20.4104	38.9166	38.0709	37.0561	1.23237	4.96174e-89	1.47092e-87	up
GB_A05G4332	58.4667	57.4064	58.6321	14.0096	13.1322	14.5066	-1.70357	7.69837e-89	2.2808e-87	down
GB_D08G0862	12.1584	11.2811	12.1083	1.22512	0.664922	1.25399	-3.12375	7.8852e-89	2.33472e-87	down
GB_A06G0645	16.7956	17.2502	17.181	4.33063	4.94719	4.44403	-1.53762	9.26747e-89	2.74231e-87	down
GB_D13G2066	0.868064	0.999277	0.725985	7.87209	7.25452	7.62857	3.47612	9.62845e-89	2.84738e-87	up
GB_D11G0742	10.7769	10.7139	12.2862	25.3417	24.6755	24.77	1.50985	1.37885e-88	4.06764e-87	up
GB_A03G1263	7.21075	7.14552	6.33593	18.1642	17.8624	18.5588	1.75708	1.56659e-88	4.61865e-87	up
GB_D08G2903	25.7565	22.0829	22.8713	51.9126	57.0147	56.447	1.58521	1.63446e-88	4.81583e-87	up
GB_A01G0666	9.12011	10.564	9.98278	30.1594	28.5919	30.2213	1.94539	1.65118e-88	4.86213e-87	up
GB_A02G1660	7.77239	7.49372	6.46262	22.1581	20.9891	22.6494	1.95416	2.25173e-88	6.62243e-87	up
GB_D13G0937	21.0897	20.2843	22.4876	36.5783	35.0737	38.0585	1.14308	2.58576e-88	7.60021e-87	up
GB_A07G2308	31.5679	29.7912	32.359	51.7728	50.2399	53.9106	1.09623	2.90276e-88	8.52678e-87	up
GB_A05G3470	23.7611	27.0249	26.6462	62.126	60.6064	59.8187	1.60024	3.22576e-88	9.46981e-87	up
GB_D05G2073	20.8315	23.5727	19.1588	45.3564	43.3251	42.6512	1.4082	4.10959e-88	1.20498e-86	up
GB_D13G1256	47.0804	51.4747	45.5739	91.5891	86.5179	87.0621	1.24135	4.86118e-88	1.42449e-86	up
GB_D06G0737	5.14993	5.79673	5.64153	13.5601	12.5612	11.2841	1.53451	5.5903e-88	1.63716e-86	up
GB_A05G1903	2.91102	2.94538	2.82389	7.87113	8.00529	8.41688	1.84586	8.04687e-88	2.3523e-86	up
GB_A05G3493	38.0843	38.7515	34.87	76.6958	76.5588	69.3898	1.35497	1.14833e-87	3.35483e-86	up
GB_D12G2044	21.9095	21.6267	23.0916	37.4615	37.8423	39.1289	1.14216	1.17695e-87	3.43636e-86	up
GB_A12G2623	41.2257	38.1282	40.557	6.38952	4.89871	5.31279	-2.48309	1.88206e-87	5.48845e-86	down
GB_A10G0611	9.80966	10.4695	10.2476	28.7072	31.2373	31.4847	1.94242	2.66823e-87	7.77166e-86	up
GB_D13G0773	31.8652	29.3181	30.5688	55.8216	64.2265	53.2782	1.27895	3.31125e-87	9.63296e-86	up
GB_A12G0113	27.8357	29.002	25.4949	46.3924	44.8805	48.6035	1.12575	3.56074e-87	1.03525e-85	up
GB_A05G3728	38.1937	37.8713	38.5615	67.1932	59.4671	61.8547	1.07935	4.23185e-87	1.22963e-85	up
GB_D02G2132	1.14643	1.64394	1.3025	12.9428	14.1053	13.5952	3.66259	4.60956e-87	1.33857e-85	up
GB_D09G1986	4.06712	3.78332	4.89694	23.4629	24.9266	23.2177	2.8521	5.98521e-87	1.73701e-85	up
GB_A01G1894	23.4976	20.9789	22.5884	41.6706	37.8982	39.5035	1.18972	7.36196e-87	2.13528e-85	up
GB_A08G0630	42.5462	41.3556	37.975	100.048	98.5939	104.959	1.67723	9.02843e-87	2.61705e-85	up
GB_D05G0383	30.3965	25.5365	29.0044	69.43	64.2247	63.7442	1.57629	1.16648e-86	3.37719e-85	up
GB_A03G1427	37.948	38.1727	38.6915	73.6046	72.9152	76.5836	1.31961	1.19082e-86	3.4456e-85	up
GB_A11G0013	2.7398	4.18515	3.81985	14.0806	15.3458	15.0476	2.41089	1.43284e-86	4.14339e-85	up
GB_A07G0086	89.999	90.4856	81.3151	182.713	174.273	195.456	1.43774	1.80266e-86	5.2097e-85	up
GB_D02G2147	27.2246	28.4405	29.0619	6.99983	6.68104	6.55192	-1.70247	2.18657e-86	6.31543e-85	down
GB_A05G0865	101.298	94.9636	96.8388	35.9347	35.0345	35.9222	-1.09319	2.22822e-86	6.43188e-85	down
GB_A05G1702	59.3085	61.3639	61.7048	20.6387	19.2213	19.934	-1.24573	2.31528e-86	6.67919e-85	down
GB_A05G2065	0.652262	0.910913	0.885863	6.72494	6.84279	6.75791	3.404	2.74103e-86	7.90267e-85	up
GB_A09G2375	18.5739	19.9127	21.8274	3.32063	3.75848	3.17181	-2.19102	2.94452e-86	8.4843e-85	down
MH_newGene_2035	12.2582	10.7555	12.0107	24.7036	23.6627	27.945	1.48468	3.22661e-86	9.29156e-85	up
GB_A05G0977	7.51122	7.81239	7.0508	17.2657	15.8662	17.3407	1.53373	3.75159e-86	1.07969e-84	up
GB_A08G2275	19.632	20.1861	18.9581	1.48651	1.71645	2.56892	-2.97371	4.12994e-86	1.18787e-84	down
GB_D08G0317	12.9335	14.2991	13.0439	35.9315	40.8785	41.886	1.91963	5.65049e-86	1.62328e-84	up
GB_D05G2089	2.95455	2.01612	3.14771	11.8274	11.9522	13.7231	2.56666	6.67373e-86	1.9161e-84	up
GB_A07G1052	13.7857	13.5796	12.5899	23.5784	22.7345	24.1113	1.1783	8.8268e-86	2.53126e-84	up
GB_D04G0722	46.137	48.0558	43.8827	12.565	12.8401	11.8058	-1.53003	8.91005e-86	2.55362e-84	down
GB_D08G2701	16.5975	16.1849	15.7421	24.6392	27.0018	25.2073	1.02428	9.72326e-86	2.78503e-84	up
GB_A12G2758	6.52753	7.33436	4.65571	49.5706	52.6133	47.4995	3.35349	1.39023e-85	3.97967e-84	up
GB_A05G0877	1.15229	1.50069	1.79311	7.62674	8.29302	8.68964	2.83298	1.46124e-85	4.17799e-84	up
GB_A07G0710	39.3226	39.147	37.0834	8.20866	6.82069	7.08632	-2.01868	1.88167e-85	5.37372e-84	down
GB_A04G1224	17.7308	17.6031	19.2409	29.804	31.3972	27.591	1.06428	1.95138e-85	5.56949e-84	up
GB_D02G1742	16.4402	17.0565	18.851	3.6249	3.28745	3.28787	-1.99375	2.01207e-85	5.73933e-84	down
GB_D07G0122	10.2598	9.62686	10.5072	29.7376	27.7736	31.8563	1.91532	2.05562e-85	5.86008e-84	up
GB_D06G0637	13.8929	13.1578	12.1965	2.40677	2.69892	2.97447	-1.9186	2.15279e-85	6.13349e-84	down
GB_D05G1909	6.98546	5.64302	5.73151	22.7912	21.0441	20.0007	2.15369	2.43374e-85	6.92985e-84	up
GB_A08G0133	2.41591	2.47539	2.14318	13.4153	12.219	12.465	2.79335	2.47401e-85	7.04035e-84	up
GB_D10G2442	30.1277	31.0329	30.7875	51.3692	50.7967	55.9126	1.14372	2.8995e-85	8.24634e-84	up
GB_D02G1031	11.3219	11.8092	10.6744	22.5312	22.9339	25.4277	1.42951	3.60002e-85	1.02266e-83	up
GB_A03G2211	11.6077	9.96644	9.8415	27.0124	25.5399	25.3712	1.66934	4.05438e-85	1.15105e-83	up
GB_D12G2629	38.4807	31.4106	29.654	2.7823	2.41321	2.98847	-3.24202	4.15311e-85	1.17839e-83	down
GB_D05G2394	7.58599	7.91135	8.97725	20.1807	19.9549	21.8322	1.70315	5.51862e-85	1.564e-83	up
GB_A11G0048	7.39732	6.22568	7.53348	14.3203	15.685	14.2681	1.42654	7.13893e-85	2.02201e-83	up
GB_A09G1793	14.0968	13.919	13.0637	38.8419	38.4623	39.6482	1.86827	8.87027e-85	2.51092e-83	up
GB_D12G0613	46.1441	45.1141	46.0523	12.764	10.5549	13.1607	-1.54815	9.0825e-85	2.56949e-83	down
GB_D12G0030	12.9065	12.8162	12.4743	22.6418	24.7241	23.9049	1.2609	1.23274e-84	3.48544e-83	up
MH_newGene_5160	191.24	197.745	190.125	69.6869	55.3512	64.9001	-1.24585	1.81219e-84	5.12079e-83	down
GB_A08G1079	13.0121	15.259	15.4329	30.1662	29.4473	29.9538	1.39888	3.08208e-84	8.69898e-83	up
GB_A10G2597	35.1223	35.0215	34.1507	57.8225	53.9978	57.5097	1.06062	3.9084e-84	1.10248e-82	up
GB_A08G2381	12.1358	12.6476	12.3091	1.20097	1.77373	1.42513	-2.70613	4.61822e-84	1.30194e-82	down
GB_D10G0467	4.7736	5.52152	5.21154	14.4791	14.3059	15.1286	1.86187	4.64317e-84	1.30822e-82	up
GB_D08G1530	25.6917	25.7374	26.3815	7.55774	5.59917	6.78575	-1.59987	8.61289e-84	2.42527e-82	down
GB_A11G2879	21.4484	21.6097	20.0937	32.2956	35.794	35.1362	1.0698	1.84688e-83	5.1945e-82	up
GB_A13G2261	8.89288	7.61047	7.66875	22.9413	22.0667	19.7837	1.78064	2.85352e-83	8.01642e-82	up
GB_A01G0337	43.2679	47.3949	42.1486	73.1647	71.3051	77.8906	1.10531	4.81254e-83	1.35121e-81	up
GB_D02G1728	1.51096	1.87916	1.94623	5.34012	6.06478	5.38393	2.01742	6.07547e-83	1.7048e-81	up
GB_A06G0907	6.45578	6.65588	6.95447	20.1257	23.0116	21.3423	2.04437	7.15193e-83	2.0057e-81	up
GB_D09G1564	11.6605	11.5083	12.1747	22.8817	23.3973	26.331	1.40113	7.30087e-83	2.04628e-81	up
GB_A11G0773	11.0071	10.15	10.6117	23.0508	22.5105	22.7931	1.46593	8.05621e-83	2.25667e-81	up
GB_A08G2777	10.9641	9.49461	8.33583	26.0509	23.2825	23.9133	1.70461	1.06852e-82	2.99137e-81	up
GB_D13G0451	50.4847	47.3833	53.076	104.705	105.723	119.306	1.48911	1.52621e-82	4.26773e-81	up
GB_D06G1316	90.1579	85.2009	85.8242	34.2364	31.8152	32.6115	-1.04237	1.81614e-82	5.07551e-81	down
GB_D10G2547	28.6359	26.9647	27.4072	46.3645	47.653	50.3039	1.15894	2.51949e-82	7.03709e-81	up
GB_D05G0320	32.1193	31.7518	31.1785	10.2268	8.19667	9.26824	-1.41518	2.91961e-82	8.14992e-81	down
GB_A10G1061	6.01505	5.85789	6.62956	14.8056	14.2165	14.5212	1.59726	3.56543e-82	9.94696e-81	up
GB_A05G2317	11.2998	10.0054	11.4726	18.0247	18.8617	18.1704	1.10973	3.94506e-82	1.09997e-80	up
GB_D11G2863	17.0478	17.0498	18.9248	39.0751	37.515	41.625	1.51921	4.57343e-82	1.27297e-80	up
GB_D12G2739	13.5921	13.603	12.6909	24.5152	24.6855	23.6111	1.22898	5.51735e-82	1.53217e-80	up
GB_D09G0008	28.092	27.335	27.3973	46.0846	41.6737	44.9492	1.04169	7.13275e-82	1.97849e-80	up
GB_D10G2689	8.73869	7.85115	8.95749	15.1972	16.8882	15.7617	1.2661	7.63116e-82	2.11552e-80	up
GB_A03G2045	15.0525	12.6704	14.4752	32.7892	31.8729	35.1148	1.60217	7.89139e-82	2.18641e-80	up
GB_A13G0541	5.99931	5.70977	5.15778	19.5427	17.432	18.2392	2.06729	9.01581e-82	2.49651e-80	up
GB_A04G1389	18.7612	18.2689	17.0341	4.6998	4.3343	4.84802	-1.59753	9.49747e-82	2.62838e-80	down
GB_A05G2067	9.40733	9.22493	9.02636	20.565	20.713	21.0656	1.53254	1.22819e-81	3.39493e-80	up
GB_D07G2247	24.7331	25.4203	24.8645	59.3979	57.2806	59.8533	1.59605	1.24696e-81	3.44301e-80	up
GB_D04G0855	5.86677	5.25341	5.26999	16.687	15.1091	17.8068	1.95753	1.25801e-81	3.47152e-80	up
GB_D07G1739	77.4927	73.6777	73.015	119.523	111.71	119.827	1.00852	1.91525e-81	5.27918e-80	up
GB_A05G1475	13.5126	12.7098	13.0463	28.6212	29.688	31.8098	1.5584	3.42009e-81	9.411e-80	up
GB_D11G0751	14.4954	15.6065	15.0929	32.1121	30.2863	28.6924	1.37312	4.14352e-81	1.13887e-79	up
GB_D12G2293	5.93003	5.27796	5.03865	15.3597	14.7515	15.4894	1.84791	4.30566e-81	1.18276e-79	up
GB_A09G2667	5.08023	5.19403	4.64189	11.5893	12.9565	13.7578	1.72095	4.92908e-81	1.35324e-79	up
GB_D07G1507	12.5669	12.4607	13.2321	24.8149	23.4894	23.5187	1.27117	5.19039e-81	1.42417e-79	up
GB_D02G1981	13.3744	15.7105	17.6262	40.9952	40.9191	41.9109	1.77147	6.53657e-81	1.79049e-79	up
GB_A08G2086	40.7164	37.9036	38.6991	12.4731	10.3002	11.7639	-1.40076	8.12594e-81	2.22459e-79	down
GB_A03G1521	3.79491	3.51572	3.49156	11.8863	11.078	13.6329	2.11836	8.65227e-81	2.36734e-79	up
GB_D07G2721	11.6718	12.9959	12.2534	2.19572	1.96802	2.21116	-2.16986	1.0197e-80	2.78842e-79	down
GB_A12G2117	27.3158	24.4215	22.4503	2.96941	3.85116	3.93866	-2.42315	1.08996e-80	2.97886e-79	down
GB_D10G2585	16.0816	15.343	14.8205	30.0531	30.0904	32.1161	1.35685	1.83559e-80	5.01099e-79	up
GB_D02G2275	0.765035	1.00426	1.44426	10.5573	10.07	11.5205	3.68009	2.63365e-80	7.18149e-79	up
GB_D09G0868	23.202	22.6982	22.8878	46.6748	44.7083	47.2694	1.37195	2.68152e-80	7.30789e-79	up
GB_A06G0201	20.2116	21.8883	21.3251	36.5361	33.7096	38.6477	1.14253	3.29669e-80	8.97933e-79	up
GB_A12G2407	18.6881	18.49	20.6075	31.8433	32.939	32.0576	1.10713	3.4602e-80	9.41939e-79	up
GB_D12G0431	0.385723	0.898885	0.615282	8.05401	6.59366	7.36245	3.89098	3.54051e-80	9.63259e-79	up
GB_D13G0615	20.9978	20.5138	20.0628	0.067251	0.132413	0	-7.75142	4.53288e-80	1.23186e-78	down
GB_A03G0619	11.1163	11.242	11.3011	28.9594	28.595	31.3828	1.76166	4.58022e-80	1.24403e-78	up
GB_A10G0159	17.0001	16.8025	17.3327	28.4893	28.127	26.9873	1.07126	5.69487e-80	1.54591e-78	up
GB_D10G0668	30.3927	32.3845	31.3685	8.10424	6.7663	6.329	-1.78575	5.92661e-80	1.60791e-78	down
GB_A05G4209	20.9612	14.8531	16.9418	91.1026	91.9608	97.2467	2.76795	6.81869e-80	1.84786e-78	up
MH_newGene_6352	9.98834	10.5997	10.8848	19.1539	19.0828	18.4341	1.19375	6.93923e-80	1.87947e-78	up
GB_A10G0053	0.4623	0.351765	0.455582	5.24329	4.96451	4.99784	3.91432	7.40722e-80	2.0051e-78	up
GB_A09G2326	9.60544	10.0992	10.3611	18.5579	17.3068	17.6984	1.19499	7.82831e-80	2.1179e-78	up
GB_D01G2667	50.1399	53.5772	50.7738	92.1503	86.6115	92.6947	1.17532	9.51785e-80	2.57355e-78	up
GB_A11G2777	8.50295	9.2675	8.20784	28.0552	27.3345	32.2772	2.11593	1.16709e-79	3.15218e-78	up
GB_D12G0575	49.22	50.3151	48.8032	89.3619	87.6887	86.3883	1.19044	1.27177e-79	3.43299e-78	up
GB_A04G1538	12.2846	14.4561	12.996	31.5461	31.8368	32.7068	1.63626	1.54856e-79	4.17782e-78	up
GB_A09G1239	3.81915	3.20975	3.06463	11.3892	13.3577	12.1274	2.22374	1.57202e-79	4.23876e-78	up
GB_A12G2420	0.425323	0.427859	0.37035	5.12627	5.8329	6.03216	4.1199	1.78885e-79	4.8207e-78	up
GB_D05G0646	39.2342	38.1152	40.017	67.9644	66.3864	68.3811	1.15039	1.82684e-79	4.92035e-78	up
GB_A11G2651	31.9657	33.6018	33.5285	7.90382	9.69205	7.77396	-1.60499	2.82653e-79	7.60862e-78	down
GB_A07G1487	5.60181	6.15691	6.30646	22.9679	21.6777	23.1372	2.26611	3.23159e-79	8.69414e-78	up
GB_D01G1350	1.70649	1.71051	1.72472	6.09652	6.43654	6.53392	2.24796	3.30037e-79	8.8693e-78	up
GB_D05G2287	3.02274	3.33493	3.51715	14.2999	13.3668	13.5459	2.42357	4.91562e-79	1.31881e-77	up
GB_D09G0535	37.4786	34.7597	37.1745	10.4621	11.5811	12.7042	-1.29248	5.28028e-79	1.41585e-77	down
GB_D11G1079	1.33541	1.53792	1.24205	14.187	12.3184	13.399	3.62761	5.69145e-79	1.52441e-77	up
GB_A05G1877	30.8353	29.4337	30.2068	11.4094	11.1775	9.87648	-1.11707	6.25514e-79	1.67446e-77	down
GB_D06G1888	90.6216	92.1628	92.1825	22.057	15.5459	15.1198	-2.01727	6.3762e-79	1.70593e-77	down
GB_A03G1584	14.006	15.1179	14.065	2.10496	2.26598	2.84794	-2.21764	7.08757e-79	1.8952e-77	down
GB_D12G1701	1.53585	1.5075	1.53798	6.56051	6.69469	6.84871	2.49065	9.76193e-79	2.60887e-77	up
GB_D01G2145	8.67173	8.12654	8.9431	1.31418	1.29407	1.43256	-2.30532	9.89463e-79	2.64287e-77	down
GB_A10G0391	0.976179	1.25309	1.13648	4.69365	4.3373	5.22964	2.44363	1.0002e-78	2.67007e-77	up
GB_A01G0548	21.6416	21.5454	21.5294	47.325	46.3727	53.4519	1.54667	1.18494e-78	3.1615e-77	up
GB_D03G1741	14.5804	14.4197	16.0376	29.72	31.2155	29.2087	1.36347	1.33337e-78	3.55555e-77	up
GB_D06G2455	6.39299	6.65031	6.64547	10.4776	11.0551	10.5962	1.06854	1.43023e-78	3.80753e-77	up
GB_A04G1218	82.4009	85.831	81.479	26.9972	24.5501	28.1086	-1.28492	1.54604e-78	4.11356e-77	down
MH_newGene_6128	9.20857	9.72934	8.38427	1.22121	0.928686	0.947829	-2.75941	1.96872e-78	5.22956e-77	down
GB_A06G2047	14.7495	15.2807	14.3252	27.8872	25.2295	25.699	1.19069	2.01781e-78	5.357e-77	up
GB_D10G2371	3.51764	4.09167	3.72322	10.547	9.95518	10.9926	1.83547	2.32292e-78	6.16366e-77	up
MH_newGene_3682	13.5898	12.5925	13.5811	2.58954	3.0451	2.93225	-1.84997	3.17939e-78	8.42232e-77	down
GB_D10G0261	7.58839	8.80169	7.88217	24.9425	25.7548	24.4134	1.98866	3.20884e-78	8.49568e-77	up
GB_D11G0252	52.3111	59.439	58.5962	9.24119	5.49898	6.4247	-2.63312	4.04204e-78	1.06841e-76	down
GB_A06G1860	10.6127	11.1407	9.64312	18.7553	18.1825	18.0842	1.16974	4.36333e-78	1.1527e-76	up
GB_D03G0294	18.1298	18.2873	18.5302	34.2682	30.7227	32.9781	1.19637	5.89655e-78	1.55689e-76	up
GB_A05G1015	3.08697	2.91379	3.17108	7.56187	7.69608	8.0015	1.70356	6.32546e-78	1.66923e-76	up
GB_A10G0253	9.43261	10.2771	10.6218	27.1889	30.7646	28.6322	1.87483	6.70359e-78	1.76805e-76	up
GB_A02G0612	15.2383	16.611	16.5621	29.5917	28.9981	31.3816	1.25665	7.2388e-78	1.90712e-76	up
GB_D02G0840	3.00963	3.33902	3.34326	15.3085	14.5191	13.9016	2.53003	7.85342e-78	2.06567e-76	up
GB_D03G0086	23.4971	26.3298	27.1112	4.32813	3.65452	4.31319	-2.27798	8.7179e-78	2.29056e-76	down
GB_A09G1399	15.3092	15.7307	17.076	33.1277	35.3829	31.877	1.42281	9.41608e-78	2.47131e-76	up
GB_D01G0248	24.0235	26.0145	26.4846	8.7287	8.81326	8.72411	-1.1801	1.10512e-77	2.89887e-76	down
GB_A10G0993	18.147	16.1304	17.6829	33.8205	32.3311	33.1663	1.2958	1.26154e-77	3.30741e-76	up
GB_A04G0293	42.6301	41.5831	40.243	66.2332	65.9251	66.5097	1.03568	1.28284e-77	3.36142e-76	up
GB_A04G0735	22.2606	23.6282	23.9119	58.3399	48.4164	54.5519	1.56991	1.39886e-77	3.66344e-76	up
GB_A11G1257	11.7552	11.3823	12.6058	1.90072	1.77553	1.73675	-2.35398	1.91938e-77	5.02117e-76	down
GB_D06G0063	64.1283	64.3627	62.9437	23.2494	19.5385	22.1542	-1.19678	2.46258e-77	6.43523e-76	down
GB_D05G0841	84.9605	75.0434	80.6449	14.2667	16.0165	15.6786	-2.02497	2.51187e-77	6.56048e-76	down
GB_D05G0170	6.67091	7.05451	6.22286	22.0879	21.2151	21.368	2.05336	2.5755e-77	6.71939e-76	up
GB_A05G1923	18.8289	20.193	17.3522	5.05769	4.56368	4.20987	-1.66389	2.81367e-77	7.3368e-76	down
GB_A05G0440	8.37452	7.91258	7.2856	23.6581	23.2266	24.8944	1.96281	2.9123e-77	7.58989e-76	up
GB_D06G0099	9.37934	10.1374	10.1212	17.1174	17.6133	17.1491	1.17063	3.88815e-77	1.01276e-75	up
GB_A05G2654	13.6737	13.6244	13.0882	27.596	25.0542	24.9228	1.30269	4.59873e-77	1.19721e-75	up
GB_A05G0799	6.24014	6.56877	6.98969	15.107	13.684	14.4937	1.49095	5.31118e-77	1.38194e-75	up
GB_D10G1275	10.7229	12.6026	11.1931	23.9486	26.0831	24.2579	1.46655	6.05411e-77	1.57355e-75	up
GB_A04G1524	22.1664	19.3532	23.8194	55.0078	51.7005	59.1344	1.70612	7.78888e-77	2.02226e-75	up
GB_D02G2212	14.3077	13.5254	14.821	23.1412	23.2646	21.545	1.0337	1.07882e-76	2.79797e-75	up
GB_A07G0645	12.4697	12.1754	12.5673	30.8048	29.7753	27.6858	1.607	1.12368e-76	2.91277e-75	up
GB_D01G2030	7.72178	7.88676	9.1061	19.0655	22.5402	20.1169	1.68356	1.27226e-76	3.29438e-75	up
GB_D11G0358	8.7646	9.46328	8.91441	23.0409	22.0815	23.9739	1.70868	1.45014e-76	3.75094e-75	up
GB_D08G1830	9.71356	9.23638	10.4002	23.4015	21.2671	22.6365	1.55985	1.7977e-76	4.64746e-75	up
GB_D05G1451	6.41112	6.28139	6.83817	16.1562	14.7039	17.5816	1.67225	1.83843e-76	4.75021e-75	up
GB_D11G3545	26.3209	26.9993	28.5729	44.7006	42.7836	44.2188	1.04787	1.85428e-76	4.7886e-75	up
GB_A03G1509	5.6597	5.678	6.33304	25.582	20.9465	26.8712	2.41181	2.44484e-76	6.30696e-75	up
GB_D01G0222	10.8096	12.0869	11.3746	24.0383	23.1407	24.3091	1.42195	2.74748e-76	7.08012e-75	up
GB_A13G1223	2.23081	3.03041	3.27999	10.1276	10.0298	9.886	2.17796	3.09334e-76	7.96289e-75	up
GB_D07G2303	39.2798	38.2158	38.3939	62.4618	60.4905	67.0691	1.07484	3.18121e-76	8.18471e-75	up
GB_D09G2112	25.8246	27.3972	25.6201	45.4585	40.1641	47.2324	1.1148	3.35144e-76	8.61809e-75	up
GB_A04G1356	4.81322	4.27631	4.60291	13.5442	14.7337	13.6578	1.9739	4.36031e-76	1.12064e-74	up
GB_A04G1417	1.24445	1.77181	1.18752	10.0636	9.69395	8.4613	3.09802	5.26878e-76	1.35341e-74	up
GB_A05G0160	5.46237	5.50465	5.92922	20.3825	18.6016	20.8381	2.18478	5.64973e-76	1.45049e-74	up
GB_A01G0997	2.10185	2.43416	2.47225	9.16436	8.357	9.81968	2.32754	5.75906e-76	1.47777e-74	up
GB_D04G0136	43.7463	41.9165	41.8432	9.29562	7.84428	9.04055	-1.91894	6.15289e-76	1.57799e-74	down
GB_D04G1919	17.4068	19.1386	16.2752	39.0468	36.6302	39.4481	1.48489	8.32572e-76	2.13297e-74	up
GB_D10G0475	28.2957	31.9667	32.2614	55.791	54.6303	53.4434	1.1871	8.43343e-76	2.15942e-74	up
GB_D10G1637	89.0408	88.0187	83.422	30.3875	32.1864	30.9292	-1.11639	1.10561e-75	2.82797e-74	down
GB_A09G1413	55.3699	55.7874	51.2315	16.1752	15.5225	15.9349	-1.40681	1.19979e-75	3.06725e-74	down
GB_A12G2172	31.9144	29.0125	36.037	59.3488	59.5649	64.1486	1.27917	1.25552e-75	3.20801e-74	up
GB_D09G2535	14.9565	13.9822	15.5801	25.7067	25.2302	23.9574	1.11203	1.25692e-75	3.2099e-74	up
GB_D07G2682	3.33371	4.22727	2.43475	25.1992	27.5421	27.9624	3.3599	1.60959e-75	4.10837e-74	up
MH_newGene_10854	17.4176	16.7194	15.8183	30.8104	29.8461	31.9957	1.23793	1.87464e-75	4.78237e-74	up
GB_D12G0238	35.3808	32.4817	37.3344	58.5109	55.0247	59.046	1.07618	1.94619e-75	4.96228e-74	up
GB_A01G0222	36.9916	39.6201	36.3601	7.65363	7.61192	7.33965	-1.95894	2.01548e-75	5.13623e-74	down
GB_D12G0259	2.39556	2.61482	2.01243	6.7433	6.9831	6.64065	1.89222	2.08859e-75	5.31973e-74	up
GB_A08G1745	35.2884	34.6826	33.0936	9.08419	8.47534	8.89975	-1.59825	2.45454e-75	6.24195e-74	down
GB_A07G0171	3.95474	4.54934	4.46381	10.5963	10.1462	10.1492	1.61465	2.6196e-75	6.6582e-74	up
GB_D07G2181	10.3936	9.603	10.3556	0.511599	0.992903	0.966557	-3.23533	2.88655e-75	7.33284e-74	down
GB_D02G2368	7.30445	7.98123	7.36004	12.4327	14.0065	12.1821	1.13154	3.35367e-75	8.51501e-74	up
GB_D02G2493	27.377	27.7315	25.3428	47.4692	44.6666	45.6864	1.13732	3.37529e-75	8.56541e-74	up
GB_D08G2781	18.693	21.3945	19.0108	36.109	34.0833	35.8848	1.20601	3.48116e-75	8.82943e-74	up
GB_D02G1650	13.4911	13.5208	13.7583	2.58157	2.20612	2.87396	-2.04392	5.41521e-75	1.37204e-73	down
GB_D07G1591	3.33399	3.51696	3.45896	9.81049	9.60893	10.0317	1.87558	9.75782e-75	2.46973e-73	up
GB_D05G2986	8.10197	7.7425	8.13931	16.3289	18.0872	16.4696	1.44606	1.0195e-74	2.57903e-73	up
GB_D04G2152	31.968	31.1212	27.5805	59.9793	59.234	61.1159	1.35124	1.05586e-74	2.66961e-73	up
GB_A12G1703	22.2097	20.6281	20.4402	36.4201	37.8301	39.9005	1.21193	1.1195e-74	2.82755e-73	up
GB_A02G1430	13.9589	13.9676	12.6781	29.001	31.5709	28.0736	1.48571	1.14406e-74	2.88808e-73	up
GB_D11G1179	38.538	40.0541	40.2503	73.0087	64.6646	66.8107	1.14518	1.16632e-74	2.94274e-73	up
GB_D13G0420	23.231	21.6855	22.8434	6.38023	6.71885	5.87474	-1.47463	1.19363e-74	3.0085e-73	down
GB_D05G0089	4.68331	5.16396	5.5725	10.2798	10.5602	10.8721	1.40339	1.5931e-74	4.01325e-73	up
GB_A03G2450	27.6341	28.8325	27.898	5.75087	5.53581	5.71626	-1.94419	2.20888e-74	5.56158e-73	down
GB_D07G0606	17.4828	17.9587	18.1156	27.2779	28.7431	29.7792	1.04186	2.23332e-74	5.6202e-73	up
GB_D07G2150	26.0872	25.9763	26.6873	49.0821	51.0069	52.9324	1.31931	2.32848e-74	5.85662e-73	up
GB_A12G0843	2.59865	2.6868	2.72086	9.91274	11.0577	10.7174	2.3411	3.11455e-74	7.82966e-73	up
GB_D09G1658	7.0777	7.04147	8.23805	17.2869	16.7706	17.7313	1.5746	3.29946e-74	8.29018e-73	up
GB_D09G1631	13.1472	15.9403	16.6215	43.5524	39.731	45.2765	1.85535	3.74184e-74	9.39681e-73	up
GB_A05G2234	14.3056	11.5954	12.9615	32.7659	29.3087	31.6479	1.62884	4.1194e-74	1.03396e-72	up
GB_A09G2158	10.5612	10.1721	9.60206	17.7225	17.9663	16.6602	1.1475	4.48063e-74	1.12352e-72	up
GB_A11G0194	10.831	11.4367	11.1993	19.2173	19.3189	18.7254	1.13675	4.48087e-74	1.12352e-72	up
GB_D09G2245	107.868	107.532	110.672	176.631	173.716	175.578	1.05167	4.74241e-74	1.18848e-72	up
GB_A01G0702	28.9109	28.2677	32.8229	69.2141	67.8243	71.4473	1.57393	5.3501e-74	1.33938e-72	up
GB_D12G1946	2.62294	2.50237	2.76817	10.2555	10.1972	8.62034	2.23864	5.81794e-74	1.45575e-72	up
GB_D02G0721	3.26514	2.85391	3.44142	13.0248	14.0725	13.0617	2.4262	5.868e-74	1.46739e-72	up
GB_D07G0331	20.1861	21.0761	21.6334	5.32291	5.43106	6.29489	-1.52036	5.87051e-74	1.46739e-72	down
MH_newGene_8481	5.71471	5.89797	5.80673	9.34671	9.88635	10.3438	1.13134	7.1256e-74	1.78018e-72	up
GB_A06G0461	6.93115	6.65993	5.59014	20.5515	23.5936	20.8163	2.11339	7.17908e-74	1.79262e-72	up
GB_D07G0230	8.03411	7.322	7.85288	14.1169	14.1017	14.1767	1.23027	8.42886e-74	2.1036e-72	up
GB_D10G2399	54.5375	52.305	50.5143	19.4057	19.2981	17.924	-1.11228	8.5287e-74	2.12742e-72	down
GB_A06G1869	29.4005	27.7807	27.8466	45.4202	43.3954	47.5216	1.04254	8.85818e-74	2.20846e-72	up
GB_A13G0465	38.4636	35.4637	38.5061	83.4255	87.5624	102.959	1.64636	9.22998e-74	2.29997e-72	up
GB_A01G0481	14.8789	16.0935	14.8944	28.3945	29.9596	27.4685	1.26468	1.11289e-73	2.77172e-72	up
GB_A10G0469	14.6817	16.7613	17.3383	29.7941	29.4605	32.6535	1.27742	1.36978e-73	3.40977e-72	up
GB_D08G1832	32.8381	33.5432	32.5013	54.6539	49.7307	52.2805	1.02562	1.43553e-73	3.57159e-72	up
GB_D11G2762	7.74887	7.76558	6.27034	24.8171	23.8108	24.6814	2.11018	1.46556e-73	3.64255e-72	up
GB_D02G1789	11.9028	12.1796	12.3287	25.4408	27.6561	24.6381	1.45482	1.52395e-73	3.78573e-72	up
GB_A04G1059	9.11231	8.82085	9.05774	23.3399	22.4358	23.2733	1.71591	1.58052e-73	3.92424e-72	up
MH_newGene_6335	1.43088	1.17189	0.923431	7.98151	8.8437	7.71799	3.13753	1.64e-73	4.06982e-72	up
GB_A07G0234	13.7084	13.7931	13.74	23.0565	24.7126	22.5066	1.13025	1.67045e-73	4.14326e-72	up
GB_D07G2076	55.8577	57.6292	54.5723	8.98459	7.90385	9.69677	-2.29213	1.98737e-73	4.92428e-72	down
GB_A11G2664	84.6158	97.1372	84.0794	9.23091	9.98701	6.38828	-2.99606	2.8463e-73	7.03447e-72	down
GB_D02G0504	22.6845	22.3974	21.9912	5.96149	6.34568	5.27884	-1.56928	3.16496e-73	7.81801e-72	down
GB_D12G2451	4.69309	4.80193	4.48715	13.7567	12.886	13.3019	1.87339	3.30791e-73	8.16696e-72	up
GB_D06G0210	22.5819	23.3494	24.5176	36.3852	37.5784	37.9033	1.02975	3.47349e-73	8.57138e-72	up
GB_A02G0794	11.1855	10.1	10.7377	0.412591	0.541332	0.320136	-4.26044	3.85938e-73	9.51876e-72	down
GB_A13G1299	20.7312	19.7622	19.9983	39.2886	40.5286	37.8272	1.32061	4.27238e-73	1.0532e-71	up
GB_A12G1691	20.9501	19.908	20.1063	5.41318	5.0049	4.47536	-1.67054	5.03688e-73	1.24102e-71	down
GB_A07G2683	14.3829	17.352	19.7188	61.8161	52.735	62.3586	2.14369	5.22506e-73	1.28673e-71	up
GB_D05G2019	3.25056	3.19589	3.91932	8.94959	9.55807	8.87474	1.76444	5.7371e-73	1.41139e-71	up
GB_D11G2622	6.62816	6.72778	5.52311	14.6028	15.1801	14.5397	1.58928	9.91222e-73	2.43604e-71	up
GB_A11G1340	9.34249	9.86211	8.44802	42.6607	35.3626	48.1285	2.54702	1.11348e-72	2.7351e-71	up
GB_D01G2335	22.7543	24.0088	25.3015	40.4817	38.1672	39.6242	1.07755	1.21719e-72	2.98833e-71	up
GB_A05G1434	7.81314	7.15521	6.59118	19.4368	19.5216	22.7514	1.87727	1.25988e-72	3.09157e-71	up
GB_D08G2967	1.9162	1.58878	2.11681	6.23255	6.17345	5.64274	2.04415	2.1486e-72	5.26167e-71	up
GB_A03G1505	47.1244	49.267	43.7394	98.4225	88.7642	89.2068	1.34047	2.27234e-72	5.56187e-71	up
GB_D07G0570	4.98288	5.18242	5.0995	15.7569	12.8173	14.4686	1.85475	2.5844e-72	6.32249e-71	up
GB_A11G3814	3.44979	4.94695	4.4675	24.4427	22.7941	23.3732	2.81293	2.58746e-72	6.32677e-71	up
GB_A12G0623	73.0156	77.5371	75.5562	30.5449	28.3949	27.8877	-1.01798	2.67175e-72	6.52957e-71	down
GB_D09G2657	106.762	105.852	109.32	176.007	170.452	171.815	1.04905	3.63109e-72	8.86515e-71	up
GB_A04G1428	21.5078	22.9972	21.0449	4.1466	4.34183	4.69403	-1.94988	3.85005e-72	9.39497e-71	down
GB_D09G1316	37.0908	35.5888	36.8882	13.5897	12.8389	12.9484	-1.1137	3.86667e-72	9.43076e-71	down
GB_A04G1717	6.52156	6.70965	5.82486	11.2077	11.6688	11.0223	1.19156	4.11063e-72	1.00207e-70	up
GB_A08G2432	0.334398	0.669975	0.509443	8.13087	9.44334	8.00406	4.43337	4.38817e-72	1.06919e-70	up
GB_D11G3023	47.3685	52.7428	48.508	17.7059	16.124	18.2063	-1.151	4.74073e-72	1.15451e-70	down
GB_A07G2405	21.0603	22.4182	21.0594	40.5908	37.6472	42.4034	1.26344	5.24178e-72	1.27589e-70	up
GB_A07G0186	15.7029	16.2533	15.1991	3.41111	2.25979	2.62392	-2.13968	7.67272e-72	1.86572e-70	down
GB_D05G1638	17.6355	18.8337	18.0562	6.23288	5.39231	5.9551	-1.2698	9.34885e-72	2.27214e-70	down
GB_D06G0599	21.3562	22.4807	20.7181	42.9915	39.7849	40.7473	1.29738	1.16951e-71	2.83953e-70	up
GB_D10G0325	50.2891	45.2989	46.4019	12.4142	12.7589	11.965	-1.57299	1.5465e-71	3.75295e-70	down
GB_D06G1225	30.4018	34.4742	31.5325	56.1409	59.1072	61.5722	1.23709	1.70481e-71	4.13505e-70	up
GB_D09G0417	30.6911	33.1145	32.2576	55.1945	55.4942	54.2225	1.14172	1.71328e-71	4.15351e-70	up
GB_D01G2352	8.53295	8.0326	8.48854	18.4885	17.0769	19.2344	1.49018	1.72948e-71	4.19067e-70	up
GB_A09G1259	2.06235	1.85827	1.7996	13.6256	13.3152	17.1095	3.28498	1.86266e-71	4.51111e-70	up
GB_A10G0741	23.687	24.9148	22.8536	4.58901	3.80036	2.88737	-2.30025	2.47973e-71	6.00257e-70	down
GB_D13G1814	6.46516	5.86231	6.00291	12.2236	13.3015	11.6043	1.37771	3.03217e-71	7.33615e-70	up
GB_A10G0428	0.778055	0.867426	0.830333	5.45322	5.2584	5.09582	3.02181	3.71944e-71	8.98994e-70	up
GB_D10G0572	9.19068	9.23272	9.5055	0.734909	0.803467	1.1015	-3.02916	3.72586e-71	9.00097e-70	down
GB_A05G1724	8.98499	10.004	8.20725	21.5329	18.8723	20.2666	1.51753	4.1844e-71	1.01036e-69	up
GB_A12G0310	7.0278	5.84246	6.93641	0.793491	1.00133	0.704948	-2.61805	4.47126e-71	1.07909e-69	down
GB_A12G2900	16.3615	17.3563	19.2745	28.0827	29.431	28.5773	1.06279	1.07746e-70	2.59386e-69	up
GB_D13G1190	8.11065	7.67071	7.28096	16.33	18.3916	16.6557	1.51503	1.11609e-70	2.6855e-69	up
GB_A12G1742	18.1754	19.0625	17.1351	2.862	1.99122	3.27412	-2.37429	1.1403e-70	2.74241e-69	down
GB_A04G1429	17.7935	15.6967	16.9963	2.67686	2.71144	2.30663	-2.35033	1.23061e-70	2.95812e-69	down
GB_A10G0423	2.6695	2.37148	2.48834	9.87164	10.8295	11.4386	2.45372	1.32267e-70	3.17783e-69	up
MH_newGene_6656	2.22625	1.50502	1.99015	8.39803	8.64043	8.98747	2.54188	1.38593e-70	3.32817e-69	up
GB_D09G0686	132.836	128.482	131.022	51.6287	44.7464	51.6331	-1.04379	1.97147e-70	4.72956e-69	down
GB_A05G4073	2.13081	1.99167	1.65576	9.31972	8.68668	7.30375	2.48711	2.18445e-70	5.2379e-69	up
MH_newGene_2240	18.1406	20.0436	21.7158	35.3807	40.3434	38.009	1.29492	2.33022e-70	5.58467e-69	up
GB_D02G1984	19.0407	19.5456	19.3675	4.24849	3.65232	4.79758	-1.82366	2.98355e-70	7.13982e-69	down
GB_D08G1795	37.6841	34.955	34.1854	11.6563	12.5264	12.0632	-1.19687	3.02461e-70	7.2345e-69	down
GB_D12G1101	32.1334	32.8719	34.5415	85.2441	86.668	96.9475	1.79614	3.18824e-70	7.62209e-69	up
GB_A12G1953	0.806235	0.210952	0.343831	13.052	13.6581	13.3872	5.17645	3.29348e-70	7.86981e-69	up
GB_D10G2402	11.6235	11.8753	10.7905	21.8897	24.0398	23.0873	1.36933	3.39913e-70	8.11823e-69	up
MH_newGene_8638	31.4209	36.1013	35.9931	8.89652	7.67378	7.88418	-1.71743	3.51405e-70	8.38442e-69	down
GB_A08G0032	7.79527	6.77514	6.72282	18.2003	20.8929	21.2492	1.86169	3.52462e-70	8.40548e-69	up
GB_D04G0917	20.7298	19.1526	20.4655	4.01387	4.11216	4.09803	-1.93873	3.54984e-70	8.46144e-69	down
GB_D05G0097	0.899436	0.884316	0.87308	5.18256	4.98635	6.17374	2.97973	4.59944e-70	1.09525e-68	up
GB_D08G0243	30.7491	31.3424	30.8909	9.47429	11.1715	11.0897	-1.18865	5.25295e-70	1.25025e-68	down
GB_D07G1468	0.13439	0.2451	0.151114	6.95843	6.57384	6.61875	5.5758	6.69058e-70	1.59085e-68	up
GB_D08G0641	92.4856	81.2537	75.433	178.026	156.249	169.016	1.3741	6.91885e-70	1.64351e-68	up
GB_D06G0845	24.3804	24.274	24.9476	8.78498	8.44888	8.96041	-1.12774	7.84061e-70	1.86155e-68	down
GB_D09G2225	13.6213	14.0059	14.2921	2.51487	2.32359	2.39706	-2.16988	7.89281e-70	1.87302e-68	down
GB_D08G1490	38.8851	42.7103	38.5754	71.7348	63.8262	67.0942	1.11574	9.44139e-70	2.23941e-68	up
GB_A09G1819	6.2709	5.97966	6.26047	14.2462	13.1821	14.3276	1.53512	9.72806e-70	2.30627e-68	up
GB_D11G1471	7.79414	7.08498	5.88463	22.9082	20.0736	25.484	2.07581	1.11582e-69	2.64402e-68	up
GB_D05G1347	22.1011	20.8412	21.5714	37.1919	36.698	37.6555	1.15074	1.17799e-69	2.78998e-68	up
GB_D01G0379	0.131616	0.113968	0	20.5943	17.3098	19.4798	7.90249	1.22637e-69	2.90312e-68	up
GB_D09G1791	13.3779	13.5563	13.4421	3.13741	2.88627	2.82752	-1.82617	1.23642e-69	2.92549e-68	down
GB_A06G0887	22.0229	25.3983	24.0361	2.79897	1.43421	2.46737	-3.03804	1.34656e-69	3.18297e-68	down
GB_A10G0026	47.7203	50.933	55.8152	94.9441	92.8294	100.458	1.26276	1.37806e-69	3.25583e-68	up
GB_D06G0475	11.1751	12.6491	13.0737	1.33992	0.911264	0.810898	-3.20967	1.79509e-69	4.23905e-68	down
GB_D08G2061	35.9925	30.2937	30.9298	1.90079	1.61445	2.33108	-3.66096	2.00482e-69	4.732e-68	down
GB_D02G0714	22.2649	20.0613	21.0724	6.88081	6.71372	7.84236	-1.20167	2.76976e-69	6.5343e-68	down
GB_A06G0087	21.6412	24.2641	21.7927	4.64622	4.7115	4.16683	-1.95654	2.78378e-69	6.56417e-68	down
GB_D12G1466	3.5781	3.33981	3.27735	8.98096	8.0641	8.30308	1.6731	2.8177e-69	6.6409e-68	up
GB_A08G1561	2.12101	2.67553	1.71144	9.34376	9.67586	9.60583	2.49371	3.1611e-69	7.443e-68	up
GB_A05G0652	52.4636	56.6063	56.6629	88.5972	84.0781	85.6348	1.00266	3.1854e-69	7.49655e-68	up
GB_D08G2240	0.779743	1.28976	0.667664	9.19925	8.73272	10.1295	3.68894	3.56601e-69	8.38821e-68	up
GB_D11G0127	26.8357	24.9909	26.4216	3.50304	3.82818	2.90013	-2.56163	4.2638e-69	1.00247e-67	down
GB_D12G2822	47.1756	44.8518	45.6816	81.2035	83.0126	82.2201	1.20034	4.32212e-69	1.01569e-67	up
GB_D10G0923	8.5175	8.5439	8.64194	16.2186	16.2243	16.2222	1.28184	4.98153e-69	1.17008e-67	up
GB_D01G1335	19.0797	20.2822	18.6731	51.441	45.2945	45.1085	1.64923	6.28507e-69	1.47554e-67	up
GB_A11G0719	8.59323	8.16068	8.84459	13.74	14.3847	13.1766	1.05186	6.94238e-69	1.62906e-67	up
GB_D04G1353	7.41564	7.92469	7.66561	2.10463	2.03626	2.07887	-1.52253	7.22316e-69	1.69413e-67	down
GB_A01G0782	4.2931	3.9395	4.41228	14.9702	15.6674	12.6255	2.13245	8.12479e-69	1.90467e-67	up
GB_A13G0038	13.0611	12.1627	13.8315	27.8193	25.3607	26.6384	1.39279	8.80536e-69	2.06321e-67	up
GB_D05G3886	11.6403	10.5934	10.2357	35.7635	34.5878	38.6845	2.10491	9.11223e-69	2.13408e-67	up
GB_D11G1453	11.1272	9.15571	9.79872	0.965639	1.24673	0.999313	-2.85566	9.96803e-69	2.33338e-67	down
GB_A11G2116	119.452	114.007	117.707	27.4916	21.1856	27.2835	-1.84073	1.07284e-68	2.51015e-67	down
GB_A11G1301	31.4993	33.0466	30.1513	4.64551	4.54336	4.96839	-2.37338	1.08636e-68	2.54055e-67	down
GB_A11G1049	1.95844	2.10329	2.23519	13.216	13.3729	12.4564	2.98681	1.19495e-68	2.79314e-67	up
GB_D04G0171	25.1942	27.4752	29.4534	6.11412	4.71042	6.65238	-1.86488	1.57078e-68	3.66809e-67	down
GB_D05G1204	4.86026	6.66443	4.93181	17.7621	19.7583	19.0135	2.14071	1.8797e-68	4.38737e-67	up
GB_A03G0840	14.3606	14.2216	15.1461	3.51222	3.63744	3.40815	-1.68651	2.09337e-68	4.88372e-67	down
GB_D04G1092	50.6644	53.867	51.4013	95.374	81.8503	90.3203	1.14095	3.16005e-68	7.36868e-67	up
GB_A11G1600	2.16144	1.65776	0.972949	11.255	11.4495	12.1016	3.19734	3.34068e-68	7.7861e-67	up
GB_A08G2687	5.28749	4.44888	4.17332	14.7485	13.4808	13.4123	1.93776	4.16953e-68	9.71321e-67	up
GB_D11G2641	20.3436	21.2264	19.0856	35.6519	38.6456	37.254	1.23922	4.67636e-68	1.08886e-66	up
GB_A04G1205	7.91798	8.05924	7.50625	1.46111	1.68752	1.57176	-1.94993	5.31932e-68	1.23798e-66	down
GB_A05G0089	3.3283	4.21022	3.74582	8.34828	8.65753	8.46042	1.53607	5.38481e-68	1.25201e-66	up
GB_D08G1306	94.4539	92.5769	93.8828	33.9553	32.8218	34.1161	-1.11455	5.88397e-68	1.36676e-66	down
GB_A07G0561	4.22355	5.1796	4.25906	12.458	12.8328	12.7962	1.8382	6.34788e-68	1.47381e-66	up
GB_A06G2117	2.3914	2.1179	2.19898	8.86137	7.73026	8.83139	2.27947	9.55441e-68	2.21296e-66	up
GB_D05G1725	63.0396	67.2777	65.6574	24.6409	20.7283	21.6098	-1.18616	1.2248e-67	2.83548e-66	down
GB_D02G1969	10.2817	8.3833	10.7621	28.2813	33.1647	33.9822	2.05799	1.28855e-67	2.98163e-66	up
GB_D06G0069	3.82262	3.31124	3.49062	10.7104	9.96609	10.7937	1.92424	1.31593e-67	3.04352e-66	up
GB_D02G0724	48.0107	46.6736	49.7672	17.614	15.5776	15.322	-1.21074	1.42672e-67	3.2982e-66	down
GB_D11G3833	3.48748	2.83406	1.92399	21.9566	18.8967	21.3511	3.25793	1.8951e-67	4.37886e-66	up
MH_newGene_2001	4.13767	4.25578	4.16321	7.17503	6.79119	7.6905	1.14812	1.89857e-67	4.38477e-66	up
GB_A05G3740	26.0509	22.7859	22.6516	48.7605	43.398	46.7737	1.31855	1.90959e-67	4.40812e-66	up
MH_newGene_7611	11.2999	11.2455	10.9584	19.786	20.1385	19.3633	1.21113	2.84222e-67	6.55475e-66	up
GB_A02G0963	10.1555	10.184	10.1813	18.2048	18.7188	18.4617	1.22105	3.25043e-67	7.48903e-66	up
GB_A01G0765	26.8561	26.9004	27.3677	49.8049	52.234	50.4614	1.27155	4.2217e-67	9.71755e-66	up
GB_A01G2109	12.2977	10.6729	12.2996	1.93552	1.27456	1.37588	-2.56814	5.62783e-67	1.29357e-65	down
GB_D04G1655	11.272	12.2441	10.4926	36.6764	29.6591	38.7329	1.98594	5.65632e-67	1.2995e-65	up
GB_D01G2462	9.86554	11.7223	11.1077	20.8629	23.087	21.6595	1.36709	6.11872e-67	1.40507e-65	up
GB_D07G1498	25.0182	24.5106	24.5074	39.1318	37.9328	40.4508	1.02793	6.73089e-67	1.54491e-65	up
GB_A07G0243	18.6687	19.1384	17.7622	31.1028	29.6431	33.0222	1.11621	7.38065e-67	1.69324e-65	up
MH_newGene_3221	4.73747	4.57825	4.57417	11.2191	11.4653	10.9296	1.71448	1.07396e-66	2.458e-65	up
GB_A10G2027	21.8284	27.0604	19.8681	76.175	70.9349	76.699	2.06163	1.23839e-66	2.83164e-65	up
GB_A09G2274	6.39739	7.42611	6.86116	20.982	20.5105	21.1384	1.95745	1.39297e-66	3.18209e-65	up
GB_D03G0212	5.52672	5.67007	5.43625	12.6436	12.0682	11.5778	1.48612	1.8954e-66	4.32574e-65	up
GB_D09G2348	6.61975	7.16163	6.56332	13.3034	13.5202	13.4039	1.34478	2.21042e-66	5.03754e-65	up
GB_A05G0221	33.4005	35.7983	31.4411	3.90637	3.1037	3.05109	-2.95787	2.62138e-66	5.96849e-65	down
GB_D02G2112	56.2637	54.58	52.0417	87.3604	78.8431	87.6047	1.001	3.0816e-66	7.01303e-65	up
GB_D02G0757	51.1057	47.1766	46.6227	15.2881	14.6943	17.0412	-1.26052	3.12436e-66	7.10701e-65	down
GB_D07G0136	18.1191	17.5828	19.0962	30.7933	29.8759	31.4003	1.11061	3.14567e-66	7.15211e-65	up
GB_A03G2365	4.05429	4.29708	4.35166	27.6174	25.2827	27.7178	3.023	3.34428e-66	7.6001e-65	up
GB_D13G2493	71.0087	72.5158	72.5273	23.2103	18.2043	18.1945	-1.4941	4.68248e-66	1.06362e-64	down
GB_D06G0277	18.2812	17.8956	16.0361	31.9164	33.5403	35.3407	1.30869	5.05372e-66	1.14741e-64	up
GB_A13G1920	5.66312	5.04765	6.4301	19.3443	19.0697	17.4036	2.06241	5.28742e-66	1.19991e-64	up
GB_D12G2416	14.8665	17.6145	16.4465	36.8709	34.9556	34.9626	1.48891	5.68397e-66	1.28929e-64	up
MH_newGene_71	10.447	9.9834	10.0412	15.6235	17.6615	17.2436	1.0906	5.84065e-66	1.32421e-64	up
GB_A01G0691	2.44568	2.15175	2.72446	8.25646	9.22693	7.96348	2.15446	5.91031e-66	1.33937e-64	up
GB_D09G2146	9.87074	10.1884	9.12365	18.9116	18.4296	17.3723	1.26691	6.24456e-66	1.41379e-64	up
GB_A10G2041	7.29156	7.2076	6.92697	12.3905	12.8117	12.0663	1.15915	6.28264e-66	1.42108e-64	up
GB_A04G0078	9.87822	9.64861	8.37563	42.9483	34.4798	37.2065	2.3887	6.37806e-66	1.44199e-64	up
GB_D02G1372	19.2158	19.2225	19.202	4.0849	4.45506	5.152	-1.71139	6.45318e-66	1.45829e-64	down
GB_A09G1620	2.11927	2.53187	1.94843	10.0533	8.93895	9.76086	2.47993	7.19041e-66	1.62337e-64	up
GB_D11G0125	23.6045	23.7748	23.5418	8.59415	8.98684	8.85236	-1.06155	8.73388e-66	1.97e-64	down
GB_D04G1834	0.598436	1.50907	1.13758	11.7031	12.2845	10.9165	3.7775	9.33976e-66	2.10568e-64	up
GB_A03G1829	17.6556	17.2986	17.8446	4.27284	4.38151	3.91836	-1.7066	1.10846e-65	2.49672e-64	down
GB_D09G2114	18.2056	21.2309	20.575	35.6189	35.2338	35.0351	1.18194	1.12844e-65	2.54055e-64	up
GB_D08G1906	11.5389	10.8595	11.2146	3.03768	2.52486	2.74673	-1.65096	1.27379e-65	2.86645e-64	down
GB_A09G0536	4.68999	4.21479	4.14296	12.6858	14.949	11.9498	1.95895	1.51446e-65	3.40328e-64	up
GB_A11G3083	23.6902	24.895	24.0899	4.6429	5.00697	3.26874	-2.12615	1.55149e-65	3.48486e-64	down
GB_A11G1138	15.0158	14.2613	13.3588	28.4978	29.7321	30.1203	1.40928	1.59384e-65	3.57831e-64	up
GB_A12G2226	11.9968	11.2544	12.1971	24.1547	23.132	22.6664	1.3424	1.92519e-65	4.31821e-64	up
GB_A02G1359	27.1343	26.983	28.4331	8.12574	7.70488	8.1917	-1.41626	1.99649e-65	4.47608e-64	down
GB_D11G0470	7.58313	7.74228	7.70399	1.55125	2.02875	1.53154	-1.8074	2.22515e-65	4.98178e-64	down
GB_D01G0216	43.9007	40.4271	39.077	9.51574	10.2311	9.02352	-1.73791	2.30834e-65	5.16564e-64	down
GB_D04G1585	4.97783	4.26446	4.36403	15.1722	15.3473	12.835	2.02762	2.37668e-65	5.31611e-64	up
GB_D08G2175	14.336	14.7514	14.2676	2.89347	2.64833	2.45006	-2.07644	3.16673e-65	7.07344e-64	down
GB_A05G2768	11.9405	12.4546	12.5128	24.4716	28.3182	26.8151	1.47137	3.43574e-65	7.67077e-64	up
GB_A06G1541	36.2279	36.538	40.112	12.838	13.5892	14.0359	-1.11785	3.72767e-65	8.31869e-64	down
GB_A06G1495	0.902652	1.19939	0.485213	7.34272	6.64356	6.65439	3.33379	4.35431e-65	9.71262e-64	up
GB_D09G0908	9.09961	10.034	10.0483	1.09798	0.765776	0.953634	-2.98664	4.97495e-65	1.10919e-63	down
GB_D07G2077	30.3308	27.2544	29.5366	9.36102	8.21934	9.17397	-1.34095	5.30768e-65	1.18283e-63	down
GB_A09G1674	10.4416	8.43786	9.03421	24.4972	23.7804	21.4707	1.67854	9.22572e-65	2.05407e-63	up
GB_A07G1031	24.6427	24.9335	23.5278	9.82193	9.4327	8.57945	-1.031	9.52584e-65	2.11992e-63	down
GB_A08G1978	23.8586	24.6299	24.7414	41.6627	39.3981	42.1573	1.11298	9.80986e-65	2.18212e-63	up
GB_A07G2251	15.6922	13.8612	13.2146	27.385	29.7499	29.0109	1.36972	1.08096e-64	2.4034e-63	up
GB_A11G2666	67.0452	66.8214	66.4041	6.70029	4.52529	5.25579	-3.22231	1.1106e-64	2.46816e-63	down
GB_D05G2193	7.57927	8.73197	8.10132	17.7749	21.7851	20.559	1.6613	1.1284e-64	2.50656e-63	up
MH_newGene_8789	0.101244	0.111121	0.08264	1.59321	2.18186	1.78979	4.45654	1.19482e-64	2.65288e-63	up
GB_A11G1361	48.0548	49.0054	46.8757	17.0828	16.1864	16.7758	-1.16158	2.01213e-64	4.46552e-63	down
GB_A04G1286	20.3367	21.2453	21.2116	1.44282	0.730456	1.42021	-3.74591	2.55711e-64	5.66978e-63	down
GB_D11G1395	10.4795	10.3124	9.62434	16.5116	17.9901	17.0026	1.12037	2.77862e-64	6.15811e-63	up
GB_A11G2808	9.84013	9.55096	9.22302	0.89677	1.21191	1.31367	-2.69168	2.85482e-64	6.32408e-63	down
GB_A03G1297	3.95142	4.28581	2.68833	12.4716	13.81	14.6138	2.25569	3.16418e-64	7.00616e-63	up
GB_A02G0825	16.7218	20.8349	18.7313	3.03736	1.70366	2.00702	-2.68766	3.50779e-64	7.76343e-63	down
GB_D05G1270	44.5548	39.4995	38.2541	87.5917	79.5324	80.4969	1.37668	3.66488e-64	8.10738e-63	up
GB_A05G2179	24.248	27.4631	27.0542	40.8582	41.0687	41.1406	1.0065	3.70049e-64	8.18242e-63	up
GB_D03G0724	21.789	24.798	22.6904	3.55418	3.20858	4.68916	-2.23078	3.79482e-64	8.38715e-63	down
GB_A11G0867	15.4802	15.1951	15.605	25.3004	25.9996	26.2254	1.10613	4.33673e-64	9.58048e-63	up
GB_A01G1121	8.5094	8.79308	9.71103	16.1685	15.5622	16.3577	1.19488	5.12051e-64	1.13016e-62	up
GB_D05G2720	9.06098	10.8285	9.93143	23.8701	26.5033	26.4393	1.72596	5.45043e-64	1.20188e-62	up
GB_A11G1708	61.1697	60.394	59.5484	92.7374	94.9864	99.3377	1.02551	5.82786e-64	1.28452e-62	up
GB_D13G1468	3.91421	4.11843	3.79322	13.51	13.6595	13.5903	2.14025	6.59586e-64	1.45314e-62	up
GB_D10G1056	103.799	89.3899	108.021	28.7439	29.703	27.8269	-1.44151	6.72141e-64	1.48012e-62	down
GB_A09G2098	46.9039	50.8993	46.4156	83.9441	82.993	84.9641	1.16546	8.88328e-64	1.95529e-62	up
GB_D06G0556	37.502	35.6792	32.8037	76.9944	65.0897	62.5187	1.30966	8.97069e-64	1.97363e-62	up
GB_A11G1133	32.271	33.9567	35.2258	60.003	51.9571	59.6772	1.12103	1.03349e-63	2.27274e-62	up
GB_D03G0347	11.8367	13.9238	12.2575	26.788	24.7693	23.406	1.34096	1.14928e-63	2.52621e-62	up
GB_D03G1780	15.0433	15.6318	14.0449	24.5033	25.7097	23.3738	1.07927	1.30816e-63	2.87284e-62	up
GB_D04G1896	36.8159	37.484	36.054	8.48623	10.7385	8.1926	-1.64816	1.46072e-63	3.2064e-62	down
GB_D04G0805	18.2067	18.5225	19.3075	4.24389	4.64886	4.47835	-1.70319	1.47322e-63	3.23092e-62	down
GB_D11G3755	23.8578	23.8195	23.3204	39.3514	39.147	39.7179	1.0968	2.08323e-63	4.56458e-62	up
GB_A12G0375	5.065	4.27563	3.72834	13.2198	12.9109	14.6922	1.99673	2.41926e-63	5.29845e-62	up
GB_A10G1988	9.96433	10.2267	10.8968	20.1467	18.2417	20.2891	1.27894	2.67891e-63	5.86181e-62	up
GB_D09G1468	14.6245	14.268	15.1576	22.8412	24.1187	24.4567	1.0591	2.71529e-63	5.93871e-62	up
MH_newGene_6590	5.73142	4.44708	4.55539	15.9831	15.4664	14.2796	1.98454	3.07647e-63	6.72561e-62	up
GB_A11G0686	7.00835	6.42786	6.52879	14.8386	16.2721	14.6302	1.55574	3.34973e-63	7.31969e-62	up
GB_D05G1684	6.85629	6.50494	6.70778	11.8144	12.5781	10.6752	1.16603	3.71224e-63	8.10817e-62	up
GB_D13G1786	3.84545	2.83336	2.98512	10.8199	11.8697	12.5274	2.22294	5.71047e-63	1.24614e-61	up
GB_A03G1746	16.6815	15.5009	16.9272	32.3811	32.7914	31.5274	1.33723	5.77212e-63	1.25845e-61	up
GB_D08G2117	27.8224	33.0609	31.9481	8.26053	7.4236	7.97876	-1.60743	5.97311e-63	1.30169e-61	down
GB_D11G1031	0.579474	0.93892	1.07761	5.78132	6.2048	5.14371	3.07919	7.45425e-63	1.62373e-61	up
GB_D01G0212	8.59396	9.28763	8.33066	24.9968	28.4778	26.4951	1.96736	8.54944e-63	1.86061e-61	up
GB_D03G1011	9.14458	9.67145	9.28111	19.8598	20.6484	19.5252	1.45555	8.61702e-63	1.87447e-61	up
GB_A06G0454	8.81857	9.0048	8.74045	13.5701	14.8673	13.0993	1.00632	8.98339e-63	1.95329e-61	up
GB_D11G0360	4.71625	4.23457	4.73194	17.6185	17.3468	15.498	2.2418	9.13505e-63	1.98537e-61	up
GB_D05G0752	7.04008	6.14817	5.86706	15.8706	13.6162	14.9203	1.57938	9.22428e-63	2.00386e-61	up
GB_D08G1780	1.9877	2.43065	2.10228	9.09461	7.62625	8.85446	2.33323	1.10195e-62	2.3917e-61	up
GB_A07G0294	4.48787	4.77895	4.41361	10.1125	10.971	10.6484	1.57372	1.10771e-62	2.40313e-61	up
GB_A12G2920	15.6371	17.9214	15.9312	31.1221	28.817	31.0458	1.23987	1.61123e-62	3.48923e-61	up
GB_D11G3100	37.768	37.6838	37.8289	61.6072	66.3053	69.4762	1.16214	1.64599e-62	3.5629e-61	up
GB_A03G1099	14.0026	12.4292	12.1206	2.30745	2.17675	2.42593	-2.11473	1.89725e-62	4.10493e-61	down
GB_D03G1673	28.2178	28.5015	30.8239	46.8325	46.1331	46.0427	1.02935	2.05401e-62	4.4421e-61	up
GB_A09G1593	89.1585	87.6529	95.6623	32.2187	34.2065	32.3573	-1.10157	2.45909e-62	5.31339e-61	down
GB_A08G1369	91.1783	93.3172	91.1919	35.0899	32.6898	33.5525	-1.08151	2.60022e-62	5.61583e-61	down
GB_A05G2312	16.171	14.4101	15.7168	1.57716	2.19355	2.54787	-2.50203	2.91794e-62	6.29358e-61	down
GB_D02G2583	3.761	3.56202	3.73301	8.99164	9.13354	7.98375	1.59868	3.84951e-62	8.29543e-61	up
MH_newGene_3074	58.9891	54.2341	58.4582	19.3035	20.7674	17.9753	-1.20309	5.03251e-62	1.08399e-60	down
GB_D07G0328	4.1276	4.06288	3.73271	12.4327	9.87818	11.2032	1.85022	5.2923e-62	1.13893e-60	up
GB_A05G1658	8.0313	9.09033	8.1386	13.9487	15.3883	13.4093	1.12054	5.51558e-62	1.18592e-60	up
GB_D05G0705	4.24236	4.1577	4.33843	10.5179	10.8337	11.1932	1.71307	5.66246e-62	1.21696e-60	up
GB_D08G2159	4.01838	4.07984	4.11351	18.8633	16.6961	17.7102	2.47711	6.50302e-62	1.39637e-60	up
GB_A01G2516	7.46225	7.80192	7.51586	15.8881	15.8128	16.7895	1.45246	6.55333e-62	1.40655e-60	up
GB_D05G0078	9.03318	9.76977	9.63741	18.4829	19.7173	19.5628	1.38469	8.21285e-62	1.76195e-60	up
GB_D03G1656	6.78784	6.74129	6.96893	14.0815	12.7583	14.173	1.36279	8.2828e-62	1.77617e-60	up
GB_A05G3290	4.12455	3.89587	4.57305	12.9793	13.8505	13.5031	2.0408	8.97539e-62	1.92383e-60	up
GB_A09G2555	9.32417	9.49221	9.28803	17.7607	18.0016	15.5763	1.23083	1.066e-61	2.28391e-60	up
GB_A06G0170	9.50259	9.97537	9.24992	19.1838	20.9305	19.5243	1.41347	1.07636e-61	2.30509e-60	up
GB_D08G1687	0.979832	1.31468	1.56626	11.8377	11.5263	11.0046	3.51578	1.18971e-61	2.54557e-60	up
GB_D04G2193	6.9571	7.11634	5.80134	15.3189	15.3687	16.0725	1.59259	1.25659e-61	2.68629e-60	up
GB_D10G1566	35.108	33.2404	34.607	10.414	9.62563	7.69099	-1.53126	1.36884e-61	2.92497e-60	down
GB_A05G3895	25.481	26.4224	28.8247	7.48649	6.18489	6.25985	-1.65411	1.67299e-61	3.57328e-60	down
GB_A06G2354	10.3799	12.7968	12.4055	1.3835	0.837834	1.49006	-2.88551	1.75914e-61	3.75397e-60	down
GB_A10G1405	65.6477	62.7175	57.9432	18.9548	19.266	18.0815	-1.3646	2.05283e-61	4.37876e-60	down
GB_D05G2318	14.6923	13.0069	12.5159	30.6148	27.9905	27.6601	1.45952	2.22156e-61	4.73658e-60	up
GB_D09G1434	52.9255	51.0739	54.9743	15.6184	16.1313	15.4469	-1.38913	2.31936e-61	4.94074e-60	down
GB_A05G1824	7.16154	7.75132	8.03785	17.8269	16.283	17.4555	1.52938	2.52248e-61	5.37105e-60	up
MH_newGene_2614	1.64802	2.27613	1.85408	5.92855	6.52902	5.84314	2.00034	2.66863e-61	5.67975e-60	up
GB_A02G1825	7.10118	6.23226	7.36792	13.4646	12.8392	13.9355	1.32031	2.87782e-61	6.12228e-60	up
GB_D01G0048	11.3081	13.0258	11.6478	20.1547	20.9612	21.0227	1.1495	3.72545e-61	7.92203e-60	up
GB_D05G1717	10.6119	9.62113	11.556	23.9227	21.0078	22.9241	1.45487	4.02007e-61	8.54477e-60	up
GB_D02G0866	6.33264	5.55319	5.98333	0.912902	0.87024	0.587349	-2.54881	4.6539e-61	9.88765e-60	down
GB_D12G1214	64.1204	56.6003	64.5906	100.423	109.266	117.495	1.18193	5.56384e-61	1.18157e-59	up
GB_A09G0514	8.96161	7.54679	7.9469	22.7221	22.9668	19.649	1.77575	5.65275e-61	1.19992e-59	up
[truncated: 7,480 more rows]

## Sheet: Table S3
Table S3 DEGs between 0 hpi and 12 hpi.
Gene ID	Xinhai14_0h_1-FPKM	Xinhai14_0h_2-FPKM	Xinhai14_0h_3-FPKM	Xinhai14_12h_1-FPKM	Xinhai14_12h_2-FPKM	Xinhai14_12h_3-FPKM	log2FoldChange	pvalue	qvalue	significant
GB_D08G0725	35.5994	34.8348	33.9666	78.1148	75.5152	74.3155	1.33413	0	0	up
GB_A12G2643	274.245	276.395	264.577	86.9266	87.7088	87.7439	-1.42719	0	0	down
GB_D12G0792	1.04471	1.5708	1.41296	33.7013	32.4776	35.011	4.86202	0	0	up
GB_D08G0612	63.916	57.3787	63.2394	5.98178	5.68689	6.29288	-3.1502	0	0	down
GB_A05G2499	61.3116	63.7395	60.6297	8.5723	7.91706	8.17611	-2.70368	0	0	down
GB_A07G0191	127.154	127.915	127.783	314.06	326.878	321.568	1.53842	0	0	up
GB_D09G0799	29.2294	28.1031	29.6343	158.546	160.492	154.317	2.65163	0	0	up
GB_A12G2994	82.9601	86.1458	84.6686	16.9426	18.5258	16.9481	-2.06682	0	0	down
GB_D09G1697	42.2255	42.4605	44.1306	5.68834	6.28152	5.98335	-2.63214	0	0	down
GB_A07G1809	170.689	168.048	171.467	53.7781	52.9704	50.8633	-1.48597	0	0	down
GB_D13G1062	56.3387	57.4847	58.7323	171.469	167.45	160.604	1.74212	0	0	up
GB_D02G0755	123.14	126.969	119.953	34.2717	33.2619	35.1919	-1.64039	0	0	down
GB_D02G0758	101.402	91.8338	93.9074	7.53671	8.02036	8.32267	-3.37754	0	0	down
GB_D10G1490	190.138	188.333	184.502	40.7515	43.6441	46.2555	-1.89864	0	0	down
GB_A09G2382	120.491	122.131	123.278	23.3594	21.8501	23.3835	-2.20618	0	0	down
GB_A05G2122	83.9401	80.4687	83.1275	22.7924	24.0822	25.0732	-1.57383	0	0	down
GB_D11G3551	46.1	47.1699	45.9783	123.964	120.338	116.962	1.58366	0	0	up
GB_D10G0260	366.725	370.906	341.784	1010.06	1047.26	1047.18	1.73205	0	0	up
GB_D05G0440	16.7375	18.6995	17.8482	103.255	100.797	102.436	2.73274	0	0	up
GB_D02G2358	15.4661	13.8559	14.675	118.622	111.712	110.969	3.16191	0	0	up
GB_D05G1378	21.0385	23.3055	21.5558	176.338	171.691	172.211	3.18929	0	0	up
GB_D13G0253	46.4351	43.0326	45.4335	2.3965	2.61412	2.88183	-3.88326	0	0	down
GB_A09G0946	58.9155	57.6709	59.868	208.452	211.005	205.697	2.03333	0	0	up
GB_D10G0632	24.1644	24.7236	23.1977	136.494	136.919	141.531	2.73276	0	0	up
GB_A13G2206	51.0808	48.9121	52.2567	168.547	162.985	162.73	1.90721	0	0	up
GB_D08G1990	438.169	431.414	430.8	164.809	169.166	163.836	-1.17685	0	0	down
GB_D05G1921	69.8054	67.5706	69.1559	190.646	200.017	191.56	1.70322	0	0	up
GB_A07G0087	30.8309	32.4104	28.8213	159.2	154.134	157.099	2.55878	0	0	up
GB_D08G0877	209.109	212.73	207.174	437.548	433.435	435.158	1.26238	0	0	up
GB_D09G1989	29.8285	28.9664	31.0497	127.522	130.75	126.348	2.3063	0	0	up
GB_A13G0265	53.8673	50.6643	54.4823	4.78492	4.49613	4.86272	-3.28084	0	0	down
GB_D09G2504	2.73186	3.61758	3.07287	61.9056	64.893	64.3224	4.55047	0	0	up
GB_D05G1347	22.1011	20.8412	21.5714	75.3571	76.7894	76.5236	2.03278	0	0	up
GB_D05G0825	43.5434	45.5789	43.1448	236.162	237.897	242.008	2.64409	0	0	up
GB_A04G0550	143.354	144.536	145.908	54.1436	55.9891	53.1117	-1.20142	0	0	down
GB_A09G1502	1.25781	1.31742	1.41339	11.6348	11.7896	12.6029	3.38438	0	0	up
GB_A01G0759	69.6833	72.8589	73.6302	160.173	166.31	157.381	1.37129	0	0	up
GB_A03G0446	17.6872	19.6741	17.8158	66.7924	64.7402	65.0637	2.04116	0	0	up
GB_D03G1507	100.032	97.3583	95.4391	259.736	272.35	275.733	1.6715	0	0	up
GB_A10G0647	87.5318	85.6741	84.4161	333.301	336.373	331.393	2.16451	0	0	up
GB_A05G2374	175.296	177.952	170.166	44.2842	43.5494	42.2624	-1.80009	0	0	down
MH_newGene_8869	117.584	117.939	111.569	17.4774	18.1106	20.4256	-2.42197	0	0	down
GB_D01G1966	490.935	482.239	485.082	96.9787	106.31	109.775	-2.01055	0	0	down
GB_D07G2235	51.8971	43.3566	50.2535	265.45	272.867	268.456	2.67852	0	0	up
GB_D11G0187	76.8679	74.975	74.6826	17.9109	18.9915	18.0135	-1.83554	0	0	down
GB_A08G0182	114.317	109.891	110.963	332.713	335.763	330.892	1.78414	0	0	up
GB_D09G0238	66.3048	70.5481	72.5571	130.332	130.495	131.122	1.1134	0	0	up
GB_D10G1229	21.0786	21.781	20.9694	50.0578	50.0678	48.6362	1.42885	0	0	up
GB_A08G0403	124.945	119.213	122.559	249.6	250.791	246.123	1.23347	0	0	up
GB_A10G0069	80.7232	80.5636	79.6829	8.05834	7.81553	8.81009	-3.07806	0	0	down
GB_A06G0062	98.37	98.8313	96.1068	17.1228	15.0255	17.686	-2.34825	0	0	down
GB_D13G1261	83.8604	87.9328	80.3743	9.25461	10.3005	10.6228	-2.85262	0	0	down
GB_D13G2518	28.0337	28.4103	27.4863	160.808	171.652	165.985	2.77748	0	0	up
GB_D10G0675	57.1412	58.9929	56.8435	173.286	184.648	187.927	1.86608	0	0	up
GB_A10G1712	6.77616	8.58624	6.58093	90.8741	94.896	92.4787	3.87032	0	0	up
GB_A09G2140	33.2681	32.5971	30.686	164.977	168.949	170.471	2.59206	0	0	up
GB_D02G1585	13.021	13.3658	12.7914	75.445	76.3978	79.0975	2.76718	0	0	up
GB_A02G0774	68.7693	65.6278	69.8571	130.742	136.547	131.456	1.17359	0	0	up
GB_A01G1869	584.961	562.985	578.464	121.521	122.349	123.261	-2.02468	0	0	down
GB_D12G1406	6.07019	5.80305	6.4448	106.736	100.549	101.096	4.28171	0	0	up
GB_D12G1405	2.03494	1.88367	1.61443	86.9547	84.2931	87.2775	5.74376	0	0	up
GB_A04G0047	47.9244	50.1656	50.9376	148.9	153.551	146.55	1.80031	0	0	up
GB_A12G2558	4.07568	4.66514	5.04208	48.6722	47.7607	50.2008	3.61817	0	0	up
GB_A01G0333	73.8391	70.8439	70.8882	21.3335	22.1129	21.8457	-1.51483	0	0	down
GB_D01G0996	54.2674	53.8863	53.1103	6.24548	6.03665	6.69092	-2.87702	0	0	down
GB_D05G2037	24.6742	24.4469	26.399	70.0404	69.6451	71.6429	1.69349	0	0	up
GB_A05G1274	89.537	88.6515	87.195	232.097	233.432	237.543	1.61311	0	0	up
GB_D04G1996	276.268	263.695	267.542	13.3928	12.0241	15.4416	-4.09314	0	0	down
GB_D07G1524	15.8172	15.8655	15.664	106.704	105.945	108.479	2.9681	0	0	up
GB_D13G2023	30.5371	30.4398	27.8572	118.678	117.616	115.888	2.19352	0	0	up
GB_A06G1824	156.479	163.978	141.686	10.3255	12.0017	10.6444	-3.59718	0	0	down
GB_D06G1766	52.6923	55.8795	54.2172	196.122	197.38	192.123	2.05568	0	0	up
GB_A03G0919	73.497	72.0163	70.6521	168.973	166.711	161.751	1.41014	0	0	up
GB_A09G1765	120.494	128.279	117.253	267.294	273.642	281.622	1.37628	0	0	up
GB_D11G2621	54.1023	52.7699	54.7171	151.2	149.628	148.964	1.68544	0	0	up
GB_A09G2515	89.9781	93.2019	93.9239	184.504	185.258	191.843	1.22794	0	0	up
GB_A06G0928	27.6296	28.7717	29.3289	110.33	108.219	109.669	2.14584	0	0	up
GB_A13G1045	50.508	48.5566	47.5732	166.305	162.543	157.294	1.93645	0	0	up
GB_A06G1521	50.8139	48.609	49.6279	200.776	202.581	202.653	2.23121	0	0	up
GB_D01G0562	32.4098	31.6769	31.4492	106.476	106.85	102.225	1.93148	0	0	up
GB_D13G2765	77.0078	82.5481	78.0437	10.9706	10.492	10.467	-2.68584	0	0	down
GB_A08G0715	58.3301	58.6605	59.7681	116.19	115.768	114.28	1.17864	0	0	up
GB_D08G0306	171.923	168.568	169.855	70.9097	69.9242	70.0143	-1.06682	0	0	down
GB_A07G0673	2.74409	3.20759	2.57361	41.1259	41.1396	39.9625	4.04673	0	0	up
MH_newGene_6110	317.06	326.301	321.314	20.8727	19.3446	17.1727	-3.86267	0	0	down
GB_D11G2762	7.74887	7.76558	6.27034	93.8895	88.2651	89.4961	3.8431	0	0	up
GB_A01G0167	40.9154	41.7826	39.9162	159.938	156.265	150.185	2.13482	0	0	up
GB_A05G2687	23.2758	25.4263	24.1022	105.466	104.029	99.7235	2.29521	0	0	up
GB_A02G1165	52.5206	51.4354	51.7714	110.18	109.886	108.166	1.28378	0	0	up
GB_D07G0391	3.47641	3.41109	3.32343	20.6952	23.6478	20.7933	2.87941	0	0	up
MH_newGene_2929	142.702	153.262	159.227	7.00755	7.73959	8.70238	-4.06645	0	0	down
GB_D10G2441	12.2206	13.086	11.0585	52.1132	53.6451	54.0754	2.34276	0	0	up
GB_A10G0606	21.5395	23.317	20.3888	145.528	142.832	145.515	2.94077	0	0	up
GB_A10G0601	46.8267	44.5646	46.7047	4.77118	5.25518	4.32671	-3.05588	0	0	down
GB_A02G0528	58.883	55.552	58.0071	242.346	236.913	231.426	2.25101	0	0	up
GB_D08G1944	65.6868	65.6261	67.6172	199.674	197.503	206.471	1.81009	0	0	up
GB_A12G0608	123.28	125.872	119.551	727.247	720.832	748.934	2.78284	0	0	up
GB_D09G1339	0.600078	0.657245	0.723538	10.9398	10.4524	10.804	4.22962	0	0	up
GB_D11G2759	25.8569	26.4292	26.6402	160.621	155.528	144.837	2.75398	0	0	up
GB_D10G2701	726.898	696.821	724.18	1336.95	1316.93	1314.98	1.09416	0	0	up
GB_A05G3719	101.373	97.234	97.8669	346.97	364.074	346.443	2.04254	0	0	up
GB_A03G0047	118.06	121.289	127.892	302.107	310.23	310.216	1.53806	0	0	up
GB_D12G2695	45.8288	45.4775	50.4639	294.93	308.611	300.722	2.8827	0	0	up
GB_D05G1014	80.958	82.8873	80.5095	206.919	211.807	210.716	1.57342	0	0	up
GB_A10G0326	123.47	117.832	121.807	328.567	332.228	331.951	1.65904	0	0	up
GB_A07G0237	75.6115	81.6206	86.2992	263.082	265.982	265.654	1.91618	0	0	up
GB_A05G0729	44.7605	41.8812	41.8917	139.62	146.066	145.471	1.95335	0	0	up
GB_A05G4133	26.717	27.6179	27.2202	82.1826	81.6204	78.9838	1.78222	0	0	up
GB_D05G0716	42.4744	37.7879	40.0443	174.967	172.84	173.21	2.32165	0	0	up
MH_newGene_5245	317.483	351.774	336.203	63.8179	68.1364	67.0797	-2.13064	0	0	down
GB_D05G0535	16.2812	15.3191	17.1678	85.9555	89.7412	91.3276	2.66116	0	0	up
GB_D12G2502	187.569	185.865	188.221	461.458	482.692	483.995	1.5547	0	0	up
GB_A04G0227	102.012	102.102	101.706	299.054	320.731	313.882	1.81825	0	0	up
GB_D07G2491	76.7278	72.027	76.5739	7.45954	7.17758	8.70552	-3.06067	0	0	down
GB_D01G1462	20.1071	20.9781	21.9473	65.1999	64.7248	65.3682	1.84069	0	0	up
GB_D11G1099	2.15924	1.58113	1.48586	99.5248	96.459	97.8696	6.01233	0	0	up
GB_A08G0928	26.4498	26.2439	25.8997	165.54	157.718	152.4	2.80503	0	0	up
GB_D13G0334	1025.52	1032.02	1021.03	333.196	343.606	329.098	-1.40533	0	0	down
GB_D09G1187	81.1225	73.6092	83.8151	1.28263	1.26204	1.16714	-5.78076	0	0	down
GB_A12G3042	545.787	540.711	541.447	86.3131	81.793	84.1863	-2.48143	0	0	down
GB_D13G2209	8.56227	9.05711	8.62073	48.1651	49.7229	51.7309	2.71885	0	0	up
GB_D13G2206	27.0901	25.7505	27.1949	92.1856	92.7672	91.7645	1.99764	0	0	up
GB_D13G2201	99.0247	103.731	104.863	411.84	401.226	420.934	2.21326	0	0	up
GB_A08G2820	7.88336	8.21835	7.6257	93.8021	95.3909	93.6712	3.78094	0	0	up
GB_A12G2053	40.333	39.9319	38.8849	112.49	115.569	119.022	1.75018	0	0	up
GB_D06G0565	58.9988	57.0334	59.1309	133.468	130.684	131.264	1.38301	0	0	up
GB_D06G1951	64.7072	67.8538	65.464	332.927	312.345	318.121	2.49063	0	0	up
GB_A08G1951	78.7727	83.6639	80.1522	187.214	179.861	184.408	1.39324	0	0	up
GB_A08G1955	6.73509	6.38994	6.64948	36.9602	36.3474	34.6388	2.65437	0	0	up
GB_D07G2106	57.3372	59.5783	62.3936	156.194	154.753	155.117	1.58721	0	0	up
GB_D06G1542	120.715	120.521	119.473	15.4179	16.1106	17.3755	-2.67313	0	0	down
GB_A07G0460	345.611	342.296	351.71	920.188	954.633	920.484	1.63553	0	0	up
GB_A12G1409	5.8246	5.95822	5.82321	183.622	179.018	180.569	5.15461	0	0	up
GB_A12G1408	2.09105	2.03471	1.89573	67.822	63.8728	67.808	5.25349	0	0	up
GB_A02G0821	164.026	167.714	171.71	511.709	497.56	507.737	1.80012	0	0	up
GB_D10G1707	99.4705	97.1321	98.532	222.436	238.607	244.353	1.46533	0	0	up
GB_A10G0087	22.0024	21.7189	22.8197	65.1893	63.4296	64.3928	1.74486	0	0	up
GB_A12G0221	26.7817	24.2312	25.0955	83.4836	88.8325	84.2792	1.96042	0	0	up
GB_D06G1316	90.1579	85.2009	85.8242	14.8481	13.4427	14.3075	-2.40714	0	0	down
GB_D06G0025	70.7464	72.3541	72.0243	19.481	20.869	21.6666	-1.58516	0	0	down
GB_A03G1338	7.4969	7.2925	7.33528	81.3233	83.606	80.5709	3.67932	0	0	up
GB_A12G2489	184.948	180.681	181.02	34.4536	32.5329	33.4721	-2.23553	0	0	down
MH_newGene_4464	1.54994	1.22225	1.53499	14.8282	14.1406	14.3336	3.52911	0	0	up
GB_D10G1378	161.386	155.838	155.306	41.5097	42.2144	43.486	-1.68465	0	0	down
GB_A07G1184	25.7871	25.23	28.6451	75.2762	78.807	79.1639	1.7594	0	0	up
MH_newGene_3	123.822	123.322	127.996	271.03	277.995	270.907	1.32242	0	0	up
GB_D01G2508	468.78	469.725	466.124	201.174	196.357	199.053	-1.027	0	0	down
GB_A05G1824	7.16154	7.75132	8.03785	88.8716	90.7111	95.8966	3.79354	0	0	up
MH_newGene_7418	132.359	129.738	131.615	21.1499	20.5516	23.7639	-2.37862	0	0	down
GB_D02G1325	20.1389	19.5726	21.2196	58.4919	56.8108	59.2059	1.72685	0	0	up
GB_D04G0857	348.018	327.366	348.211	99.3035	105.197	109.648	-1.49545	0	0	down
GB_D03G1563	456.03	439.101	442.579	1184.54	1180.61	1183.82	1.61579	0	0	up
GB_A06G1884	86.2574	84.527	75.6726	371.096	383.841	381.87	2.41141	0	0	up
GB_A03G1825	38.0013	35.2726	35.7482	128.449	125.596	126.737	2.01101	0	0	up
GB_A11G1056	8.26868	8.82907	8.88099	55.7639	53.7355	55.4474	2.87464	0	0	up
MH_newGene_6352	9.98834	10.5997	10.8848	34.847	35.7061	34.5649	1.93772	0	0	up
MH_newGene_9823	100.249	100.378	100.326	255.159	252.443	251.869	1.54385	0	0	up
GB_A13G2025	102.592	102.753	100.924	14.0828	14.2404	16.1589	-2.57401	0	0	down
GB_A06G1924	30.0392	28.6851	27.5578	89.8099	91.1334	89.2382	1.8535	0	0	up
GB_D05G2203	106.64	108.139	107.906	22.126	23.0287	23.1103	-2.03145	0	0	down
GB_A08G1851	14.9612	15.6825	14.2705	87.8375	87.5712	88.1857	2.75999	0	0	up
GB_D08G0951	17.6368	18.9668	19.1342	140.058	132.908	134.019	3.07767	0	0	up
GB_A05G2433	10.4905	11.0743	9.98087	89.5605	89.1077	88.0352	3.28573	0	0	up
MH_newGene_1726	26.6429	28.9605	27.2517	92.1905	89.9152	90.8674	1.94084	0	0	up
GB_D10G0795	180.745	178.179	183.606	22.1364	24.8291	24.4763	-2.71545	0	0	down
GB_A03G1674	119.714	118.471	117.907	42.1814	43.3177	41.428	-1.27979	0	0	down
GB_D09G0816	25.8493	24.6238	27.1173	124.506	121.457	122.206	2.45503	0	0	up
GB_D05G1864	147.161	150.529	138.356	517.558	499.216	512.263	2.01745	0	0	up
GB_A04G0967	7.44299	6.7172	7.59867	123.296	127.962	128.201	4.32987	0	0	up
MH_newGene_4724	33.6821	34.163	31.4136	387.034	408.987	376.92	3.74975	0	0	up
GB_D11G0832	165.216	165.231	162.488	564.956	560.574	560.851	1.98261	0	0	up
GB_D09G2117	67.7593	68.7897	68.7393	194.696	191.135	186.187	1.68651	0	0	up
GB_A05G0633	161.954	166.019	159.905	438.685	438.741	447.252	1.64927	0	0	up
GB_D10G1837	52.0359	53.3082	50.9305	1.64046	1.68096	1.81242	-4.70632	0	0	down
GB_D09G1679	39.719	40.1906	42.4382	111.468	109.565	112.753	1.65699	0	0	up
GB_A12G1268	36.6465	34.6296	35.8278	154.052	158.689	154.029	2.33098	0	0	up
GB_D10G2702	315.711	301.417	300.314	1516.89	1517.04	1558.16	2.5313	0	0	up
GB_A10G1796	57.4491	62.9546	62.0389	208.91	204.89	204.249	1.96943	0	0	up
GB_D10G1201	179.231	177.704	172.696	523.016	536.924	536.682	1.79994	0	0	up
GB_D07G0244	113.322	116.06	115.799	257.223	267.923	269.304	1.4111	0	0	up
GB_D03G1946	119.774	120.254	116.605	292.971	301.29	305.535	1.54317	0	0	up
GB_A03G1141	23.3808	22.6889	21.6153	70.4873	70.6984	70.7907	1.8541	0	0	up
GB_D10G2471	109.19	107.129	103.218	9.07663	9.16847	9.37348	-3.32198	0	0	down
GB_A13G2479	250.043	251.241	240.452	446.099	463.155	442.04	1.07342	0	0	up
GB_A04G0216	1203.68	1185.02	1202.82	2771.75	2937.48	2769.85	1.44772	0	0	up
GB_A07G0586	14.3298	15.1912	15.0595	130.665	136.788	131.301	3.3697	0	0	up
GB_D02G0048	26.3194	27.2379	27.0865	63.5076	61.5589	65.1746	1.44686	0	0	up
GB_A01G1923	255.017	253.697	249.838	493.724	504.442	498.872	1.18896	0	0	up
GB_A05G1051	525.093	497.713	494.238	998.163	998.183	1012.52	1.19599	0	0	up
GB_D05G0100	25.5282	25.5204	25.0643	3.12446	3.38312	3.67701	-2.69116	0	0	down
GB_D02G0284	30.8077	31.6036	32.0287	99.6193	102.54	100.514	1.88906	0	0	up
GB_A13G2530	70.3147	73.2686	69.2541	8.12013	8.4367	9.9759	-2.79253	0	0	down
GB_D02G1620	22.8899	22.0353	21.8678	91.3546	89.7651	87.954	2.21717	0	0	up
GB_D06G0352	28.2662	28.2232	30.2039	84.4772	81.4068	84.5363	1.73941	0	0	up
GB_A13G1696	188.832	195.626	206.597	584.761	568.544	575.428	1.75776	0	0	up
GB_A10G1987	3.95287	3.49845	4.11722	83.9011	84.3116	82.7166	4.64641	0	0	up
GB_D10G1970	592.267	579.73	573.448	113.918	102.526	105.577	-2.22999	0	0	down
GB_D10G1972	752.603	786.991	780.679	293.216	292.427	298.13	-1.18385	0	0	down
GB_D10G1976	2.87681	3.05325	2.585	59.915	59.7676	62.5118	4.62056	0	0	up
GB_A08G2489	124.138	123.706	124.002	23.3458	23.4743	23.347	-2.19712	0	0	down
GB_A11G1981	1.67764	1.5399	1.57789	50.4982	52.8245	49.3655	5.18021	0	0	up
GB_D05G0969	169.874	175.176	160.75	354.619	351.205	365.435	1.29044	0	0	up
GB_A07G0107	31.4955	32.2024	30.6211	111.362	110.818	115.997	2.04996	0	0	up
GB_D09G0728	324.978	312.689	311.302	61.5046	61.3927	61.6499	-2.154	0	0	down
GB_D13G2109	189.962	184.566	178.818	57.8596	55.2783	57.6224	-1.48785	0	0	down
GB_D08G2336	37.2818	35.7035	34.656	3.52595	2.89898	3.09039	-3.28826	0	0	down
GB_D09G2496	52.1577	54.5998	51.2901	154.669	154.589	156.499	1.76723	0	0	up
GB_A05G2324	182.48	173.661	171.783	354.209	344.353	349.981	1.19797	0	0	up
GB_A02G0826	46.2235	50.4941	45.7165	146.914	147.811	147.356	1.84173	0	0	up
GB_D12G3038	5.9908	4.74727	5.83717	94.4735	95.6922	97.9169	4.3243	0	0	up
MH_newGene_8551	20.9634	21.4607	20.7108	69.251	66.4692	65.9425	1.75196	0	0	up
GB_D13G0694	70.136	65.3264	65.961	167.849	170.599	173.022	1.55184	0	0	up
GB_A07G2574	96.7051	94.7091	96.6083	13.6738	11.6343	14.6404	-2.64047	0	0	down
GB_D11G0077	16.5347	16.203	15.7175	56.8304	58.7324	59.1222	2.0569	0	0	up
GB_A03G1448	20.019	20.9519	18.9437	75.3145	73.7851	77.6101	2.12697	0	0	up
GB_A12G2629	92.5561	91.9145	90.6976	22.9792	24.5438	24.6094	-1.72279	0	0	down
GB_D06G0413	93.6334	87.5964	88.8502	216.686	211.978	224.581	1.48182	0	0	up
GB_D07G2399	190.564	194.377	191.72	434.19	432.894	451.539	1.40171	0	0	up
GB_D10G0395	37.8085	39.7022	38.9458	90.6733	89.3804	87.6858	1.40972	0	0	up
GB_D04G1279	521.951	524.269	528.221	165.006	169.287	171.488	-1.42965	0	0	down
GB_A10G2741	353.931	336.504	349.51	1125.27	1138.07	1144.7	1.92068	0	0	up
GB_A10G2740	781.547	770.821	762.742	1868.76	1858.14	1860.69	1.47935	0	0	up
GB_A02G2007	39.9757	39.8574	40.1223	95.4061	95.1592	94.4996	1.45707	0	0	up
GB_A11G0960	2.99707	2.53548	3.06488	51.1869	49.7579	51.398	4.35106	0	0	up
GB_D01G2449	227.189	220.788	222.733	74.4159	74.8799	76.5788	-1.36173	0	0	down
GB_A09G2667	5.08023	5.19403	4.64189	72.9386	70.4929	66.4242	4.01979	0	0	up
GB_D04G1335	53.9872	55.4853	54.6216	406.891	424.449	439.462	3.16168	0	0	up
GB_D06G0930	22.5201	22.4024	23.2579	84.1321	83.0649	80.0393	2.06697	0	0	up
GB_A10G0790	192.623	187.915	189.337	12.1331	12.0103	11.8968	-3.77352	0	0	down
GB_D05G1725	63.0396	67.2777	65.6574	6.80807	6.47621	8.07414	-2.98623	0	0	down
GB_A07G1162	55.0981	55.0023	58.125	120.179	126.059	119.487	1.32929	0	0	up
GB_D09G2387	6.41983	6.96449	7.50723	28.6794	28.9674	30.2949	2.2835	0	0	up
GB_A05G1858	9.79962	10.7022	10.6813	46.0695	48.093	47.4717	2.39244	0	0	up
GB_A01G0022	78.7896	82.9313	82.3191	4.00366	3.98392	3.5114	-4.1929	0	0	down
GB_D10G1569	96.7881	96.0747	95.1582	321.973	335.237	326.493	1.98006	0	0	up
GB_D01G2369	120.544	131.786	119.986	22.3878	19.6076	21.7831	-2.33659	0	0	down
GB_A05G1729	400.966	395.863	402.427	161.354	159.784	168.623	-1.08347	0	0	down
GB_A05G1116	9.78219	10.1693	10.102	70.2171	66.5521	65.7508	2.96057	0	0	up
GB_D05G0078	9.03318	9.76977	9.63741	102.718	104.909	97.2093	3.63088	0	0	up
GB_A09G0944	113.034	115.613	118.004	255.16	264.87	265.674	1.38938	0	0	up
GB_D12G2564	402.801	393.105	401.207	892.936	948.93	914.628	1.41164	0	0	up
GB_D12G0613	46.1441	45.1141	46.0523	2.58105	3.2082	3.08078	-3.73694	0	0	down
GB_A10G0550	50.9183	51.5066	51.671	7.82465	7.31132	6.64188	-2.61384	0	0	down
GB_D13G1299	267.178	269.043	262.688	71.5735	73.096	74.5901	-1.65697	0	0	down
GB_D05G2189	30.8799	31.5173	29.9016	101.746	106.364	103.344	1.96229	0	0	up
GB_D02G0464	82.4521	80.1504	85.7998	171.267	170.888	166.53	1.24276	0	0	up
GB_A10G1442	20.226	20.7047	22.2747	55.944	54.1738	55.1748	1.59623	0	0	up
GB_A05G2168	54.9762	54.9894	54.7942	156.889	163.245	162.562	1.75889	0	0	up
GB_D05G1450	287.591	279.824	278.797	1044.76	1063.3	1061.45	2.11328	0	0	up
GB_D09G2657	106.762	105.852	109.32	978.395	1005.08	1015.36	3.4279	0	0	up
GB_D08G0181	124.57	124.108	126.726	320.453	321.247	326.178	1.57487	0	0	up
GB_D02G0031	263.136	257.561	266.532	618.963	619.513	607.776	1.43807	0	0	up
GB_D02G0032	358.291	342.836	345.53	952.5	943.397	922.003	1.6367	0	0	up
GB_A08G0723	15.5026	15.7628	16.4642	79.2928	75.4802	74.5656	2.47374	0	0	up
GB_D02G0234	40.3709	41.5444	42.0891	133.202	141.224	139.721	1.94836	0	0	up
GB_A07G0103	147.323	149.906	146.535	5.92372	5.16141	5.12935	-4.56371	0	0	down
GB_D06G0905	14.2581	14.5763	15.145	83.9519	91.9849	86.6716	2.78599	0	0	up
GB_D07G0606	17.4828	17.9587	18.1156	50.5713	51.302	49.9464	1.71193	0	0	up
GB_A11G1072	2.56462	2.00548	1.82531	90.3889	89.3622	90.8014	5.59818	0	0	up
GB_A07G1511	28.0642	27.0678	27.5276	98.6065	106.79	95.486	2.07159	0	0	up
GB_A05G0368	320.047	322.162	318.899	98.9294	95.4576	97.9685	-1.50853	0	0	down
GB_D05G1100	26.1837	26.0832	24.3388	210.349	198.6	200.853	3.19989	0	0	up
GB_D08G1915	26.7481	24.9709	25.2913	152.722	143.928	147.394	2.73388	0	0	up
GB_A01G1763	90.1387	91.8478	92.0521	216.381	212.266	216.813	1.44455	0	0	up
GB_A09G0476	50.9057	49.9584	47.1396	161.845	160.78	166.045	1.93002	0	0	up
GB_D10G1907	407.328	404.563	430.846	842.477	858.975	851.199	1.24741	0	0	up
GB_D06G0211	94.1732	97.6206	96.3596	940.744	977.112	947.346	3.52232	0	0	up
GB_A09G2039	537.962	519.344	531.814	1951.85	2012.88	2006.82	2.11812	0	0	up
GB_A05G1341	11.1329	11.2254	11.2535	85.5293	84.742	80.837	3.10927	0	0	up
GB_A12G1451	125.547	128.377	122.505	31.037	29.6215	29.9294	-1.84671	0	0	down
MH_newGene_5158	122.117	132.478	130.663	7.29151	7.07868	7.02967	-3.96045	0	0	down
GB_D08G1853	33.9141	34.4264	33.0425	155.514	158.991	161.196	2.43804	0	0	up
GB_D12G2139	21.6224	20.7838	21.81	67.9781	69.0579	64.2697	1.85659	0	0	up
GB_A10G1767	8.98696	10.0992	10.331	38.7532	36.0406	35.4345	2.11586	0	0	up
GB_A07G2741	116.37	116.739	112.271	509.384	534.906	521.48	2.38754	0	0	up
GB_A04G1059	9.11231	8.82085	9.05774	171.734	175.213	187.993	4.51509	0	0	up
GB_A04G1053	498.43	498.669	503.513	1015.46	1013.89	1034.35	1.23823	0	0	up
GB_D10G2698	102.092	100.474	101.147	29.9441	28.9451	29.7772	-1.56772	0	0	down
MH_newGene_185	0.503304	0.57212	0.555799	11.3101	10.4852	9.28564	4.43433	0	0	up
GB_D13G2103	74.5446	72.5594	71.2572	296.654	304.811	291.069	2.23837	0	0	up
GB_D05G3106	20.2415	20.9073	20.0348	81.8222	80.5896	77.308	2.17775	0	0	up
GB_A02G0533	618.812	595.789	625.594	1100.52	1090.96	1099.95	1.04732	0	0	up
GB_A01G0801	205.583	210.18	204.558	475.795	471.241	476.165	1.40633	0	0	up
GB_A03G0131	2545.86	2516.24	2506.28	4315.4	4461.55	4345.89	1.0024	0	0	up
GB_A01G2518	79.5272	82.2212	80.8348	17.8643	15.6757	17.8108	-2.03085	0	0	down
GB_D07G0937	66.2036	63.085	62.7432	6.81116	7.75908	6.54189	-2.97531	0	0	down
GB_D05G2562	26.3459	25.6034	25.5752	101.233	103.495	98.0183	2.17212	0	0	up
GB_D07G0677	2.88234	2.62163	2.07849	52.4875	54.328	49.6458	4.56059	0	0	up
GB_A13G2169	51.783	54.5649	53.3051	181.215	185.617	188.105	2.00575	0	0	up
GB_A05G0268	533.207	520.425	535.614	172.498	168.659	170.45	-1.42675	0	0	down
GB_D12G2132	4.59894	6.01884	4.85318	43.2384	42.8562	45.1203	3.29217	0	0	up
GB_D04G0407	120.681	128.708	126.763	439.306	435.095	430.435	2.00311	0	0	up
GB_D05G1025	329.311	321.321	314.899	711.248	720.987	719.53	1.3641	0	0	up
GB_D06G1454	45.6402	44.0732	42.5012	99.403	95.5956	96.1413	1.34636	0	0	up
GB_A07G0243	18.6687	19.1384	17.7622	89.916	87.4328	88.0312	2.46248	0	0	up
MH_newGene_10921	1116.1	1108.51	1075.99	152.351	158.349	153.235	-2.62225	0	0	down
GB_D10G1852	105.889	105.486	104.976	298.438	301.694	306.985	1.72795	0	0	up
GB_D04G1914	6.9859	7.3638	6.74256	50.3872	51.9382	51.3105	3.07105	0	0	up
GB_D08G1040	5.15034	5.62324	4.10956	146.371	151.788	148.173	5.1003	0	0	up
GB_D02G0555	50.7179	44.6784	49.7586	231.607	234.753	226.656	2.463	0	0	up
MH_newGene_1075	35.3407	34.9514	35.7653	95.2667	94.4699	93.0159	1.62587	0	0	up
GB_D02G2303	27.2361	27.7029	27.9008	102.294	107.991	106.496	2.14367	0	0	up
GB_D10G2797	21.4821	21.6896	21.4449	71.3255	72.2653	73.0837	1.9538	0	0	up
GB_A05G2277	75.3351	77.9286	76.0728	14.853	14.7037	14.6722	-2.16567	0	0	down
GB_D10G0138	118.208	111.8	116.629	255.192	267.831	261.405	1.38639	0	0	up
GB_A02G0366	99.7086	100.22	97.516	202.749	215.073	212.033	1.29057	0	0	up
GB_D09G0359	64.0912	65.2643	64.3067	5.07864	5.0713	5.76704	-3.39398	0	0	down
GB_A06G0026	91.894	90.6763	93.1516	31.6592	29.7434	30.5769	-1.37523	0	0	down
GB_D13G1111	2.81991	1.67448	2.07832	128.824	132.798	135.979	6.09391	0	0	up
GB_A05G1441	262.522	262.761	260.041	1402.6	1404.33	1375.11	2.62111	0	0	up
GB_A05G1443	130.691	137.778	134.52	24.0478	24.5839	24.9843	-2.24385	0	0	down
GB_D11G0702	132.39	124.84	129.746	401.974	406.767	411.072	1.8643	0	0	up
GB_A09G1795	87.7145	92.0304	86.8218	497.178	511.913	517.279	2.72556	0	0	up
GB_D08G2806	7.59205	7.57612	8.73381	80.6171	76.6161	83.1603	3.54009	0	0	up
GB_D11G3124	95.1136	96.6437	95.8042	24.6616	23.7551	23.1763	-1.79714	0	0	down
GB_D13G2768	97.4985	105.965	96.5966	13.6552	12.7538	12.9107	-2.72369	0	0	down
GB_D03G0078	44.0111	47.262	45.892	107.73	104.284	105.664	1.42038	0	0	up
GB_D05G0908	101.174	102.825	104.345	17.1006	19.0088	19.2086	-2.26904	0	0	down
GB_A02G0052	81.5059	79.4873	80.4421	198.775	200.068	197.867	1.51341	0	0	up
GB_A10G0136	111.126	107.029	111.373	294.381	308.317	296.874	1.65713	0	0	up
GB_A10G0743	72.7513	68.8221	70.4305	155.791	162.02	155.051	1.36524	0	0	up
GB_A09G1181	30.0463	29.9267	32.1525	133.431	131.75	137.957	2.33864	0	0	up
GB_D04G1471	46.3312	42.3754	42.1708	181.526	180.369	182.01	2.26087	0	0	up
GB_D12G2044	21.9095	21.6267	23.0916	132.806	134.035	129.48	2.78099	0	0	up
GB_D11G1573	2.05748	2.03464	1.29243	54.5084	55.6472	60.7038	5.16866	0	0	up
GB_A11G1408	80.7389	81.0409	79.0223	6.10389	5.63352	6.0509	-3.54916	0	0	down
GB_D08G2580	51.6172	49.5029	53.7637	4.0842	4.61981	5.3698	-3.24909	0	0	down
GB_D12G3051	93.8504	93.1692	89.9987	3.78579	3.85351	4.16838	-4.33794	0	0	down
GB_D01G0757	70.2622	64.7367	66.7253	2.83568	3.17013	2.58353	-4.34122	0	0	down
GB_D06G2093	183.569	186.892	188.236	427.395	431.313	429.136	1.41343	0	0	up
GB_D10G1489	55.5942	57.7961	53.9384	7.89601	8.14325	8.64837	-2.55084	0	0	down
GB_A05G1374	26.8922	29.0835	26.4178	155.761	157.136	157.592	2.7214	0	0	up
GB_A02G1602	38.5831	38.8855	41.9027	3.16952	3.75151	3.35319	-3.32452	0	0	down
GB_A08G0527	83.1306	80.2763	82.2305	207.62	212.922	209.257	1.56605	0	0	up
GB_D10G0276	67.3644	68.7288	67.0132	124.551	122.816	125.436	1.08448	0	0	up
GB_A11G0349	54.0013	51.4973	53.5959	4.64649	5.03169	4.2982	-3.29712	0	0	down
GB_D12G0286	9.22547	8.1005	7.74037	37.8057	38.7723	38.0609	2.39832	0	0	up
GB_A01G1752	3.056	3.082	3.43289	22.0163	20.468	21.759	2.95636	0	0	up
GB_D05G1343	28.0855	28.7097	28.8596	126.456	122.367	126.808	2.34122	0	0	up
GB_A07G2237	196.63	203.684	187.137	523.42	535.438	531.758	1.64474	0	0	up
GB_D05G2496	79.112	82.0147	83.2014	11.1854	10.8678	10.6473	-2.69231	0	0	down
GB_A08G2053	143.271	138.684	130.907	23.5026	22.2163	23.6381	-2.36481	0	0	down
GB_A08G1084	42.9867	39.7864	42.3876	168.946	172.644	171.019	2.24084	0	0	up
GB_A13G1388	290.978	294.449	285.082	95.2811	95.9652	99.6761	-1.37275	0	0	down
GB_D12G1648	79.6395	80.4807	74.2613	1.25197	1.45474	1.42528	-5.59581	0	0	down
GB_A11G0865	45.4967	48.5351	45.2352	3.10588	2.48383	2.68659	-3.85875	0	0	down
GB_A07G2034	114.183	111.929	115.969	387.787	404.909	398.016	2.00788	0	0	up
GB_D03G0951	110.852	107.446	109.273	211.563	208.73	209.779	1.15183	0	0	up
GB_D07G1267	217.951	215.113	215.743	87.441	88.1573	90.7702	-1.07592	0	0	down
GB_D08G2370	40.5634	38.9391	42.7497	0.375964	0.662513	0.508967	-6.07902	0	0	down
GB_D05G3815	22.0938	26.9048	26.6994	96.1981	95.9921	98.2248	2.15042	0	0	up
MH_newGene_3991	386.792	442.275	414.32	48.9235	47.6319	48.2229	-2.8624	0	0	down
GB_D02G1498	182.222	173.265	172.598	476.224	472.563	482.822	1.64657	0	0	up
GB_A09G1806	425.271	414.602	408.872	1282.67	1299.13	1318.21	1.85109	0	0	up
GB_A12G2609	87.4753	83.6317	90.4106	14.7221	14.7308	15.1867	-2.34074	0	0	down
GB_A13G0339	1027.01	1022.03	1027.58	314.644	313.75	306.124	-1.51065	0	0	down
MH_newGene_7129	8.99285	8.99443	9.66135	39.361	43.6928	40.1747	2.36469	0	0	up
GB_D11G1126	92.9419	89.7427	88.8637	262.966	265.896	265.234	1.75576	0	0	up
GB_D05G0626	33.491	35.3068	31.9344	94.1233	99.2722	94.5232	1.72265	0	0	up
GB_A08G2584	33.0833	35.6386	36.3435	3.64652	3.80134	3.95634	-2.99281	0	0	down
GB_D11G0756	1.63749	2.10901	2.02211	61.942	59.8857	60.3405	5.18897	0	0	up
GB_D09G1642	11.7021	11.1651	9.72359	82.25	88.8765	87.943	3.19414	0	0	up
MH_newGene_5160	191.24	197.745	190.125	11.8347	14.7758	11.5273	-3.71224	0	0	down
GB_A09G1023	14.851	18.3185	15.5841	78.2966	82.9646	83.0769	2.53325	0	0	up
GB_A08G0886	137.056	134.624	140.533	249.152	251.867	256.957	1.08736	0	0	up
GB_A03G1917	23.4529	25.8187	21.4915	110.772	118.29	112.378	2.47691	0	0	up
GB_A11G2971	45.796	47.2164	45.6241	99.3015	102.027	100.329	1.32985	0	0	up
GB_D03G1106	198.933	184.852	194.249	47.9605	44.5547	48.387	-1.82788	0	0	down
GB_D11G0282	23.462	22.5692	21.797	88.8112	87.3668	88.4146	2.17049	0	0	up
GB_D02G2165	2185.35	2148.52	2142.86	4445.6	4480.37	4407.41	1.25009	0	0	up
GB_D10G2123	9.87871	9.21127	11.4967	45.225	45.5471	46.5028	2.37627	0	0	up
GB_A12G3084	48.6053	49.6696	54.3139	185.087	180.387	179.837	2.04672	0	0	up
GB_D09G2632	9.32764	9.03257	9.40511	30.676	29.7279	30.4615	1.91874	0	0	up
GB_A03G0595	148.211	151.53	147.273	12.7635	13.7625	13.5015	-3.27023	0	0	down
GB_A12G2141	17.4173	16.7442	19.3485	106.727	99.9986	103.184	2.74326	0	0	up
GB_A12G2143	2.95219	3.07116	3.00849	30.8472	30.1312	30.8159	3.55222	0	0	up
GB_D11G2768	9.51981	10.5545	10.5857	81.9142	83.7066	82.9464	3.22762	0	0	up
GB_A01G1053	74.953	83.1534	77.7721	351.825	360.081	349.281	2.37817	0	0	up
GB_D10G0332	113.775	118.401	110.499	545.38	555.896	551.808	2.47817	0	0	up
GB_A08G0029	250.549	248.274	250.658	26.1615	25.0393	26.0806	-3.06701	0	0	down
GB_A08G0028	146.265	141.877	158.969	13.786	14.2952	13.5177	-3.2133	0	0	down
GB_A04G1611	536.739	527.881	523.79	37.9406	40.038	41.7439	-3.52013	0	0	down
GB_A02G0023	369.426	370.833	373.039	960.969	974.092	944.798	1.57953	0	0	up
GB_A02G0022	296.958	291.673	300.683	697.355	684.109	678.694	1.42047	0	0	up
GB_A05G2532	130.955	134.935	134.223	37.408	39.0668	39.0888	-1.58299	0	0	down
GB_A01G0577	23.4551	21.7228	21.6627	100.138	100.326	98.104	2.36493	0	0	up
GB_D02G1424	82.8241	83.7745	80.662	310.993	315.177	309.709	2.12815	0	0	up
GB_D05G0055	154.545	153.299	155.099	435.975	436.1	434.481	1.70527	0	0	up
GB_D09G2245	107.868	107.532	110.672	1020.45	1012.94	1023.4	3.43704	0	0	up
GB_A02G0609	123.27	118.121	115.471	28.8018	27.6838	29.2658	-1.84843	0	0	down
GB_A10G1996	60.6565	58.3458	58.5256	154.85	160.804	151.443	1.60331	0	0	up
GB_D09G0308	12.5863	12.9798	12.1675	51.9633	52.6527	50.8323	2.2494	0	0	up
GB_A13G1517	131.674	133.621	133.385	282.369	284.147	281.673	1.29766	0	0	up
GB_A01G0438	23.0854	22.8239	23.2619	2.88715	2.80993	2.94554	-2.79064	0	0	down
GB_D11G3675	60.3672	59.1689	59.9223	8.27296	8.33219	9.05278	-2.59556	0	0	down
GB_D08G0744	33.7348	33.94	37.6927	4.90894	4.94265	5.02745	-2.6132	0	0	down
GB_A11G3507	55.7634	54.9138	56.174	8.22109	9.38465	10.3571	-2.36644	0	0	down
GB_A13G1234	10.1015	11.8874	11.5086	143.093	152.067	156.351	3.96103	0	0	up
GB_A03G2009	922.527	929.461	917.299	1778.64	1772.51	1743.95	1.14354	0	0	up
GB_D02G1367	40.1804	40.687	41.9617	79.0215	78.8126	80.2799	1.16382	0	0	up
GB_D06G1992	61.7254	63.2786	64.0136	184.149	186.788	186.248	1.76826	0	0	up
GB_A06G1030	155.567	151.292	150.135	49.6837	48.7979	51.6415	-1.39755	0	0	down
GB_D11G1779	42.2535	45.0479	44.6001	3.2224	4.21949	3.70109	-3.35304	0	0	down
GB_A11G0809	96.6296	93.5773	97.7143	282.453	284.83	286.157	1.77601	0	0	up
GB_A05G1593	160.972	161.928	163.919	18.1864	18.1772	18.4229	-2.94275	0	0	down
GB_D12G1254	30.2058	27.4013	30.2705	132.444	136.947	128.167	2.38568	0	0	up
GB_D01G0019	15.1462	15.7699	14.8391	53.8338	56.7859	53.3131	2.04807	0	0	up
GB_A05G1260	86.2448	87.4612	88.4602	27.3767	28.1617	27.9999	-1.44126	0	0	down
GB_D10G2703	629.152	612.601	597.662	1743.81	1747.79	1759.92	1.72156	0	0	up
GB_A05G1122	102.696	97.4769	98.4342	16.9664	16.321	17.317	-2.35182	0	0	down
GB_D06G0063	64.1283	64.3627	62.9437	8.16608	7.31045	8.58466	-2.78229	0	0	down
GB_A11G0281	32.215	33.4772	33.0259	127.321	133.779	133.241	2.20658	0	0	up
GB_D08G0451	331.223	335.707	341.393	584.951	594.599	604.673	1.03201	0	0	up
GB_D08G0733	25.7563	26.2683	28.7884	99.0664	100.878	96.9656	2.08695	0	0	up
GB_D09G1888	723.35	691.752	704.259	3582.47	3662.74	3595.84	2.56291	0	0	up
GB_A08G2887	4.83148	4.66613	4.69947	53.6137	59.0749	57.5519	3.78823	0	0	up
GB_D13G0393	55.8284	55.7672	56.0455	11.288	10.0936	10.2743	-2.19609	0	0	down
GB_D05G1851	7.56178	6.59355	7.28933	76.3832	71.8383	80.0153	3.61699	0	0	up
GB_A13G2253	280.293	300.227	300.391	911.773	901.379	907.851	1.83613	0	0	up
GB_A05G4144	20.3074	19.7143	19.9833	134.012	138.382	137.534	2.97885	0	0	up
GB_A07G1267	245.734	244.686	237.21	94.6891	95.1089	93.9928	-1.15013	0	0	down
GB_A07G1487	5.60181	6.15691	6.30646	73.9102	71.6426	72.3283	3.79674	0	0	up
GB_A01G2289	21.0611	20.4466	19.0213	68.7061	68.6879	67.8689	1.9685	0	0	up
GB_A01G2285	78.1411	78.7829	76.5208	12.2238	10.6129	11.208	-2.56902	0	0	down
GB_A03G1241	60.3701	56.2015	56.5873	336.084	346.453	336.619	2.76413	0	0	up
GB_D08G1024	22.4355	23.4711	24.023	66.3981	67.0961	65.1144	1.71509	0	0	up
GB_A09G1179	460.544	451.381	451.689	146.76	139.348	144.56	-1.45441	0	0	down
GB_D07G2219	58.6067	59.3881	55.4085	122.99	124.531	123.661	1.30562	0	0	up
GB_A10G1912	924.669	891.768	901.762	2210.8	2261.4	2261.47	1.51687	0	0	up
GB_D05G1106	74.2078	68.9995	75.0124	11.6864	10.785	11.4841	-2.47454	0	0	down
GB_A06G2017	167.224	165.839	163.213	387.13	389.63	383.587	1.43344	0	0	up
GB_D11G1810	124.531	121.764	116.545	3.51986	3.69634	2.85977	-4.95798	0	0	down
GB_D06G1479	47.5676	43.8918	48.2771	156.633	162.905	161.203	1.99084	0	0	up
GB_D13G0949	68.4719	64.5044	61.1671	0.70096	0.677348	1.08413	-6.07339	0	0	down
GB_D01G0353	92.9207	88.2832	90.0698	27.6539	26.8692	28.3133	-1.50291	0	0	down
GB_A05G1706	150.577	156.819	159.218	401.155	424.104	404.941	1.60746	0	0	up
GB_D09G1633	12.7543	13.5046	12.4919	532.987	546.453	554.397	5.60395	0	0	up
GB_D11G0355	46.2747	44.1758	45.6757	1.05905	0.982566	0.919289	-5.3043	0	0	down
GB_A03G2126	167.492	168.207	170.119	23.4438	21.1639	23.1852	-2.6905	0	0	down
GB_D13G1702	207.883	205.01	199.369	611.663	610.88	611.726	1.79044	0	0	up
GB_A03G1636	25.7521	25.6729	24.394	122.903	118.478	119.101	2.45581	0	0	up
GB_A01G0547	26.1634	24.9059	24.6443	95.4414	97.3918	93.0823	2.12373	0	0	up
GB_A05G0927	110.763	107.128	105.449	23.2265	23.5776	24.2684	-1.97729	0	0	down
GB_D12G0598	57.9327	53.2201	54.848	327.285	338.284	344.485	2.81197	0	0	up
GB_D07G0595	8.28364	9.16529	9.54928	75.0304	76.3434	73.4438	3.26823	0	0	up
GB_A01G2436	485.215	470.682	477.123	198.919	196.696	202.176	-1.05295	0	0	down
GB_D01G0739	117.251	117.785	117.841	303.969	312.391	308.022	1.5975	0	0	up
GB_D13G1956	137.524	139.936	131.877	371.547	372.629	387.31	1.67436	0	0	up
GB_D10G1422	17.4674	15.8003	17.0564	91.1936	91.1397	86.1405	2.6226	0	0	up
GB_A10G2635	3.83436	3.68653	3.79996	34.6341	35.4715	33.2503	3.39642	0	0	up
GB_A13G1179	51.7156	58.2772	55.0313	1.3051	1.10044	1.17244	-5.30514	0	0	down
GB_A01G0666	9.12011	10.564	9.98278	96.494	95.66	100.426	3.50937	0	0	up
GB_D06G1048	81.6658	82.9555	75.9083	11.708	12.5194	11.7259	-2.53292	0	0	down
GB_A05G0995	185.493	182.657	180.293	778.458	792.745	817.708	2.33093	0	0	up
GB_A05G1836	182.092	194.952	182.08	1107.12	1120.56	1125.87	2.79269	0	0	up
GB_A11G2607	53.7828	50.953	54.1728	159.267	161.491	161.31	1.80945	0	0	up
GB_D12G0280	148.943	145.197	150.897	356.636	365.839	360.941	1.49185	0	0	up
GB_A13G2261	8.89288	7.61047	7.66875	48.2145	49.6254	53.4788	2.84962	0	0	up
GB_A12G0623	73.0156	77.5371	75.5562	4.38011	5.59446	4.65176	-3.73935	0	0	down
GB_D05G1420	159.55	159.452	160.801	416.998	455.038	441.071	1.66067	0	0	up
GB_A07G2013	276.987	264.778	264.94	65.5402	66.3035	65.0764	-1.82595	0	0	down
GB_D05G4010	109.882	113.352	111.322	247.406	250.152	253.52	1.37524	0	0	up
GB_A06G1934	204.138	205.344	204.564	427.484	454.971	444.859	1.32044	0	0	up
GB_D07G0112	67.142	78.0239	70.8152	1.35785	2.08136	1.83586	-5.13329	0	0	down
GB_A05G3748	8.44651	8.12085	7.72107	42.4538	45.8231	43.8596	2.6501	0	0	up
GB_A12G1662	180.438	184.582	179.592	361.696	359.108	354.871	1.19005	0	0	up
GB_A07G1003	104.655	101.895	104.487	247.343	240.885	244.009	1.44339	0	0	up
GB_D03G1543	52.2481	50.6539	53.109	136.471	131.426	132.071	1.5667	0	0	up
GB_D08G0407	114.479	117.398	122.84	280.549	288.169	287.132	1.47965	0	0	up
GB_D11G3076	449.756	443.64	477.313	929.85	924.994	934.126	1.23371	0	0	up
GB_A10G0519	222.826	226.465	219.864	385.632	401.416	401.432	1.037	0	0	up
MH_newGene_6279	14.5377	19.2311	14.6422	58.4105	47.6347	46.2139	1.78272	0	0	up
GB_A10G1543	20.7827	20.3705	19.7277	57.9968	61.6042	59.2373	1.76177	0	0	up
GB_A13G0402	62.4527	62.4803	63.175	10.2232	10.4749	11.7097	-2.3276	0	0	down
GB_A08G0084	247.75	239.728	248.954	54.7655	55.1513	54.9777	-1.9501	0	0	down
GB_D08G0033	188.939	182.766	194.971	19.9094	19.1744	18.8587	-3.07988	0	0	down
GB_D08G0034	190.959	179.371	182.873	17.0602	22.6161	18.2382	-3.04463	0	0	down
GB_A03G2211	11.6077	9.96644	9.8415	65.898	65.0101	58.4711	2.79579	0	0	up
GB_A06G1709	55.6042	53.1108	49.0118	193.586	189.699	194.397	2.07969	0	0	up
GB_D04G0338	36.0086	38.0606	38.339	121.152	125.173	121.164	1.91825	0	0	up
GB_D05G2687	20.687	20.5359	19.6048	98.9708	99.9049	96.8	2.48829	0	0	up
GB_A11G0450	6.60496	7.05938	5.62924	46.5056	45.8779	49.6426	3.08423	0	0	up
GB_D07G1930	20.2439	19.945	18.5723	69.6003	73.836	71.2244	2.07506	0	0	up
GB_A11G0824	14.2352	14.7872	14.964	131.612	128.679	126.716	3.34571	0	0	up
GB_A11G1099	51.5435	50.7263	47.8952	124.575	125.89	119.822	1.50931	5.49737e-308	5.37953e-306	up
GB_A13G2086	71.7585	68.3448	69.0039	155.318	164.389	157.402	1.39778	1.48006e-307	1.44541e-305	up
GB_A05G2051	43.349	41.3868	41.9727	109.449	104.193	111.473	1.56737	6.9128e-307	6.73741e-305	up
GB_D12G0237	34.7113	34.9507	35.608	79.3894	79.2418	80.4264	1.39163	7.30416e-307	7.10454e-305	up
GB_D11G2761	14.609	13.02	14.7933	65.057	68.3608	66.0913	2.44094	1.90994e-306	1.85402e-304	up
GB_A01G0018	42.6102	43.4171	42.5206	99.0224	97.794	93.7242	1.38465	3.10322e-306	3.00634e-304	up
GB_A05G2183	41.182	40.2312	40.8388	3.67887	4.469	3.75724	-3.14892	2.72866e-304	2.63819e-302	down
GB_A01G1138	50.5232	54.155	50.4448	2.66048	2.22166	2.86016	-4.10713	3.6213e-304	3.49427e-302	down
GB_A08G2536	65.2725	67.1771	64.6025	12.4505	11.0029	12.2602	-2.25499	5.0538e-304	4.86682e-302	down
GB_A13G2734	53.4655	55.188	52.9144	117.042	114.507	110.199	1.28887	8.8126e-304	8.46971e-302	up
GB_A05G1340	10.4286	10.3239	11.1844	27.876	27.8534	27.1687	1.58507	9.43154e-304	9.04662e-302	up
GB_A01G0628	13.5478	12.4578	14.4442	60.2298	61.8106	61.9977	2.39414	9.71454e-304	9.29966e-302	up
GB_D11G0183	77.8041	77.1532	79.6568	24.9433	25.4182	25.3446	-1.42301	2.50196e-303	2.39038e-301	down
GB_A09G0619	41.3737	40.3749	38.2167	110.564	118.574	111.296	1.71182	5.73306e-303	5.46661e-301	up
GB_D07G0199	137.226	151.113	141.705	317.919	328.698	327.611	1.38849	1.22963e-302	1.17017e-300	up
GB_D05G1009	191.168	195.374	200.596	368.043	385.921	379.873	1.15826	3.17243e-302	3.01312e-300	up
GB_A11G0126	41.4799	39.8959	40.581	88.9066	93.1705	90.7126	1.36921	4.3358e-302	4.11002e-300	up
GB_D02G0439	5.94247	5.69701	6.72068	46.1321	48.3824	51.047	3.19466	7.90395e-302	7.47773e-300	up
GB_D10G1368	24.5826	25.0371	25.3836	62.4054	61.9459	61.1045	1.51469	2.71548e-301	2.56403e-299	up
GB_D13G2463	90.4319	86.91	84.2468	19.8485	20.4579	21.6888	-1.8686	3.877e-301	3.65366e-299	down
GB_D12G2616	58.1395	53.5336	55.4242	9.98425	10.8873	9.89506	-2.23168	5.76063e-301	5.41824e-299	down
GB_A04G0293	42.6301	41.5831	40.243	114.644	116.32	117.914	1.69446	6.51846e-301	6.11914e-299	up
GB_D02G2438	501.236	490.904	484.393	905.128	927.655	920.745	1.10692	7.54927e-301	7.0731e-299	up
GB_A12G2160	41.1276	39.3744	39.3154	89.2797	91.4508	91.1667	1.38992	7.59629e-301	7.10341e-299	up
MH_newGene_9605	2.12544	1.8753	1.95104	10.2052	9.52371	8.86243	2.43975	8.58056e-301	8.00835e-299	up
GB_D05G1452	87.0787	88.1135	85.1803	23.9769	25.8899	26.0354	-1.56971	2.35145e-300	2.19042e-298	down
GB_D08G0183	46.1259	42.0245	46.6475	4.762	5.49565	5.48093	-2.8867	5.39558e-299	5.01644e-297	down
GB_D12G2027	75.0156	73.1571	73.0509	135.444	129.693	127.497	1.0358	9.90975e-299	9.19576e-297	up
GB_A11G0192	81.1281	83.4111	81.5767	25.6816	25.9	23.9125	-1.49623	1.27317e-298	1.17918e-296	down
GB_A02G0045	106.004	113.301	114.269	246.174	247.294	243.795	1.35322	1.45643e-298	1.34634e-296	up
GB_D09G2230	115.839	116.015	119.897	30.4138	28.2192	27.1926	-1.8261	1.48935e-297	1.37415e-295	down
GB_A08G1002	17.3391	20.3825	19.1843	57.8246	55.8043	55.3623	1.7797	7.79318e-297	7.17669e-295	up
GB_D02G0551	27.4018	29.4809	27.893	64.6887	63.3457	65.8531	1.40196	1.85615e-296	1.70607e-294	up
GB_A02G0435	89.4488	90.2049	86.6627	166.571	167.398	164.272	1.1116	3.52852e-296	3.23708e-294	up
GB_A10G0646	6.0597	5.69336	5.23145	47.2683	47.32	45.7246	3.24844	4.05951e-296	3.71717e-294	up
GB_A13G1481	18.1318	18.1748	18.2826	42.9866	42.8488	42.749	1.44444	8.50551e-296	7.77356e-294	up
GB_D07G1979	60.1032	57.8657	56.1843	7.49805	7.45768	9.02901	-2.64965	6.56205e-295	5.98604e-293	down
GB_D11G1908	229.317	230.095	224.036	410.676	412.764	415.547	1.0663	1.13207e-293	1.03076e-291	up
GB_D01G2588	52.6011	56.2572	51.5871	11.0372	11.7541	11.8734	-2.00127	8.81693e-293	7.99782e-291	down
GB_A05G0487	24.2562	22.7004	22.5619	78.5938	85.8364	80.8449	2.02561	8.81313e-292	7.97943e-290	up
MH_newGene_3988	83.8725	85.8064	81.772	3.89042	3.8166	3.9297	-4.21152	1.24809e-291	1.12792e-289	down
GB_D06G0238	40.7698	35.92	34.6099	125.33	125.282	126.736	1.96699	2.42042e-291	2.18329e-289	up
GB_A04G0267	6.78801	6.22756	6.25773	52.931	50.3981	52.2496	3.21577	1.24255e-290	1.11874e-288	up
GB_D05G0337	3.4774	4.92407	4.0311	35.538	35.3961	32.599	3.26595	3.16085e-290	2.8406e-288	up
MH_newGene_6051	25.6418	26.7608	25.1785	71.9444	72.2511	72.1593	1.67473	4.08418e-290	3.66359e-288	up
GB_D11G2965	39.1368	39.6711	41.6021	86.1894	89.4177	90.2266	1.35148	8.20369e-290	7.34526e-288	up
GB_D11G3414	60.3633	51.7567	59.8263	211.376	222.421	221.22	2.13688	9.81923e-290	8.77553e-288	up
GB_A12G2152	54.0625	57.6822	57.3553	0.800624	0.57344	0.94778	-5.95004	1.44409e-289	1.28822e-287	down
GB_A09G1785	75.1041	76.6997	77.3286	15.2152	15.0421	15.7031	-2.10808	3.0368e-288	2.70404e-286	down
GB_A05G0640	10.1896	11.4414	10.24	55.8434	53.0379	56.1372	2.57912	3.60791e-288	3.20667e-286	up
GB_D08G1674	39.1129	36.0038	39.2018	107.808	105.132	105.921	1.68758	5.72863e-288	5.08222e-286	up
GB_D09G0164	144.145	139.747	152.78	4.39943	4.97284	3.22102	-4.89117	5.75321e-288	5.09469e-286	down
GB_A08G0645	284.791	274.146	275.295	85.611	84.3017	88.7213	-1.48091	6.10987e-288	5.40066e-286	down
GB_D05G2447	56.295	55.5245	55.9479	108.969	108.738	112.307	1.18429	1.08952e-286	9.61297e-285	up
GB_D05G2438	3.38902	2.79134	3.35814	28.4807	27.9645	27.5687	3.3433	8.54587e-286	7.52643e-284	up
GB_D12G1932	72.6906	75.1096	71.4004	164.225	161.753	163.343	1.36651	8.65821e-286	7.61153e-284	up
GB_D02G1097	48.1936	47.2004	50.0522	10.0189	10.887	10.1611	-2.01795	4.70933e-285	4.12505e-283	down
GB_D09G1623	87.9847	86.3371	83.6563	17.9831	19.1007	18.8052	-1.99743	9.40491e-285	8.22319e-283	down
GB_A01G2373	197.821	188.593	195.354	71.0816	72.5247	75.7042	-1.1989	1.29035e-284	1.12618e-282	down
GB_D01G0251	22.6852	19.7859	22.8573	0.363055	0.364774	0.234231	-5.86549	1.46827e-284	1.27916e-282	down
GB_A02G0710	44.5324	45.9741	44.8025	4.30297	4.38002	4.75907	-3.11778	1.83155e-284	1.59279e-282	down
GB_A05G4064	43.439	43.3341	36.6436	164.043	164.764	163.091	2.20002	1.91112e-284	1.65901e-282	up
GB_A09G0252	11.4161	11.6847	12.5151	0.638189	0.674653	0.577152	-4.02066	3.93491e-284	3.40972e-282	down
GB_A11G0683	30.6142	28.5802	30.2306	93.2608	94.4512	99.964	1.89363	4.43286e-284	3.83435e-282	up
GB_D10G1716	22.8055	24.6865	23.4817	63.4628	65.4997	66.6036	1.67093	5.34106e-284	4.61169e-282	up
GB_D02G1517	77.2427	89.1952	80.8796	10.7726	11.4375	12.6947	-2.61515	5.45715e-284	4.70354e-282	down
GB_D07G2634	37.9581	37.2248	39.6209	6.30535	6.96271	5.45998	-2.40739	2.41026e-283	2.07372e-281	down
GB_D12G1742	28.7846	26.868	27.5401	83.5901	84.0159	79.6125	1.7781	7.77735e-283	6.67956e-281	up
GB_D12G2148	82.6443	80.9716	79.0786	4.97589	5.22126	4.67314	-3.81442	8.67176e-282	7.40831e-280	down
GB_A13G0682	30.4469	32.1254	33.427	85.64	83.5322	84.6982	1.61243	9.22792e-282	7.86956e-280	up
GB_A05G2314	88.2403	95.1574	91.0096	205.774	206.272	192.528	1.34821	1.48498e-281	1.26416e-279	up
GB_D05G1253	51.8169	53.17	51.5104	20.6149	20.5569	20.6536	-1.13134	8.06796e-281	6.85621e-279	down
GB_A09G2802	14.6436	14.6232	15.8205	49.4193	48.7994	47.7962	1.90443	1.34988e-280	1.14513e-278	up
GB_A06G1463	56.2806	64.8977	58.9164	5.4336	6.35196	6.22252	-3.10819	3.76143e-280	3.18531e-278	down
GB_A08G2134	42.1907	42.4768	46.9752	2.7494	3.13448	3.008	-3.66921	5.06633e-280	4.28286e-278	down
MH_newGene_10432	157.048	160.688	153.219	29.1258	28.1589	33.1359	-2.17138	5.42246e-280	4.57594e-278	down
GB_A03G0078	22.6235	23.3937	23.9715	49.1361	46.8883	48.9331	1.25945	7.87602e-279	6.63489e-277	up
GB_D05G0947	71.5994	74.8224	73.7546	7.8248	8.16501	9.55036	-2.89635	1.55158e-278	1.3048e-276	down
GB_A07G1531	34.4495	32.04	31.5132	1.3529	1.73956	1.54252	-4.18518	1.7205e-278	1.44435e-276	down
GB_A05G1344	36.4356	36.5936	38.6485	98.1271	98.0797	94.9568	1.59139	5.00454e-278	4.19403e-276	up
GB_A07G2514	43.3395	44.0225	43.2501	5.4707	6.32719	5.26529	-2.72658	1.15526e-277	9.66486e-276	down
GB_A02G1288	1.08865	1.35084	1.10626	41.0385	40.5151	39.5415	5.2888	1.24195e-277	1.03722e-275	up
GB_D01G1228	63.2924	62.964	61.3613	6.72496	5.51018	7.58356	-3.03255	3.72969e-277	3.10951e-275	down
GB_D10G1419	12.276	12.6658	11.8285	40.7736	41.351	44.0088	1.98563	4.4904e-277	3.73729e-275	up
GB_A10G2140	11.494	11.0427	12.196	40.2697	41.9423	38.3116	2.00365	5.89924e-277	4.90143e-275	up
GB_D05G2369	342.522	329.409	337.591	675.314	709.93	662.646	1.22871	2.31185e-276	1.91753e-274	up
GB_A11G0293	144.347	142.18	137.285	278.663	283.451	280.153	1.19852	3.52527e-276	2.91898e-274	up
GB_D05G0084	50.6608	48.0453	46.4073	5.5568	4.93688	5.99398	-2.9271	1.04383e-275	8.62835e-274	down
GB_D04G1428	13.6745	16.0444	12.1709	147.138	149.71	149.146	3.61888	1.95691e-275	1.61484e-273	up
GB_A11G0733	1.89623	2.35608	2.76583	56.5341	63.9591	59.2486	4.88938	2.24854e-275	1.85233e-273	up
GB_D11G2707	34.311	32.5931	33.8674	89.2042	87.5316	84.0052	1.57951	1.31698e-274	1.08308e-272	up
GB_A08G0601	50.2155	47.4179	54.5437	6.11125	5.89034	4.68049	-2.98066	1.34094e-273	1.10091e-271	down
GB_D11G0457	5.55196	5.61288	4.71058	37.8932	38.3536	40.2071	3.07508	1.37288e-273	1.12523e-271	up
GB_D06G2498	6.16828	7.36147	5.76956	53.5613	60.4767	57.0182	3.35202	2.06225e-273	1.68739e-271	up
GB_A09G2651	171.98	173.606	170.253	317.917	327.332	321.46	1.11452	2.2853e-273	1.86674e-271	up
GB_A11G2777	8.50295	9.2675	8.20784	66.2122	68.5813	61.8149	3.12703	2.67478e-273	2.18121e-271	up
GB_A05G1829	14.2406	13.9409	15.4826	48.3592	48.9875	48.3939	1.94824	6.08172e-273	4.95113e-271	up
GB_D05G0999	220.076	230.146	222.649	73.563	72.6878	77.3972	-1.38047	1.19767e-271	9.73388e-270	down
GB_D11G2706	35.9506	39.4216	36.28	97.125	95.3488	95.8205	1.57684	2.74213e-271	2.2249e-269	up
GB_A13G1652	122.592	114.076	123.948	256.041	271.693	263.406	1.34178	2.01332e-270	1.63082e-268	up
GB_A11G0895	113.39	109.77	111.556	234.884	255.398	244.839	1.34325	5.66166e-270	4.57839e-268	up
GB_D04G0597	41.6091	41.17	41.8937	80.121	81.8746	82.7727	1.18174	1.24552e-269	1.00553e-267	up
GB_A03G0481	31.6131	30.8227	30.6767	97.5375	94.5534	94.4426	1.82877	8.45351e-269	6.81331e-267	up
GB_D13G2166	12.7491	11.9396	11.6841	46.8817	44.5369	45.3421	2.11709	8.80722e-269	7.08659e-267	up
GB_A04G1245	115.406	111.856	115.786	42.7841	40.8211	42.2434	-1.23828	2.11005e-268	1.695e-266	down
GB_A02G0746	27.7681	27.854	27.846	3.61924	4.65697	4.16459	-2.53532	3.21396e-266	2.57324e-264	down
GB_D09G2208	239.374	234.538	242.184	95.2887	93.3272	98.5969	-1.10946	3.40678e-266	2.72312e-264	down
GB_A10G2594	12.7729	12.1402	12.5689	1.53105	1.44897	1.72335	-2.78347	4.73523e-266	3.77874e-264	down
GB_D06G1894	42.154	45.3222	41.8452	94.492	97.8216	98.4163	1.37678	1.48666e-264	1.18247e-262	up
GB_A05G3505	52.4464	51.189	57.8126	5.37584	5.88877	5.53883	-3.04969	3.89751e-264	3.09495e-262	down
GB_A08G0324	111.938	112.828	110.055	34.5547	35.1376	35.9096	-1.45616	5.65541e-263	4.48351e-261	down
GB_D05G0483	33.2249	32.5483	33.2651	88.7178	93.4663	87.2066	1.65166	5.29554e-262	4.18451e-260	up
GB_D01G0651	160.175	152.775	156.47	288.067	303.257	291.762	1.11974	8.21573e-262	6.48146e-260	up
GB_A08G1922	18.4478	18.0224	18.687	81.479	86.2426	80.0346	2.3748	2.49288e-261	1.96346e-259	up
GB_A10G1453	96.0445	92.0256	95.8232	27.786	30.0553	29.2021	-1.49674	6.39146e-261	5.02591e-259	down
GB_A05G0167	92.3323	84.0367	84.4957	6.85594	6.42561	6.62423	-3.50057	1.0136e-259	7.94461e-258	down
GB_D05G4047	33.309	33.5533	30.0194	83.2961	79.3184	81.1214	1.53802	1.0438e-259	8.16813e-258	up
GB_A13G0023	27.1135	28.1251	26.6861	61.1176	58.2174	58.2814	1.3243	3.5482e-259	2.77212e-257	up
GB_A02G0310	8.14342	8.93677	10.6655	60.5974	61.6004	61.9027	2.94015	8.88984e-259	6.93422e-257	up
GB_A05G3895	25.481	26.4224	28.8247	79.2231	83.6345	81.0634	1.80498	4.06449e-258	3.16527e-256	up
GB_A06G0576	61.8546	58.488	63.0447	113.888	112.178	109.875	1.08187	5.78876e-258	4.50083e-256	up
GB_D12G0146	6.07001	6.80941	6.19224	28.2223	27.7057	27.5155	2.33734	8.90658e-258	6.91387e-256	up
GB_A13G2716	128.282	120.949	129.197	18.4287	17.4512	17.6025	-2.61261	6.63147e-256	5.13134e-254	down
GB_A06G1701	109.817	106.24	113.154	27.8291	29.9122	28.3274	-1.72661	1.33811e-255	1.03376e-253	down
GB_A12G0222	20.4571	21.4818	20.4104	68.9649	62.8557	64.6697	1.86344	1.55054e-255	1.19596e-253	up
GB_A10G1540	15.2655	15.0171	16.3965	48.6636	48.8079	49.5326	1.86362	3.41212e-255	2.62766e-253	up
GB_A04G1455	114.505	113.267	108.184	34.4334	36.9046	35.4697	-1.44485	3.50179e-255	2.69243e-253	down
GB_A09G2168	92.4431	95.1254	91.0922	203.78	205.366	201.052	1.33864	4.05331e-255	3.11154e-253	up
GB_D02G1499	236.062	226.607	239.027	625.061	641.662	602.731	1.62177	6.4493e-255	4.943e-253	up
GB_A08G0269	5.89921	6.04629	5.38998	39.8709	42.8971	42.8882	3.06228	7.69607e-255	5.88926e-253	up
GB_D08G0769	53.6895	53.0928	50.1156	7.55856	9.15378	8.45477	-2.43031	8.00447e-255	6.11559e-253	down
GB_A07G0555	9.49248	9.04813	8.8919	0.345364	0.335481	0.225682	-4.69074	9.85128e-255	7.51474e-253	down
GB_A13G2258	43.8038	38.6301	41.1432	95.6052	98.4798	97.3388	1.44494	2.73709e-254	2.08462e-252	up
GB_D07G2651	17.4793	16.3258	16.1958	50.1613	50.1627	47.3943	1.76982	2.99706e-254	2.27904e-252	up
GB_A11G1861	125.087	120.221	129.572	265.554	270.19	280.724	1.33164	5.56915e-254	4.22828e-252	up
MH_newGene_2735	8.7318	8.85686	9.1068	26.1016	25.9465	25.7304	1.74793	8.6123e-254	6.5285e-252	up
GB_D03G0837	231.409	237.446	240.738	91.4829	92.8521	91.6346	-1.1535	1.11918e-253	8.47059e-252	down
GB_D07G0862	7.38062	8.40463	7.55847	34.0769	36.5023	35.1959	2.3878	1.51483e-253	1.14473e-251	up
GB_D06G0556	37.502	35.6792	32.8037	109.369	117.109	119.58	1.91354	2.61243e-253	1.97108e-251	up
GB_D06G2382	78.5473	71.639	81.692	171.228	167.86	171.212	1.34661	3.4017e-253	2.5626e-251	up
GB_D02G1830	124.684	119.842	121.486	47.2296	45.237	47.6593	-1.17692	4.08218e-253	3.07045e-251	down
GB_A08G2777	10.9641	9.49461	8.33583	44.3387	48.1423	48.271	2.49265	1.416e-252	1.06341e-250	up
GB_D10G2236	52.4772	52.2389	53.1206	12.0749	13.7641	12.691	-1.82479	1.7366e-252	1.30215e-250	down
GB_D05G2671	54.6471	48.4686	53.9369	0.746671	0.777683	0.504495	-6.05114	2.33846e-252	1.75073e-250	down
GB_D08G0270	5.57636	6.34745	6.55416	41.2835	45.0966	43.9167	3.02565	3.42329e-252	2.55896e-250	up
GB_A10G0639	46.4123	44.4409	45.1203	6.05713	6.4869	6.03203	-2.6612	6.72321e-252	5.01796e-250	down
GB_A02G0200	104.818	101.294	97.7692	21.914	24.1465	22.0165	-1.94977	7.46201e-252	5.55713e-250	down
GB_D11G1728	29.0685	28.5734	31.2173	80.4277	89.7763	82.7499	1.71835	7.46854e-252	5.55713e-250	up
GB_A10G2068	110.083	118.397	115.684	34.6598	38.1709	35.4733	-1.45893	1.91387e-251	1.42187e-249	down
GB_D05G2756	138.86	131.523	128.922	43.6677	41.7066	42.9091	-1.43009	9.10084e-251	6.75093e-249	down
GB_D05G2358	160.33	148.86	156.785	353.67	356.005	390.016	1.44681	1.73048e-250	1.2817e-248	up
GB_D10G1566	35.108	33.2404	34.607	2.30298	2.62458	2.03111	-3.67335	3.91404e-250	2.89454e-248	down
GB_A01G0619	114.132	112.21	117.376	216.589	221.306	223.557	1.15307	6.49592e-250	4.79659e-248	up
GB_D06G1335	31.2568	31.2669	30.3979	8.83452	8.42627	8.37565	-1.64913	1.49213e-249	1.10011e-247	down
GB_D05G1419	71.8242	70.2419	69.941	9.33185	8.5428	7.63874	-2.84592	2.06336e-249	1.51896e-247	down
GB_A05G0440	8.37452	7.91258	7.2856	50.3077	50.4353	50.4528	2.88216	2.14707e-249	1.57818e-247	up
GB_D09G1784	9.11606	7.53897	8.35859	33.892	35.1142	35.2785	2.26518	3.63811e-249	2.6701e-247	up
GB_A05G1409	79.1482	71.6703	77.7228	219.379	216.776	219.032	1.72709	8.15771e-249	5.96905e-247	up
GB_A13G2204	52.2492	48.3826	50.7963	254.071	267.749	257.468	2.57015	9.25535e-249	6.76199e-247	up
GB_D11G3472	43.43	42.6436	42.4535	12.9289	12.6488	13.507	-1.50859	1.23478e-248	9.00774e-247	down
GB_D05G1342	12.4928	12.1352	12.8066	30.6095	28.1432	29.3687	1.44368	1.96716e-248	1.43289e-246	up
GB_A05G1864	48.3618	46.8789	48.3321	6.94771	5.85596	6.06829	-2.71679	3.66371e-248	2.66466e-246	down
GB_D01G2570	74.9816	77.8898	77.6946	138.36	140.688	134.803	1.05255	5.66225e-248	4.11205e-246	up
GB_D11G2767	3.68807	4.28067	4.03715	48.3356	46.0341	50.3877	3.79554	1.87351e-247	1.35855e-245	up
GB_D04G0809	14.2018	12.9029	14.1687	57.9683	57.2935	59.6245	2.28985	5.86216e-247	4.2445e-245	up
GB_D01G0200	40.1927	39.1297	40.0556	77.3872	77.1966	76.1566	1.1589	1.0662e-246	7.70829e-245	up
GB_A09G0912	14.0105	15.7948	14.4085	41.4281	41.7903	42.0814	1.71143	2.67693e-246	1.93246e-244	up
GB_D10G2543	10.3927	10.1985	9.45728	0.992243	0.882911	0.911547	-3.21841	5.53873e-246	3.99242e-244	down
GB_A05G0099	14.5662	16.5829	15.4565	1.84833	1.73616	1.67375	-2.93553	7.50057e-246	5.39851e-244	down
GB_D02G2189	19.2489	17.9129	18.4791	0.304971	0.349725	0.328146	-5.59047	5.36214e-245	3.85366e-243	down
GB_D11G2337	25.9839	24.6972	24.4507	58.2876	60.7839	57.652	1.44139	1.29191e-244	9.27092e-243	up
GB_D02G0903	132.376	133.334	140.199	248.281	252.58	250.365	1.09728	1.30997e-244	9.38665e-243	up
GB_D09G2384	174.038	160.614	162.359	27.0135	32.4977	28.005	-2.2959	3.93427e-244	2.81495e-242	down
GB_D01G1006	208.317	196.243	195.096	78.8612	77.4284	77.875	-1.1486	6.87397e-244	4.91104e-242	down
GB_D09G1731	4.14827	3.48941	4.36771	36.8019	38.2471	39.6317	3.45876	1.02414e-243	7.30609e-242	up
GB_A11G0685	125.877	119.24	125.778	296.726	311.42	313.592	1.52167	1.1881e-243	8.46326e-242	up
GB_A10G0006	20.2439	21.0796	22.9645	60.7228	61.824	60.1293	1.71663	2.35307e-243	1.67372e-241	up
GB_A13G2458	95.4326	94.1444	95.4075	192.947	183.294	181.538	1.1772	5.17271e-243	3.67391e-241	up
GB_A12G0136	10.1112	10.6571	9.94159	35.5182	34.2163	33.4092	1.95577	5.67868e-243	4.02737e-241	up
GB_D03G1915	25.2754	26.8257	27.2282	51.5738	50.9789	50.0027	1.15243	6.92328e-243	4.90287e-241	up
GB_A07G1381	125.459	116.486	122.487	246.888	268.029	251.677	1.28091	2.94916e-242	2.08546e-240	up
GB_A11G2782	11.4084	10.6885	10.6397	63.0927	73.7913	67.1778	2.84437	3.5013e-242	2.4723e-240	up
GB_D02G1633	8.90407	8.13105	9.14697	35.5418	38.6281	39.0697	2.3214	3.00135e-241	2.11312e-239	up
GB_D06G1888	90.6216	92.1628	92.1825	2.45463	2.65722	2.35983	-4.98564	3.12461e-241	2.1967e-239	down
GB_D02G0498	15.999	13.5259	17.0775	87.2818	87.5538	78.4635	2.65032	2.26229e-240	1.58816e-238	up
GB_A05G2283	46.2733	47.4778	46.2625	5.82335	5.31489	5.46319	-2.86523	9.531e-240	6.68121e-238	down
GB_A09G2129	137.147	123.328	133.037	13.182	13.699	13.5785	-3.0675	1.04315e-239	7.30187e-238	down
GB_A03G0577	109.56	112.516	115.915	270.919	292.715	264.614	1.50203	2.2542e-239	1.57563e-237	up
GB_A05G1439	6.48021	6.28585	6.86445	28.0776	28.8979	26.9081	2.30357	1.02383e-238	7.146e-237	up
GB_D12G0626	7.52089	6.8442	7.61133	54.8531	51.6002	56.2517	3.09217	2.39371e-238	1.66833e-236	up
GB_D13G2282	22.3857	20.5244	20.1634	2.23907	2.39807	2.53786	-2.92499	3.26363e-238	2.27137e-236	down
GB_A05G2477	5.93512	6.29605	6.22364	0.91102	0.866688	0.831162	-2.61232	4.99023e-238	3.46803e-236	down
GB_A13G2175	128.018	131.805	125.833	44.8318	43.1627	46.3978	-1.31245	7.89976e-238	5.48219e-236	down
GB_D12G1446	99.6059	101.346	101.279	26.8646	25.6962	29.8281	-1.66608	2.09938e-237	1.45482e-235	down
GB_A10G2253	53.5814	50.5515	50.5503	13.268	12.6575	11.8151	-1.82664	5.87308e-237	4.05829e-235	down
GB_D08G0902	30.3898	32.5945	30.8703	63.6663	67.929	67.4095	1.29288	6.58574e-237	4.54426e-235	up
GB_A02G1766	26.0144	26.4416	27.9839	6.52841	6.47025	6.29193	-1.85082	2.11762e-236	1.45911e-234	down
GB_D08G1830	9.71356	9.23638	10.4002	41.3533	39.9922	40.2528	2.25942	2.68524e-236	1.84759e-234	up
GB_A09G1336	55.6464	53.4403	54.1779	117.919	116.113	111.054	1.28735	3.8395e-236	2.63804e-234	up
GB_A08G0951	60.6203	62.5585	58.6058	0.291147	0.574681	0.427402	-6.86482	3.13963e-235	2.15411e-233	down
GB_A02G1085	44.8073	42.7684	43.5173	85.2143	90.3129	88.6552	1.21877	7.59564e-235	5.20403e-233	up
GB_A03G1887	53.3005	46.009	52.0191	5.65639	6.33551	6.44156	-2.82559	9.4881e-235	6.49144e-233	down
GB_D06G1755	110.719	110.712	106.584	34.4951	33.0376	33.604	-1.48884	1.70162e-233	1.16092e-231	down
GB_D05G2052	20.1812	19.7902	20.9312	47.7216	45.1623	46.0179	1.398	1.83536e-233	1.25039e-231	up
GB_A09G1892	987.011	1031.76	1010.24	395.76	402.123	434.677	-1.08849	2.22176e-233	1.51151e-231	down
GB_A11G3151	103.644	110.936	105.718	187.864	193.612	195.722	1.05826	4.92477e-233	3.34573e-231	up
GB_D11G1293	40.7747	39.3523	39.3461	91.5531	87.1659	90.1116	1.37761	1.03989e-232	7.05482e-231	up
GB_A08G0272	14.7553	16.1813	14.8893	40.7901	41.0635	40.5457	1.62533	1.0491e-232	7.10732e-231	up
GB_A05G0844	13.4953	13.6171	13.972	43.3709	44.1873	42.901	1.8747	2.20077e-232	1.48887e-230	up
GB_D12G2147	75.1896	79.645	75.1683	4.2739	3.23298	4.54411	-4.04145	2.64645e-232	1.78788e-230	down
GB_A12G0055	45.4226	46.6002	47.004	8.35367	9.27874	9.24967	-2.15989	8.19612e-232	5.52942e-230	down
GB_A05G4332	58.4667	57.4064	58.6321	1.6621	1.90553	2.69952	-4.57946	1.14903e-231	7.74099e-230	down
GB_A11G3372	27.7597	27.3254	26.5537	5.51534	5.83004	6.5195	-1.98295	1.95511e-231	1.31532e-229	down
GB_A04G0996	99.3034	101.448	99.6904	32.0175	33.8216	32.8801	-1.39681	2.57007e-231	1.72665e-229	down
GB_D07G0804	25.2076	25.3021	26.3387	67.3511	68.0955	65.0415	1.59237	3.75213e-231	2.5173e-229	up
GB_A02G0806	18.4294	18.1965	19.2212	0.236169	0.103725	0.237871	-6.33933	6.42671e-231	4.30572e-229	down
GB_D05G1443	51.331	50.9436	47.2824	111.047	112.874	110.983	1.37015	1.70372e-230	1.13987e-228	up
GB_A01G2517	23.9637	22.2737	23.0829	59.1621	60.3077	58.6074	1.56869	3.02325e-230	2.01991e-228	up
GB_D10G0964	126.499	126.205	129.734	43.5533	43.5228	42.9147	-1.34782	3.59006e-230	2.39531e-228	down
GB_A06G0217	17.0228	18.1848	15.4439	62.995	67.0116	62.7141	2.13429	5.71011e-230	3.80457e-228	up
GB_D03G1922	15.2885	13.7628	13.6857	44.2441	44.0536	42.0337	1.81465	1.36087e-229	9.05483e-228	up
GB_D06G0667	78.3546	79.8085	77.0673	24.4577	25.6783	25.0793	-1.43593	3.53175e-229	2.3467e-227	down
GB_A09G2545	164.613	168.341	173.961	38.4571	40.4355	41.421	-1.86527	4.20692e-229	2.79149e-227	down
MH_newGene_734	5.4699	5.49187	5.01279	18.4962	18.0815	17.8248	1.94643	5.05643e-229	3.35059e-227	up
GB_D06G0922	23.2308	23.7773	23.5172	2.00372	2.11786	1.96765	-3.32168	8.06936e-229	5.33978e-227	down
GB_A05G2315	15.899	16.3366	15.071	55.8477	50.0073	52.7527	1.95232	8.95976e-229	5.9209e-227	up
GB_D05G2440	3.03773	3.54129	3.23419	24.9742	24.7429	24.4592	3.12251	1.64277e-228	1.08412e-226	up
GB_D04G0722	46.137	48.0558	43.8827	4.69215	5.5584	5.00274	-2.96691	3.07662e-228	2.0276e-226	down
GB_A05G2232	6.89031	8.53965	8.39719	44.554	44.4853	44.0921	2.69291	7.04211e-228	4.63468e-226	up
GB_D09G0089	5.40284	5.02963	4.77745	32.195	31.1254	31.0881	2.83644	1.10626e-227	7.27083e-226	up
GB_A02G1255	39.6596	44.9196	46.6066	0.988866	0.896852	0.941651	-5.31731	1.11009e-227	7.28612e-226	down
GB_D08G0171	11.6553	12.2522	12.4918	0.49585	0.494267	0.603934	-4.29454	2.08494e-227	1.36661e-225	down
GB_A02G0542	192.213	186.135	189.404	47.6735	52.6299	47.2985	-1.73456	6.46439e-227	4.23147e-225	down
GB_D10G0838	39.6662	41.9093	43.1924	86.5818	86.4087	83.6202	1.24958	3.67721e-226	2.40378e-224	up
GB_D13G0155	47.178	47.2539	47.588	14.0919	13.0171	13.7129	-1.58945	3.82929e-226	2.49983e-224	down
GB_D09G2011	105.248	107.59	108.222	218.455	211.297	213.473	1.21105	6.31255e-226	4.11539e-224	up
GB_D08G0032	240.733	253.167	239.435	67.7784	73.7181	70.2213	-1.5834	1.71131e-225	1.11417e-223	down
GB_D11G2381	37.0499	37.9391	38.9785	75.4518	72.1678	74.4138	1.17109	1.83234e-225	1.19137e-223	up
GB_A06G1329	35.0843	33.6346	31.7159	3.19321	4.00957	3.30573	-3.04349	2.83214e-225	1.83895e-223	down
GB_A01G0702	28.9109	28.2677	32.8229	132.163	129.703	124.876	2.31207	3.61354e-224	2.34319e-222	up
GB_A11G2787	84.428	77.9254	77.1663	0.67778	0.809849	0.497661	-6.63671	7.85715e-224	5.08813e-222	down
GB_D11G2764	3.25603	2.63508	3.13634	34.2204	28.4689	31.5579	3.58299	1.45317e-223	9.3979e-222	up
GB_A12G0516	30.063	29.3972	27.5241	67.5887	64.3705	65.3112	1.38841	4.16905e-222	2.69259e-220	up
GB_D11G3149	89.5009	87.5854	90.6792	155.609	160.079	164.495	1.05117	4.88657e-222	3.1518e-220	up
GB_A05G2562	22.7356	21.0827	22.2883	64.4521	66.4212	64.0099	1.76706	9.46548e-222	6.09705e-220	up
GB_D09G2267	21.1333	21.4245	21.6276	0.421951	0.428481	0.545551	-5.30269	9.50268e-222	6.11289e-220	down
GB_D07G0936	59.6899	54.1684	59.5146	5.01085	5.36209	5.02317	-3.28118	2.12578e-221	1.36566e-219	down
GB_A12G2808	2.11007	2.31088	1.66095	20.9811	20.4244	19.6179	3.52669	6.06049e-221	3.88826e-219	up
GB_D11G1458	34.9753	35.4751	32.7361	5.87958	6.43214	6.35108	-2.25667	7.74429e-221	4.96198e-219	down
GB_D11G0848	1.61611	2.31598	2.23995	22.2166	21.5048	23.066	3.64693	9.97022e-221	6.37976e-219	up
GB_A05G0825	11.7629	14.9563	14.5844	98.1087	113.482	103.281	3.14147	1.07272e-220	6.85508e-219	up
GB_A11G3429	52.6698	55.1281	52.1446	115.168	114.865	111.102	1.30076	1.12189e-220	7.15982e-219	up
GB_D02G0201	38.9564	38.2249	39.9701	87.8354	86.9862	80.8495	1.33449	1.69884e-220	1.08277e-218	up
GB_A13G0431	28.1053	27.3928	28.6934	4.68767	4.38971	4.79007	-2.39209	1.78495e-219	1.13615e-217	down
GB_A05G4297	26.3263	29.2956	27.1457	0.825118	1.33649	0.857883	-4.55467	2.13366e-219	1.35633e-217	down
GB_A13G1847	3.82416	3.71529	3.05601	28.1978	31.2303	27.1688	3.23109	2.15809e-219	1.37006e-217	up
GB_D01G0957	39.3132	36.7783	38.0064	8.95641	8.3222	9.41366	-1.887	2.40036e-219	1.52187e-217	down
GB_D10G2313	22.9361	23.6557	23.7779	1.38647	1.66882	1.02758	-3.893	3.93084e-219	2.48897e-217	down
GB_D11G2037	32.0575	32.7849	31.2844	69.4016	68.2898	69.4287	1.31529	4.90318e-219	3.10059e-217	up
GB_A07G0890	183.311	191.237	179.818	720.056	843.051	817.505	2.3107	6.80597e-219	4.29823e-217	up
GB_A01G0940	103.009	94.5277	95.9515	28.532	29.9739	28.8808	-1.53956	6.84689e-219	4.31844e-217	down
GB_A11G1535	1.02642	1.50721	1.2434	34.0729	35.8483	36.6976	5.02219	1.44521e-218	9.10329e-217	up
GB_D07G0128	8.78293	6.47924	8.12672	87.3723	90.3804	85.6371	3.68842	1.56345e-218	9.83535e-217	up
GB_D11G2395	8.0085	8.5381	8.58888	1.43617	1.42619	1.28343	-2.38991	2.38593e-218	1.49899e-216	down
GB_D11G2760	3.21212	3.89317	3.87134	59.8299	69.1458	64.8645	4.34559	4.27993e-218	2.68543e-216	up
GB_D11G1832	60.9701	61.5481	57.5238	115.152	110.715	110.384	1.10887	5.08419e-218	3.18594e-216	up
GB_A07G2424	84.629	88.0502	86.5426	29.229	31.2327	30.8087	-1.29696	9.53113e-218	5.96483e-216	down
GB_D01G0160	70.7933	70.401	69.4691	161.55	151.871	155.416	1.36183	1.07396e-217	6.71249e-216	up
GB_A08G2910	33.4949	32.1118	32.7124	7.30431	7.74058	7.90645	-1.88981	3.2808e-217	2.04792e-215	down
GB_D11G1145	40.9096	44.5526	45.4088	1.74443	2.28885	2.04054	-4.21049	3.30144e-217	2.05815e-215	down
GB_D11G0859	13.8824	14.6182	12.8922	54.6196	53.6904	52.3715	2.16221	4.93214e-217	3.0708e-215	up
GB_D01G0649	34.0793	33.1616	35.6542	2.86939	3.91544	3.19178	-3.15041	5.7126e-217	3.55215e-215	down
GB_D07G0252	2.01009	2.11155	2.32619	18.8453	18.9064	18.7608	3.33717	7.19374e-217	4.46741e-215	up
GB_D01G1394	81.9331	87.4363	88.8565	8.53906	7.16562	7.28768	-3.27582	8.49131e-217	5.26646e-215	down
GB_D07G0532	8.42306	8.65208	9.45585	25.5362	25.4514	25.0991	1.72987	1.07177e-216	6.63881e-215	up
MH_newGene_6120	62.84	61.3587	57.0684	10.6803	11.8356	10.914	-2.03872	1.38115e-216	8.54425e-215	down
GB_D05G0320	32.1193	31.7518	31.1785	5.29462	5.26276	6.26715	-2.28707	1.4004e-216	8.65231e-215	down
GB_A05G1967	27.112	28.1704	25.101	77.8484	83.7008	79.9803	1.79438	2.42959e-216	1.4992e-214	up
GB_A11G0194	10.831	11.4367	11.1993	30.3492	30.1544	30.9838	1.65927	2.65007e-216	1.63316e-214	up
GB_A05G2880	15.7216	17.8169	17.5849	61.383	60.7684	60.8006	2.04942	3.75725e-216	2.31255e-214	up
GB_A13G2053	18.0209	14.9617	16.3733	61.1305	59.1034	57.9341	2.05763	3.97711e-216	2.44476e-214	up
GB_D10G0279	44.8871	51.1102	45.1804	123.211	118.296	117.96	1.55672	7.08588e-216	4.35023e-214	up
GB_A12G0807	0.49435	0.614935	0.587252	15.6004	15.1808	14.8161	4.93046	1.28771e-215	7.89562e-214	up
GB_A05G2881	14.5891	15.2427	13.0055	96.0778	85.6178	91.3709	2.87479	4.01742e-215	2.46017e-213	up
GB_A13G2784	263.654	263.246	257.775	93.8987	100.73	101.398	-1.1979	5.2884e-215	3.2344e-213	down
GB_A13G0038	13.0611	12.1627	13.8315	45.7736	45.7424	47.0125	2.03457	9.66086e-215	5.90116e-213	up
GB_D05G0009	40.8513	39.5063	38.6495	89.465	91.9919	89.9629	1.3972	1.68062e-214	1.02528e-212	up
GB_D07G2151	127.051	117.055	120.666	31.3118	31.5697	29.9844	-1.76507	1.8152e-214	1.10599e-212	down
GB_A07G0299	5.76774	5.0147	6.02858	56.3619	54.8151	63.7988	3.58257	2.47282e-214	1.50478e-212	up
GB_A04G1420	13.2274	14.3688	16.2061	62.9351	58.5344	60.4604	2.26444	3.22459e-214	1.9598e-212	up
GB_D11G1283	55.8927	51.6379	57.4511	119.12	120.512	120.05	1.33293	3.34331e-214	2.0294e-212	up
GB_A11G2624	39.6801	40.1898	40.0161	11.5747	12.04	11.1667	-1.57651	6.82277e-214	4.13627e-212	down
GB_A06G1277	27.883	28.2765	28.0621	5.49065	6.60914	5.15202	-2.07872	8.17837e-214	4.9519e-212	down
GB_D04G1935	25.8284	27.423	28.3329	1.03892	1.01062	1.04188	-4.49672	1.5948e-213	9.64425e-212	down
GB_D06G2206	24.3423	25.7986	24.6728	59.9372	60.6246	59.5179	1.47572	1.73668e-213	1.04892e-211	up
GB_D02G1407	5.10991	5.37442	3.56401	45.7506	41.5885	44.6263	3.42923	2.04948e-213	1.2363e-211	up
GB_A09G0111	9.888	9.47402	10.0414	39.3045	39.2004	42.0123	2.2419	2.21839e-213	1.33652e-211	up
GB_A01G0307	32.0752	33.8814	33.2812	79.5929	78.1183	81.3169	1.47676	3.60862e-213	2.1714e-211	up
GB_A07G0503	13.8406	15.088	14.8118	1.35034	1.30687	1.63412	-3.13439	3.62666e-213	2.17955e-211	down
GB_D04G1361	107.227	107.529	104.814	37.4674	36.4955	38.6226	-1.29678	3.69191e-213	2.21602e-211	down
GB_A08G2881	256.905	252.496	257.158	442.343	460.048	446.542	1.02381	4.15919e-213	2.4934e-211	up
GB_A13G1919	28.9762	27.2153	27.0792	80.463	73.6411	81.9295	1.7105	1.67587e-212	1.00219e-210	up
GB_D04G0171	25.1942	27.4752	29.4534	0.647392	1.0998	1.13824	-4.60102	1.99881e-212	1.19384e-210	down
GB_D02G0509	12.7763	13.6973	13.6159	54.0446	58.3039	56.8436	2.2845	2.90652e-212	1.73385e-210	up
GB_A09G0050	12.1975	11.256	12.2696	0.68143	0.730755	0.827344	-3.77402	1.46226e-211	8.71223e-210	down
GB_D09G0219	8.63766	9.11789	8.66094	0.233001	0.29085	0.399525	-4.617	6.46784e-211	3.84412e-209	down
GB_D05G3119	48.9621	49.4072	46.5276	113.86	113.616	114.298	1.44548	1.05716e-210	6.27544e-209	up
GB_D12G2566	3.10991	2.72158	2.20517	17.3712	18.4393	17.3865	2.92814	1.22349e-210	7.25396e-209	up
GB_D07G2204	107.66	111.321	103.995	239.752	262.816	257.695	1.44285	1.24204e-210	7.35489e-209	up
GB_D09G0973	74.8968	74.7265	74.5808	31.8026	32.4678	31.8993	-1.01263	1.31376e-210	7.77011e-209	down
GB_D02G0076	0.775236	1.03005	0.705678	18.6914	21.0009	21.4386	4.80049	1.9718e-209	1.16336e-207	up
GB_D13G2413	120.369	121.746	117.017	38.4255	38.7146	40.9047	-1.39649	2.21992e-209	1.30816e-207	down
GB_A01G1327	27.5934	27.2421	28.9969	65.8244	67.8994	68.9889	1.48262	3.63109e-209	2.13713e-207	up
GB_D01G0786	0.931314	0.899997	1.24619	18.3361	17.2075	17.95	4.3245	5.8566e-209	3.43864e-207	up
GB_A10G1456	12.5179	12.6792	13.5495	41.0172	43.0483	41.9247	1.91045	1.03771e-208	6.08541e-207	up
GB_A02G0306	8.9817	9.2683	9.79091	22.1504	23.2205	22.8965	1.49322	1.37673e-208	8.06378e-207	up
GB_A12G1660	52.3756	54.0837	56.9579	96.9154	101.813	100.421	1.08142	3.26259e-208	1.90866e-206	up
GB_D01G0953	18.5402	21.5571	18.6751	64.0153	63.2667	64.9837	1.91788	3.64216e-208	2.12814e-206	up
GB_A11G3175	6.33155	6.43416	5.86281	19.2786	17.5501	18.8402	1.78615	5.39853e-208	3.1506e-206	up
GB_D07G2649	60.7402	62.917	59.6112	124.605	129.906	124.785	1.25739	7.28628e-208	4.24207e-206	up
GB_A09G1610	12.9727	12.2679	12.5637	36.6182	35.7247	35.9685	1.72629	1.6012e-207	9.31101e-206	up
GB_D05G3170	27.6542	26.557	29.6324	5.71693	6.06298	4.8734	-2.12259	1.86003e-207	1.08031e-205	down
GB_A09G2800	109.515	109.467	107.657	42.7196	45.0986	43.1402	-1.11009	4.74104e-207	2.75031e-205	down
GB_A11G2133	50.5422	51.1815	47.3556	91.666	89.7839	92.7195	1.08665	1.00297e-206	5.81135e-205	up
GB_A10G2476	38.3716	36.6003	32.0297	2.92454	3.4029	3.3317	-3.25583	2.87578e-206	1.66428e-204	down
GB_D07G0562	7.90653	8.08194	7.82019	0.755687	0.790657	0.700365	-3.1889	4.10078e-206	2.37038e-204	down
GB_D08G2822	63.8175	66.8274	64.7186	4.98658	4.04763	4.47098	-3.63868	5.16705e-206	2.98315e-204	down
GB_A02G1845	37.5237	35.3788	38.3874	98.8837	104.354	106.117	1.6833	8.67973e-206	5.00521e-204	up
GB_D09G1998	51.1286	44.4043	50.359	7.19842	6.48568	5.83707	-2.69138	9.58792e-206	5.52235e-204	down
GB_A09G2227	19.9447	21.2663	17.8361	1.20848	1.31247	1.19179	-3.77496	1.07143e-205	6.16377e-204	down
GB_D10G2438	32.3601	30.8056	32.569	1.47487	1.55526	1.91396	-4.05473	1.45417e-205	8.35567e-204	down
GB_A04G1485	104.355	104.559	102.668	23.729	21.9537	26.3329	-1.90396	2.11725e-205	1.21514e-203	down
GB_D13G1957	84.9259	82.0148	78.7311	27.2981	24.8136	28.5267	-1.39883	2.37352e-205	1.3606e-203	down
GB_D05G0093	48.2275	47.79	48.6019	18.2819	18.8967	19.3631	-1.14603	2.38706e-205	1.36675e-203	down
GB_D10G1476	14.5601	16.49	16.9461	48.3061	50.9714	49.1161	1.83777	2.8059e-205	1.60466e-203	up
GB_A08G2166	20.8915	18.8142	20.0813	61.6024	65.5736	60.4746	1.85734	3.04147e-205	1.73733e-203	up
GB_A01G1315	90.3996	87.4668	92.0102	5.57986	7.90311	8.49335	-3.40275	8.35916e-205	4.76364e-203	down
GB_D06G1701	26.7655	29.7625	24.9291	101.453	108.233	103.301	2.14873	1.16208e-204	6.61457e-203	up
GB_A02G0208	6.06047	6.73094	6.43211	31.0685	35.3058	31.8147	2.56037	1.75546e-204	9.98035e-203	up
GB_D10G0536	83.3691	78.5018	73.3859	3.75115	4.18941	4.44885	-4.0264	2.51287e-204	1.42697e-202	down
MH_newGene_1428	1.396	1.54448	1.35772	11.5267	11.658	10.4092	3.10584	2.56012e-204	1.4521e-202	up
GB_A05G2036	6.38945	7.51741	6.63431	31.2687	32.1105	28.9051	2.37499	2.64618e-204	1.49916e-202	up
GB_A11G3651	49.2035	49.8193	50.2856	8.07272	9.894	8.88442	-2.2647	3.63056e-204	2.05445e-202	down
MH_newGene_9415	163.747	164.776	158.194	42.7947	48.9997	49.1081	-1.57928	4.70882e-204	2.6615e-202	down
GB_D02G0886	70.1561	65.1407	74.3103	154.497	154.923	154.574	1.35545	4.88901e-204	2.76012e-202	up
GB_A11G0318	12.99	14.2143	11.816	41.2984	43.734	42.6236	1.91639	6.66601e-204	3.75896e-202	up
GB_A12G1659	41.6195	47.7389	49.0659	1.29197	1.94015	2.06201	-4.48513	7.28509e-204	4.10329e-202	down
GB_D07G0116	37.9777	40.3975	39.9662	73.3214	75.3195	72.1075	1.1084	1.13061e-203	6.36072e-202	up
GB_D06G0963	37.5594	36.7995	37.0945	97.9303	96.4918	93.5901	1.57712	4.39567e-203	2.47009e-201	up
GB_A08G2433	2.19599	2.60816	2.54011	16.8027	15.6074	16.4791	2.94445	4.51031e-203	2.53157e-201	up
GB_D09G1454	13.7309	14.0166	14.4778	37.2967	38.8734	38.8842	1.65455	9.57896e-203	5.37031e-201	up
GB_D01G0701	5.14132	4.72161	4.95569	44.3185	38.7577	40.9413	3.26506	3.17397e-202	1.77739e-200	up
GB_D11G0990	3.46707	4.06775	3.71452	24.8874	23.8816	28.3311	2.98217	4.56486e-202	2.55332e-200	up
GB_A05G1697	60.8783	59.3663	61.7684	129.19	130.216	128.658	1.30067	1.43149e-201	7.99769e-200	up
GB_D11G3170	3.94179	4.39611	4.0408	11.3656	10.9433	11.1752	1.64393	1.54579e-201	8.62634e-200	up
GB_A13G2321	13.9303	14.3696	13.0803	1.03001	1.08047	1.20377	-3.42808	1.70816e-201	9.52148e-200	down
GB_A03G1898	36.1323	34.2313	34.4371	67.7496	66.8563	64.2608	1.13175	1.90937e-201	1.06308e-199	up
GB_A13G1647	43.6917	43.7948	43.9999	13.13	13.1694	13.9395	-1.49938	3.1282e-201	1.73969e-199	down
GB_D02G0071	59.4994	54.3246	54.3133	8.5464	10.3494	9.89251	-2.33682	5.05591e-201	2.80852e-199	down
GB_A10G1593	12.5262	13.3637	14.1317	36.5496	37.2629	37.1031	1.68054	7.16987e-201	3.97825e-199	up
GB_D03G1389	66.3882	65.0436	68.2925	17.2148	16.4226	18.996	-1.71509	7.50918e-201	4.16175e-199	down
GB_A10G1122	0.638531	0.488143	0.469745	8.95103	8.66587	8.44802	4.20794	8.47261e-201	4.69034e-199	up
GB_D06G1260	53.4397	55.4393	57.0349	11.1305	12.8951	10.4213	-2.05921	9.82637e-201	5.43356e-199	down
GB_D11G3094	24.4254	22.0256	22.82	64.8615	71.3221	67.8809	1.76544	3.21956e-200	1.77622e-198	up
GB_A12G1594	51.0337	53.0019	49.7668	1.05907	0.950716	1.45746	-5.23088	3.99199e-200	2.19987e-198	down
GB_D02G1981	13.3744	15.7105	17.6262	69.0219	70.6246	70.8084	2.38377	9.58395e-200	5.27542e-198	up
GB_A05G2353	74.4767	67.2912	77.0387	182.957	184.728	186.559	1.54941	1.02691e-199	5.64617e-198	up
GB_D10G2061	126.497	131.631	126.372	50.5024	50.5026	53.742	-1.10437	1.34637e-199	7.39419e-198	down
GB_A11G0111	56.2533	54.6486	54.8388	94.2985	95.1042	98.6473	1.00555	1.87284e-199	1.02623e-197	up
GB_A05G2915	9.69268	10.8704	10.0067	47.8896	49.6057	45.6723	2.43386	1.98606e-199	1.08704e-197	up
GB_A04G1126	37.2285	37.82	36.6831	3.93139	5.03649	5.71473	-2.71415	9.42056e-199	5.15037e-197	down
GB_D11G0828	21.9436	23.9733	22.5141	0.778267	0.684006	0.961544	-4.58128	9.49437e-199	5.18487e-197	down
GB_A09G1859	38.826	37.5911	39.1423	10.05	9.95611	8.97927	-1.78642	1.28183e-198	6.99217e-197	down
GB_A05G1702	59.3085	61.3639	61.7048	13.6661	13.9684	14.3555	-1.90908	1.99955e-198	1.0895e-196	down
GB_A04G1492	131.717	125.69	124.165	35.9827	41.4029	39.7548	-1.49518	6.16958e-198	3.35408e-196	down
GB_D07G1383	81.9848	80.0635	85.7628	160.396	163.191	166.231	1.1918	7.28513e-198	3.9561e-196	up
GB_A11G3108	54.5953	50.0101	50.07	125.646	129.47	131.223	1.52738	1.4822e-197	8.03992e-196	up
GB_A07G1544	12.695	11.7064	13.7843	51.0136	49.2294	44.6043	2.13196	1.92789e-197	1.04457e-195	up
GB_A10G0024	36.4361	39.1444	38.7693	6.45483	5.30178	6.3235	-2.44932	3.02503e-197	1.6372e-195	down
GB_A06G2149	12.9054	13.2493	12.4516	34.8494	35.236	35.4189	1.65755	3.9208e-197	2.11964e-195	up
GB_A05G2476	23.2341	24.3123	24.2762	6.59661	6.77613	6.52207	-1.64287	4.28854e-197	2.31586e-195	down
GB_D06G1687	22.8597	23.9314	23.9161	55.3308	57.5428	56.285	1.46764	7.01028e-197	3.78141e-195	up
GB_D05G1059	34.4528	33.3319	32.2737	6.70135	6.40085	6.48413	-2.14375	7.12003e-197	3.83634e-195	down
GB_A02G0288	26.1068	31.2333	26.2192	2.35642	2.00279	2.02156	-3.5011	2.13687e-196	1.15009e-194	down
GB_D09G1800	83.7591	91.1042	88.259	192.2	196.184	202.128	1.37509	2.3414e-196	1.25877e-194	up
GB_D13G1570	20.0326	18.7436	19.6715	2.66857	2.71398	2.87649	-2.61276	3.86559e-196	2.07589e-194	down
GB_D08G1306	94.4539	92.5769	93.8828	20.0409	19.7219	20.2885	-2.0164	4.65893e-196	2.49916e-194	down
GB_D13G1901	1.98222	2.16552	2.14138	36.4855	34.2351	34.2254	4.25881	6.92479e-196	3.71051e-194	up
GB_D05G2714	3.21066	3.90223	3.43172	17.9162	18.2081	18.3784	2.57844	7.60767e-196	4.07191e-194	up
GB_D01G1091	42.3478	42.2236	42.4679	81.8886	84.779	80.9644	1.17103	1.20045e-195	6.41434e-194	up
GB_D03G0926	213.784	203.779	215.312	367.007	376.331	378.719	1.03449	1.20106e-195	6.41434e-194	up
GB_D04G1184	65.197	66.0049	63.9493	127.831	121.936	127.858	1.1603	3.43236e-195	1.82904e-193	up
GB_D02G1948	27.4922	26.9053	26.3204	4.87667	4.73969	4.94226	-2.2613	4.631e-195	2.46506e-193	down
GB_D12G2491	60.8164	59.9706	67.8806	0.612316	0.902257	0.639127	-6.19954	6.53843e-195	3.47656e-193	down
GB_D08G0545	102.177	98.938	104.319	191.993	192.749	192.298	1.12642	1.02393e-194	5.43841e-193	up
GB_D10G0277	17.2934	18.4482	17.927	78.5887	81.5337	79.9032	2.36752	1.04003e-194	5.51784e-193	up
GB_D12G2168	15.6275	16.4801	15.5162	49.8356	50.0138	52.6547	1.88624	1.25143e-194	6.63218e-193	up
GB_D09G1423	25.072	25.0682	25.069	66.3113	67.2626	64.0876	1.60197	1.29039e-194	6.83119e-193	up
GB_A09G1890	4.33034	3.7521	3.38461	30.518	33.2522	33.0929	3.2791	1.42789e-194	7.5508e-193	up
GB_A10G0703	49.0643	44.9074	41.1692	125.388	135.056	131.989	1.74395	1.51808e-194	8.01902e-193	up
GB_D09G1785	67.6654	71.0228	67.4223	123.886	124.465	120.858	1.04931	1.08768e-193	5.73922e-192	up
GB_A11G2120	6.48668	6.76393	7.0632	0.948163	1.02983	0.857862	-2.62981	1.4669e-193	7.7318e-192	down
GB_A04G1720	28.621	30.2753	30.6814	59.3071	63.0636	59.392	1.22979	1.62862e-193	8.57488e-192	up
GB_D05G2289	109.299	110.112	103.584	30.8306	35.1178	36.286	-1.4509	1.68412e-193	8.85746e-192	down
GB_A05G3134	25.1686	27.965	25.3242	65.4076	64.0356	67.0434	1.53252	1.80617e-193	9.48904e-192	up
GB_A08G0033	104.511	102.978	94.2807	6.02025	6.18393	7.51136	-3.71877	2.29889e-193	1.20645e-191	down
GB_A05G2792	54.2414	55.0312	53.396	119.792	115.613	114.128	1.31134	3.11132e-193	1.63105e-191	up
GB_D12G0238	35.3808	32.4817	37.3344	88.6036	82.2547	84.4074	1.48753	3.60908e-193	1.88995e-191	up
GB_D13G2719	234.691	220.016	224.055	80.302	82.0273	74.3304	-1.31185	9.24721e-193	4.83721e-191	down
GB_D01G2249	1.61371	1.4616	1.07739	23.2255	23.1137	20.7173	4.19692	9.37656e-193	4.89958e-191	up
GB_D13G1533	20.8303	22.5708	20.578	54.7879	58.9674	53.9177	1.59802	2.02129e-192	1.05506e-190	up
GB_A11G2488	1.2879	1.72376	1.60283	15.5478	16.3976	16.3605	3.59637	2.83894e-192	1.48025e-190	up
GB_A04G1533	15.7291	15.3162	12.4738	105.75	101.06	104.047	3.04311	5.5193e-192	2.87164e-190	up
GB_A07G0334	41.9954	40.8766	40.064	106.721	105.162	104.151	1.56914	8.61582e-192	4.47791e-190	up
GB_A05G2067	9.40733	9.22493	9.02636	39.1768	34.5189	35.0775	2.18185	2.06009e-191	1.06955e-189	up
GB_A11G2784	7.39714	6.49975	6.45083	44.9096	52.6921	47.6444	3.03878	2.13314e-191	1.10629e-189	up
GB_A04G0906	2.67337	3.11666	2.54657	19.9197	19.7755	20.5927	3.05682	3.6202e-191	1.87349e-189	up
GB_A05G2764	119.897	120	119.44	42.4101	43.9748	46.5499	-1.2258	6.14135e-191	3.17482e-189	down
GB_D09G0807	1.90667	2.2236	2.07726	19.1653	20.2193	18.8382	3.4361	6.20655e-191	3.20511e-189	up
GB_D10G0709	24.5903	22.7183	23.4383	64.5749	64.2739	62.4856	1.6423	7.88123e-191	4.06559e-189	up
GB_A11G2778	5.32957	6.75693	5.46654	42.4694	43.2725	45.5153	3.10598	2.20866e-190	1.13693e-188	up
GB_D01G1133	94.4919	97.4492	95.0001	185.864	186.298	186.861	1.17055	2.48561e-190	1.27814e-188	up
GB_A03G1255	38.1832	44.5122	43.9839	142.248	144.418	149.836	1.99407	5.6623e-190	2.90547e-188	up
MH_newGene_5675	1.76633	1.99001	1.92861	8.53876	6.83859	7.42623	2.10263	6.378e-190	3.26925e-188	up
GB_D04G1394	35.1286	31.8202	30.2673	3.3974	3.39164	3.34965	-3.05208	1.12337e-189	5.75209e-188	down
GB_D05G1270	44.5548	39.4995	38.2541	146.486	144.788	136.121	2.01005	1.73849e-189	8.89238e-188	up
GB_D04G1593	36.0038	34.3651	32.4367	94.2163	94.837	92.5335	1.6598	6.28793e-189	3.21288e-187	up
GB_A06G0356	5.25189	5.66685	6.00792	25.8	30.2298	28.5033	2.5289	7.93183e-189	4.04858e-187	up
GB_D12G0644	29.045	26.3329	26.2791	1.31196	1.3274	0.886134	-4.31435	7.94386e-189	4.05045e-187	down
GB_D02G2068	11.9377	15.4053	14.5161	63.3852	64.5535	63.246	2.40202	3.55043e-188	1.80841e-186	up
GB_D05G0176	91.3906	83.9455	80.3231	6.52547	7.92087	5.24127	-3.49018	4.05399e-188	2.06272e-186	down
GB_D05G1008	37.7611	40.7637	38.3708	77.6814	74.9717	74.3799	1.16605	8.26419e-188	4.19611e-186	up
MH_newGene_5244	154.548	156.709	150.944	4.01879	5.54037	6.4569	-4.63816	1.11568e-187	5.6589e-186	down
GB_D04G2112	30.6406	31.2836	29.0965	64.2315	66.9152	60.6247	1.28293	1.57578e-187	7.98422e-186	up
GB_D04G0289	66.0969	68.9701	67.1296	150.779	143.983	148.592	1.34125	4.63437e-187	2.34571e-185	up
GB_D10G0050	93.6869	90.9153	90.3381	27.3653	29.1435	26.6986	-1.51574	1.30612e-186	6.6041e-185	down
GB_D10G1111	6.66684	6.95326	6.65294	22.6825	24.2342	23.9047	2.01229	1.71763e-186	8.67575e-185	up
GB_D05G1966	12.4742	12.6602	11.3121	45.7295	46.5236	44.2877	2.11072	3.21905e-186	1.62425e-184	up
MH_newGene_8138	52.1975	58.1584	55.0108	9.90419	7.40208	9.10909	-2.43754	6.31396e-186	3.18254e-184	down
GB_D05G2478	20.712	22.176	21.1441	5.29451	5.64649	5.51756	-1.75013	6.57162e-186	3.30897e-184	down
GB_D12G2423	13.2032	14.0661	14.47	41.5534	45.4148	44.2067	1.86167	2.20768e-185	1.10816e-183	up
GB_A11G0695	11.2059	11.0845	11.2984	60.4209	55.2199	59.3111	2.5854	3.17346e-185	1.5913e-183	up
MH_newGene_3933	85.6987	84.0455	89.8294	22.4081	24.4714	22.0327	-1.70344	6.29656e-185	3.15407e-183	down
GB_A09G1583	18.4336	21.9831	17.9644	66.0858	67.137	62.8707	1.95547	7.02249e-185	3.51407e-183	up
MH_newGene_4678	58.8043	64.6082	66.578	9.8964	8.37674	11.0732	-2.48383	8.47815e-185	4.23811e-183	down
GB_A06G0978	12.5223	10.5105	11.4672	35.2965	35.5071	36.0099	1.83667	1.2685e-184	6.33454e-183	up
GB_A10G0313	21.2987	22.171	20.948	61.1575	60.7265	64.0343	1.73606	3.32382e-184	1.65811e-182	up
GB_A12G1454	193.827	183.404	192.943	50.9807	51.417	56.551	-1.63381	3.94023e-184	1.96359e-182	down
GB_A05G2304	64.5136	62.6277	61.7598	14.3797	15.337	13.7597	-1.90974	4.52956e-184	2.25495e-182	down
GB_D11G1223	17.9766	18.6095	19.4894	1.09215	1.06453	0.745313	-4.05562	1.29805e-183	6.44223e-182	down
GB_D06G0300	62.0382	57.5403	60.5896	116.306	119.154	115.086	1.16811	2.02282e-183	1.0029e-181	up
GB_D13G0420	23.231	21.6855	22.8434	3.50761	2.76915	3.06635	-2.64676	4.1856e-183	2.06884e-181	down
GB_A10G1889	50.017	48.6177	48.1325	148.352	149.238	150.652	1.81786	9.21766e-183	4.55142e-181	up
GB_A11G0867	15.4802	15.1951	15.605	40.0133	42.7724	42.2886	1.64276	1.62893e-182	8.03501e-181	up
GB_A11G3127	100.23	105.805	104.054	37.7482	35.8749	38.7216	-1.25575	2.46427e-182	1.21431e-180	down
GB_D05G3318	18.0444	16.2776	14.6855	81.233	86.2888	84.2019	2.56333	2.98521e-182	1.46952e-180	up
GB_A10G0488	18.8867	18.7417	19.8134	39.8863	37.1572	38.4788	1.21682	4.12738e-182	2.02971e-180	up
GB_D07G0950	41.9207	40.0232	39.4426	4.27574	4.05319	4.4791	-3.0321	7.03985e-182	3.45845e-180	down
GB_A03G2163	38.2692	38.912	35.8621	81.6984	80.142	81.822	1.31515	1.64645e-181	8.0803e-180	up
GB_A11G1154	15.195	14.8106	16.3832	1.71749	1.69916	1.6636	-2.98027	4.16861e-181	2.04376e-179	down
GB_D11G1820	41.6051	41.9797	44.9769	10.1918	9.31248	9.80851	-1.92326	1.66551e-180	8.15731e-179	down
GB_D09G0584	31.5376	30.6335	31.1321	65.2156	66.0848	64.1235	1.27459	3.15652e-180	1.54287e-178	up
GB_D13G2652	71.1339	65.9905	70.204	6.74449	5.56255	6.25718	-3.2676	3.43928e-180	1.67939e-178	down
GB_D06G1948	63.5934	61.6476	60.7418	19.1931	17.8928	18.3648	-1.53747	4.38576e-180	2.1394e-178	down
GB_D04G0331	9.57199	11.4655	8.00738	52.0179	47.5262	50.9725	2.57911	4.83536e-180	2.35634e-178	up
GB_D04G2092	150.921	139.521	145.147	36.403	36.4173	35.9208	-1.79278	7.18241e-180	3.49657e-178	down
GB_D05G3984	61.7913	63.4451	66.042	15.1768	15.112	15.5434	-1.85072	1.1973e-179	5.82291e-178	down
GB_D11G0110	39.6679	42.8415	39.9194	5.57397	5.60678	5.71755	-2.64549	1.611e-179	7.82698e-178	down
GB_D10G0598	59.9763	57.8835	60.9865	107.74	107.606	112.392	1.08223	1.82654e-179	8.8653e-178	up
GB_D05G1719	60.7362	59.8232	62.7359	127.2	124.838	131.725	1.27437	1.9547e-179	9.47785e-178	up
GB_D11G1079	1.33541	1.53792	1.24205	33.2658	30.7055	31.6542	4.73357	2.25904e-179	1.09426e-177	up
GB_A08G1748	67.4802	60.2527	66.3321	4.39974	3.643	4.55097	-3.72491	2.68384e-179	1.29873e-177	down
GB_A08G2419	17.6653	17.2839	15.531	0.466078	0.829882	0.746725	-4.40583	2.93931e-179	1.41952e-177	down
GB_A11G0844	58.6248	56.9262	56.2689	21.6918	22.2448	22.09	-1.1715	4.64861e-179	2.24277e-177	down
GB_A09G2688	52.6399	55.6683	50.1444	106.435	111.37	102.549	1.2235	6.54631e-179	3.15519e-177	up
GB_D04G0041	71.5459	67.6205	72.4775	137.072	135.151	139.262	1.16752	1.09546e-178	5.27466e-177	up
GB_D11G0310	28.5224	29.5745	30.5621	65.7639	64.6015	64.1048	1.34234	2.19237e-178	1.05458e-176	up
GB_D08G2117	27.8224	33.0609	31.9481	1.78981	2.58453	2.31562	-3.57225	3.0914e-178	1.48409e-176	down
MH_newGene_3583	21.3736	19.1765	21.2524	38.6859	39.5626	39.6662	1.09999	3.76175e-178	1.80411e-176	up
GB_A09G2660	29.9972	28.0819	30.3064	72.4702	75.9329	76.0489	1.55219	6.66789e-178	3.19472e-176	up
GB_A08G0172	9.92394	10.9793	9.87985	0.655803	0.39297	0.551319	-4.04199	9.94025e-178	4.75786e-176	down
GB_D12G2158	35.0554	37.5461	38.1325	72.4643	74.8335	70.6293	1.18587	1.17593e-177	5.62298e-176	up
GB_D12G1649	37.8474	36.9508	38.1204	67.839	72.6788	68.946	1.09971	1.68869e-177	8.06692e-176	up
GB_A06G0145	50.5279	51.6555	50.5529	15.8734	15.4199	15.8695	-1.48695	2.03588e-177	9.71585e-176	down
GB_A11G0188	75.6159	72.2789	72.1406	29.4028	27.4667	28.2972	-1.16123	2.44544e-177	1.16589e-175	down
GB_D03G0922	37.3814	37.0406	34.8025	64.431	67.3768	67.0365	1.0719	5.97073e-177	2.84102e-175	up
GB_A08G0157	41.2805	42.406	43.8109	72.7964	74.0179	75.2019	1.00919	1.00269e-176	4.76172e-175	up
GB_A07G1185	48.752	50.5483	50.9626	90.2937	90.2293	90.3282	1.05887	1.72618e-176	8.18946e-175	up
GB_D03G0441	23.9777	22.1826	25.4587	2.83155	2.3919	2.97352	-2.9157	3.16836e-176	1.50169e-174	down
GB_D06G1105	71.5426	68.3071	75.7294	134.813	128.688	133.319	1.08914	4.31198e-176	2.04172e-174	up
GB_A02G1771	15.8883	15.0983	15.9063	2.05334	2.3203	2.41919	-2.57457	1.38983e-175	6.57439e-174	down
GB_D09G2154	26.0591	25.7421	24.0291	55.8951	55.98	53.8834	1.33524	2.71047e-175	1.27965e-173	up
GB_A03G2204	0.88315	0.627119	0.729139	19.1186	16.0836	16.2957	4.70497	3.44227e-175	1.62357e-173	up
GB_A03G0496	103.992	100.705	102.218	8.44161	11.1504	11.0839	-3.1092	7.08762e-175	3.33966e-173	down
GB_A11G0922	38.8839	38.8336	39.8758	68.9527	74.0372	66.9867	1.04499	1.52972e-174	7.19397e-173	up
GB_D09G1552	27.9342	25.5372	28.1859	2.88276	3.67165	2.94882	-2.88877	1.5347e-174	7.21042e-173	down
GB_D12G1898	11.293	10.4201	10.884	46.3136	48.1027	43.226	2.28334	2.01634e-174	9.45493e-173	up
GB_D11G0232	24.1014	22.6079	21.5095	2.68344	2.57994	2.27806	-2.96631	4.58474e-174	2.14778e-172	down
GB_A01G2221	126.977	130.629	135.031	40.3664	36.7773	41.487	-1.51738	1.53988e-173	7.2068e-172	down
GB_A09G2292	26.9546	28.3734	27.7019	4.73087	5.02331	5.67958	-2.21642	1.60375e-173	7.49848e-172	down
GB_D06G1599	66.5438	63.554	66.7382	20.9809	22.8719	23.3128	-1.3421	1.72143e-173	8.04091e-172	down
GB_D03G1488	107.02	93.8542	98.8619	9.17477	9.17617	7.16024	-3.34481	1.79582e-173	8.38031e-172	down
GB_D12G1856	25.9026	25.7266	25.2679	49.9609	46.977	49.1106	1.13328	1.97692e-173	9.21654e-172	up
GB_A10G0047	82.1255	85.4101	84.997	23.0507	25.4008	25.7432	-1.55798	2.00469e-173	9.33703e-172	down
GB_D13G0719	39.2749	32.9976	34.1605	89.3617	91.4182	87.7107	1.54158	2.70595e-173	1.25911e-171	up
GB_D09G0689	4.42108	4.86119	5.44851	19.3489	20.9493	21.5607	2.27947	3.37943e-173	1.57098e-171	up
GB_A05G3864	34.0727	36.1848	33.6678	65.5852	69.7137	65.8287	1.16073	6.54861e-173	3.04131e-171	up
GB_A12G1691	20.9501	19.908	20.1063	2.31451	2.1191	1.64604	-3.11549	7.91045e-173	3.67025e-171	down
GB_A11G0894	20.306	22.9639	22.9489	52.5611	56.1182	52.9141	1.49711	8.42622e-173	3.90582e-171	up
GB_A11G3097	25.4319	22.4742	23.5509	61.5822	65.8344	66.333	1.64589	1.00889e-172	4.67206e-171	up
GB_A06G0843	36.3218	36.1817	34.7048	77.9647	78.9623	75.0593	1.32129	1.08944e-172	5.04024e-171	up
GB_D02G1888	90.0171	91.079	86.5721	32.0489	31.1791	30.3361	-1.30827	1.25624e-172	5.80639e-171	down
GB_A09G0208	85.9151	90.6232	88.077	1.46232	2.9845	1.87174	-5.16044	2.45258e-172	1.13251e-170	down
GB_A02G1946	10.4476	11.3041	11.8147	34.7663	34.317	32.0184	1.80046	3.16322e-172	1.45927e-170	up
GB_D05G3817	19.6386	18.3073	17.9937	56.5455	57.9631	56.6913	1.8195	3.89915e-172	1.79706e-170	up
GB_A04G0573	5.10617	5.33053	5.29025	52.8953	53.7821	53.1519	3.54278	4.62538e-172	2.12772e-170	up
GB_D09G0027	10.5816	11.7687	11.2544	1.20241	1.14396	1.22508	-3.01906	5.3594e-172	2.46304e-170	down
GB_A09G1233	23.4575	25.2676	23.5092	73.754	75.3904	75.3375	1.84308	7.52537e-172	3.45191e-170	up
GB_D06G2165	59.0203	57.7671	56.7501	10.0007	11.9798	12.7227	-2.1125	1.00984e-171	4.62779e-170	down
GB_A02G0412	8.30465	7.71179	7.6007	36.3144	33.7654	36.2669	2.37511	2.05707e-171	9.41801e-170	up
GB_D09G0294	5.06648	5.35799	5.4736	20.2452	18.766	21.8597	2.14407	2.65237e-171	1.2132e-169	up
GB_D08G2469	77.5401	70.5384	76.0394	8.27191	8.83816	8.7458	-2.90632	3.20497e-171	1.46458e-169	down
GB_A05G2896	0.749735	0.442104	0.628263	32.8678	30.6753	30.6603	5.83845	5.97952e-171	2.7299e-169	up
GB_A02G0059	31.4506	32.6173	33.3663	4.0825	3.3991	4.29704	-2.83501	7.15155e-171	3.2619e-169	down
GB_D02G0804	20.2896	21.1163	21.2037	4.0199	4.60165	3.81023	-2.12332	8.10694e-171	3.69418e-169	down
GB_D09G0897	35.175	33.6197	34.6627	72.3841	73.7829	75.3911	1.30676	1.38822e-170	6.31994e-169	up
GB_D09G1797	67.0601	60.1062	62.6774	12.4769	11.4279	10.3053	-2.26284	1.8858e-170	8.5771e-169	down
GB_D07G0928	7.73317	8.31031	7.56489	26.6697	24.8154	24.215	1.88822	2.4458e-170	1.11137e-168	up
GB_A12G0062	22.5721	22.725	24.708	49.1758	45.9337	45.4126	1.21424	2.65975e-170	1.20746e-168	up
GB_A09G2271	58.5567	60.7064	56.3401	126.692	128.451	125.822	1.32468	5.59011e-170	2.53539e-168	up
GB_A05G2720	3.07979	3.46557	3.70067	18.1643	17.2715	16.1115	2.54021	5.96641e-170	2.70353e-168	up
GB_D05G2875	5.72853	4.58989	6.30987	37.5316	38.384	38.8587	2.99231	6.91682e-170	3.13125e-168	up
GB_D08G0448	37.4128	36.8693	35.5043	75.7266	76.3851	79.6784	1.28583	7.49297e-170	3.38752e-168	up
GB_A07G1371	17.4491	19.0809	17.9235	3.66025	4.00046	4.12166	-1.99815	7.49689e-170	3.38752e-168	down
GB_D01G0975	6.11998	5.97335	6.36612	18.9641	20.0805	18.8606	1.85722	8.46734e-170	3.82246e-168	up
GB_D09G2232	15.4784	16.9478	17.0861	61.4018	59.4734	57.1022	2.05469	2.23328e-169	1.00724e-167	up
GB_D07G0510	13.285	13.1867	12.3076	1.03652	1.2999	1.58053	-3.09491	2.85595e-169	1.28688e-167	down
GB_D05G0032	219.345	197.244	219.433	55.4545	58.1776	52.9549	-1.72393	3.17755e-169	1.43046e-167	down
GB_A13G0619	27.4739	26.1949	27.8271	46.97	47.2025	47.3704	1.00482	3.30743e-169	1.48754e-167	up
GB_D01G2305	133.648	139.924	138.291	44.6463	44.9289	48.1509	-1.37146	3.83082e-169	1.72135e-167	down
GB_D10G1637	89.0408	88.0187	83.422	24.2368	22.7291	24.0106	-1.66775	4.5421e-169	2.03906e-167	down
GB_D11G0217	18.565	18.8032	19.3769	39.7432	38.0671	39.2427	1.25327	4.91897e-169	2.2062e-167	up
GB_A09G2375	18.5739	19.9127	21.8274	0.754228	1.13845	1.10982	-4.09777	9.42458e-169	4.2231e-167	down
GB_A05G1041	44.0043	47.3911	48.7143	103.378	113.279	108.916	1.42578	1.20415e-168	5.39072e-167	up
GB_A13G0251	15.8475	15.8304	17.0479	28.9375	29.2764	29.3979	1.05551	1.29134e-168	5.77573e-167	up
GB_A01G0229	28.4077	29.0269	26.6662	5.33429	5.22166	6.02595	-2.13278	1.95453e-168	8.73391e-167	down
GB_A10G0760	47.6978	46.6754	48.1064	94.9878	95.6873	93.0637	1.20189	3.12277e-168	1.39413e-166	up
GB_A05G0011	37.7579	37.6081	37.5687	84.5226	79.7756	81.6172	1.33091	5.61834e-168	2.50595e-166	up
GB_D07G0017	38.4427	38.627	40.9412	72.2183	73.6273	72.2164	1.09467	6.61424e-168	2.94744e-166	up
GB_D02G1493	63.3175	61.2837	61.1016	144.571	136.422	135.762	1.37385	7.15252e-168	3.18439e-166	up
GB_A07G1416	125.289	128.235	125.886	52.8585	52.3624	54.732	-1.0374	7.3854e-168	3.28505e-166	down
GB_A10G2477	31.3935	30.2499	29.7556	2.30254	2.7436	3.26954	-3.24345	9.15642e-168	4.06807e-166	down
GB_D10G2688	12.0627	11.2594	12.1244	29.7491	27.4527	26.392	1.44588	9.16259e-168	4.06807e-166	up
GB_A07G0014	49.0616	47.0393	45.4833	89.1216	85.2782	85.2596	1.08241	1.23663e-167	5.48546e-166	up
GB_A10G1457	43.3374	43.5614	42.0101	13.452	13.3094	13.3406	-1.47597	1.34819e-167	5.97269e-166	down
GB_D12G0052	19.1848	20.6527	19.4916	1.23779	1.38441	1.62732	-3.58734	1.76056e-167	7.78812e-166	down
GB_A09G2548	3.03246	2.96696	3.09615	14.6945	13.1207	13.1078	2.37641	2.36982e-167	1.04641e-165	up
GB_A08G2623	3.55803	3.19311	4.37244	21.8503	20.9659	20.3902	2.71395	3.07919e-167	1.35841e-165	up
GB_D13G0042	21.2109	19.6352	20.1309	41.377	41.0755	39.9709	1.2132	3.1467e-167	1.38693e-165	up
GB_D10G2705	21.7892	22.225	21.9857	50.6741	49.5631	49.581	1.39028	3.56619e-167	1.57039e-165	up
GB_A08G0496	26.805	27.6801	29.1785	66.3191	62.3739	66.6105	1.43237	3.57483e-167	1.57276e-165	up
GB_D12G0065	13.4186	12.6385	13.8935	28.7766	29.4577	28.3953	1.325	9.3215e-167	4.09732e-165	up
GB_A11G0897	13.8427	13.001	12.6333	41.7815	42.3056	40.0774	1.85972	9.73607e-167	4.27566e-165	up
GB_D12G0782	37.4063	40.3831	37.2765	1.98943	2.31246	1.61936	-4.06099	1.09021e-166	4.7834e-165	down
GB_A10G2744	131.746	128.103	128.403	50.848	51.0643	52.4437	-1.12231	1.52934e-166	6.70404e-165	down
GB_D05G1710	3.81386	3.41837	3.92754	20.1989	19.0842	17.786	2.56048	1.86261e-166	8.15761e-165	up
GB_D12G0978	25.7268	25.0166	23.6638	49.0584	50.2594	49.149	1.20387	1.93568e-166	8.46995e-165	up
GB_A05G1923	18.8289	20.193	17.3522	2.81093	2.68232	3.01391	-2.51647	2.75722e-166	1.20539e-164	down
GB_A12G2172	31.9144	29.0125	36.037	84.4231	88.9573	91.8539	1.66102	3.70311e-166	1.61599e-164	up
GB_D13G0286	29.4363	31.974	29.8513	56.8167	55.5121	58.7052	1.11465	4.30933e-166	1.87716e-164	up
GB_D09G1557	56.3957	60.603	55.4774	18.3552	17.8166	17.1251	-1.4855	5.08555e-166	2.21329e-164	down
GB_A05G2526	33.758	31.0262	32.4759	65.2558	64.3472	64.9276	1.20792	5.92075e-166	2.57446e-164	up
GB_D11G2598	70.0462	71.1233	68.3113	17.0747	17.4787	18.5894	-1.76928	6.32777e-166	2.74898e-164	down
GB_D07G1122	33.662	34.4851	34.2516	65.6258	63.8673	65.5577	1.13797	7.29837e-166	3.16779e-164	up
GB_D05G0883	17.8649	18.6314	18.7597	35.8343	36.129	37.2255	1.19168	1.88132e-165	8.15839e-164	up
GB_A08G2353	36.357	39.2166	36.0122	0.120257	0.140509	0.05033	-8.23626	2.4528e-165	1.06271e-163	down
GB_D09G2521	21.6406	22.7213	21.9965	48.7709	51.5436	51.1083	1.39852	2.87651e-165	1.24518e-163	up
GB_A06G0183	14.911	15.8259	14.7157	1.64256	1.47822	1.55289	-3.06965	5.62104e-165	2.43105e-163	down
GB_D02G0057	82.4517	84.4732	81.7862	154.816	163.954	158.864	1.14968	8.17157e-165	3.53098e-163	up
GB_D06G1070	72.4804	72.6263	75.0111	17.8306	17.8042	15.9057	-1.88445	1.78053e-164	7.68692e-163	down
MH_newGene_8615	19.3638	19.3288	17.9542	36.6047	37.2999	36.4035	1.16973	1.96563e-164	8.47845e-163	up
GB_A07G2115	171.434	160.981	170.522	43.6083	37.2504	43.6445	-1.80523	2.02366e-164	8.72098e-163	down
MH_newGene_3226	88.5106	82.8336	85.7331	20.7024	16.6997	19.9677	-1.95501	5.92463e-164	2.55096e-162	down
MH_newGene_8262	58.6317	60.0933	52.5841	14.4257	14.8718	13.506	-1.79253	6.82851e-164	2.93753e-162	down
GB_D03G0087	70.797	67.6665	64.7406	156.209	160.856	166.553	1.45777	7.21413e-164	3.10067e-162	up
GB_A09G1954	96.3273	95.3208	97.7655	184.439	186.63	189.936	1.16346	1.42226e-163	6.10752e-162	up
GB_D08G1948	6.44009	7.44844	6.62742	22.8068	23.7528	23.8798	1.98712	2.75525e-163	1.18108e-161	up
GB_D11G1599	43.0955	48.1901	40.4282	0.045365	0.333198	0.241843	-7.37295	2.80954e-163	1.20328e-161	down
GB_D07G0266	16.2482	18.5796	14.542	101.101	97.8766	102.845	2.81888	5.26122e-163	2.25131e-161	up
GB_A11G0761	38.8091	40.3881	38.2169	9.74098	9.99736	9.23524	-1.80986	6.80802e-163	2.91062e-161	down
GB_D05G2294	32.4701	30.0601	35.0491	3.11009	3.4319	2.53837	-3.21305	1.07718e-162	4.60117e-161	down
GB_A01G2425	7.05732	7.03893	6.4304	33.7155	35.5656	33.911	2.53282	1.3353e-162	5.69872e-161	up
GB_A03G0840	14.3606	14.2216	15.1461	0.625149	1.07312	1.09324	-3.74983	2.27564e-162	9.69479e-161	down
GB_A08G2278	29.3734	32.1374	27.7747	72.8665	74.4898	73.9913	1.51727	4.03314e-162	1.7152e-160	up
GB_A08G0567	95.9885	91.8339	94.9334	25.3517	24.5771	25.1766	-1.7028	4.46396e-162	1.89675e-160	down
GB_A04G1224	17.7308	17.6031	19.2409	36.3416	34.3341	34.4786	1.15542	5.07731e-162	2.15547e-160	up
GB_A10G2708	27.1534	26.7779	27.0107	70.5063	73.3223	67.9224	1.59544	2.32502e-161	9.85316e-160	up
GB_D11G2813	13.0018	12.3624	12.5233	32.6985	32.254	33.3075	1.5822	3.03578e-161	1.2854e-159	up
GB_D12G2635	100.335	99.9828	99.9262	35.0499	39.3006	33.9029	-1.26316	5.28694e-161	2.23663e-159	down
GB_A08G1941	17.8316	17.383	19.3	45.2349	47.2116	43.4608	1.52641	6.22781e-161	2.63236e-159	up
GB_D01G0893	11.6191	11.9731	12.8789	33.9837	35.0605	33.9788	1.70721	6.9547e-161	2.93704e-159	up
GB_A07G1041	15.7079	16.0211	15.7876	52.5105	53.4728	55.6011	1.97379	7.33058e-161	3.09308e-159	up
GB_D11G1018	9.85239	7.93607	9.58617	38.2639	35.5497	35.745	2.20646	7.95434e-161	3.35335e-159	up
GB_D05G2391	3.77257	3.66214	3.9467	18.0056	18.3825	18.1196	2.46527	1.33938e-160	5.6416e-159	up
GB_D06G0458	49.9674	53.0538	54.2971	111.993	124.346	123.396	1.40255	1.62255e-160	6.82837e-159	up
GB_D11G2863	17.0478	17.0498	18.9248	53.2779	56.4857	57.1652	1.86364	2.55335e-160	1.07363e-158	up
GB_A01G0718	26.9687	28.217	27.9902	0.377216	0.382179	0.449074	-5.85477	2.75341e-160	1.15674e-158	down
GB_A07G2269	40.809	43.739	40.6305	9.39288	8.72194	9.4043	-1.9753	6.47689e-160	2.71867e-158	down
GB_A02G1765	17.5427	19.1725	19.1046	4.41917	4.35295	3.87805	-1.93286	6.80061e-160	2.85207e-158	down
GB_D12G1654	3.75802	3.43143	2.53193	32.9063	34.26	37.6131	3.62637	1.13731e-159	4.76147e-158	up
GB_D06G2145	5.43897	5.37075	4.45305	33.384	35.635	29.6219	2.89083	1.32789e-159	5.54977e-158	up
GB_A12G0932	86.6647	88.7716	87.8399	226.024	220.206	215.906	1.53878	1.64136e-159	6.85394e-158	up
GB_D09G0417	30.6911	33.1145	32.2576	0.838125	0.754183	1.47748	-4.72401	1.86099e-159	7.76439e-158	down
GB_A13G2277	12.4146	13.3092	12.5859	0.935072	1.28952	1.24075	-3.25139	2.07764e-159	8.66083e-158	down
GB_A02G0820	124.983	132.901	121.071	31.3945	32.9195	32.9918	-1.75273	2.18113e-159	9.08441e-158	down
GB_D12G1242	5.20748	4.77924	5.11224	19.719	18.9519	17.7327	2.1071	1.3092e-158	5.44814e-157	up
GB_A09G2498	24.2917	24.0869	23.8526	55.0714	55.7495	58.053	1.43344	2.09013e-158	8.68299e-157	up
GB_D02G2309	143.643	147.58	153.233	317.934	337.852	326.925	1.35397	2.85748e-158	1.18403e-156	up
GB_A11G2992	23.6932	21.0416	21.4696	58.5395	57.4801	57.8105	1.59904	7.82064e-158	3.23781e-156	up
GB_D12G2621	24.8562	25.1136	24.9626	48.5377	47.4955	53.6479	1.2066	7.86705e-158	3.25424e-156	up
GB_A05G1724	8.98499	10.004	8.20725	30.291	28.8565	30.4864	1.92644	9.08414e-158	3.75449e-156	up
GB_D10G0107	16.639	16.9851	14.093	0.443722	0.836327	0.734811	-4.34137	1.13385e-157	4.68225e-156	down
GB_A05G2293	4.29353	4.66991	4.3166	17.0746	18.2612	16.9809	2.18371	1.46536e-157	6.04603e-156	up
GB_D11G1354	11.1136	11.6859	12.9474	0.856048	1.09118	0.762115	-3.50628	1.827e-157	7.52533e-156	down
GB_D08G1535	145.739	133.581	136.63	50.6695	49.7125	55.1982	-1.21038	3.78875e-157	1.55925e-155	down
GB_D13G2493	71.0087	72.5158	72.5273	15.344	12.6742	13.1538	-2.18034	3.86071e-157	1.58751e-155	down
GB_D01G2373	11.6762	13.3401	13.4727	31.0826	31.4721	32.3991	1.51252	4.5866e-157	1.8844e-155	up
GB_D10G2399	54.5375	52.305	50.5143	15.3008	13.3998	13.6228	-1.68595	5.02899e-157	2.0644e-155	down
GB_D03G1512	3.45724	3.40302	2.99858	17.7272	16.7682	17.9443	2.61446	6.34504e-157	2.60243e-155	up
GB_D05G1601	57.6779	55.5876	53.2286	112.597	115.008	114.415	1.24523	6.83072e-157	2.79927e-155	up
GB_D08G2763	31.7137	34.4345	32.0071	64.1827	66.0888	64.2816	1.19545	8.24068e-157	3.37422e-155	up
GB_A13G1181	25.033	24.9426	30.8648	1.05498	0.967304	1.36279	-4.35785	1.1019e-156	4.5042e-155	down
GB_A11G1930	26.0524	27.3392	29.2908	61.6593	59.6578	58.172	1.32778	1.26434e-156	5.16386e-155	up
GB_A02G1843	9.59498	10.6565	10.5245	25.6501	23.6893	26.0606	1.50157	7.17658e-156	2.9281e-154	up
GB_D13G2152	73.6544	80.4081	78.067	248.127	256.995	240.665	1.8917	7.18137e-156	2.9281e-154	up
GB_D01G2499	0.860137	1.10656	0.610926	35.9691	42.2638	41.6735	5.6984	8.0768e-156	3.29043e-154	up
GB_A11G1116	30.3321	29.8957	32.0676	0.935123	1.56697	1.46939	-4.32013	1.14671e-155	4.66767e-154	down
GB_A12G0682	10.958	10.9511	12.0549	0.956073	0.733621	0.873355	-3.51593	1.29882e-155	5.28243e-154	down
GB_A11G1734	22.1274	23.0257	22.6647	1.79835	2.47438	1.87063	-3.24659	1.37028e-155	5.56837e-154	down
GB_A13G1943	24.7983	26.7222	21.3106	0.821271	0.647567	0.624286	-4.89575	1.95685e-155	7.94534e-154	down
GB_D11G3387	51.3424	48.6815	52.3849	14.6457	14.3857	14.8382	-1.58702	2.69901e-155	1.09495e-153	down
GB_D11G3786	27.5578	28.446	27.3374	5.20942	5.25976	5.75823	-2.14954	2.75079e-155	1.11503e-153	down
GB_A04G0117	42.5368	36.9686	38.0988	82.0296	86.5976	82.6668	1.30249	3.44997e-155	1.39726e-153	up
GB_A12G0041	25.0255	25.2001	25.0467	9.13896	8.8015	8.71306	-1.28926	5.81884e-155	2.35471e-153	down
GB_A09G1819	6.2709	5.97966	6.26047	23.1783	21.4597	21.1758	2.03724	6.07779e-155	2.45744e-153	up
GB_A07G1727	102.737	95.4555	94.6016	180.306	181.37	186.371	1.11191	6.28768e-155	2.54019e-153	up
GB_D03G1028	43.6094	39.9743	44.6738	2.45835	1.67798	2.82864	-3.9726	6.68635e-155	2.699e-153	down
GB_A06G0907	6.45578	6.65588	6.95447	32.9947	30.8885	31.2729	2.45265	1.11548e-154	4.499e-153	up
GB_A13G2332	16.4141	16.049	16.7127	1.95829	2.65514	2.54312	-2.56784	1.29669e-154	5.22547e-153	down
GB_A05G2112	13.0881	11.8607	12.4549	42.2081	48.5232	47.3234	2.09045	1.3363e-154	5.38064e-153	up
GB_A13G0159	32.6508	34.3947	32.1418	7.09915	8.82392	7.78023	-1.85602	1.72022e-154	6.92074e-153	down
GB_A11G0236	19.2952	18.2983	18.4507	2.02889	1.52425	1.3988	-3.28691	3.31113e-154	1.33034e-152	down
GB_A01G2037	4.53268	4.75983	5.57014	28.2856	26.5435	25.8418	2.64779	3.31219e-154	1.33034e-152	up
GB_D09G1180	48.2644	49.0703	51.8149	90.388	92.1033	94.5608	1.10235	3.49921e-154	1.40429e-152	up
GB_D13G0396	26.6645	25.0392	26.2456	63.0013	57.6144	60.6621	1.42551	4.10466e-154	1.64591e-152	up
GB_A03G1462	21.057	22.3678	25.6505	65.3967	62.7523	62.1178	1.67198	8.05326e-154	3.22657e-152	up
GB_A07G1903	17.8422	16.4745	17.2104	44.7609	47.107	44.1031	1.60682	8.49458e-154	3.40057e-152	up
GB_A12G2114	22.4862	19.2379	21.7462	1.8706	1.80689	2.26118	-3.20155	9.29451e-154	3.71773e-152	down
GB_A13G2718	74.587	67.309	72.6092	9.16687	10.1725	9.14475	-2.70231	1.10255e-153	4.40647e-152	down
GB_D01G1489	197.357	189.82	193.359	79.3357	79.4675	77.6357	-1.08759	1.19748e-153	4.78191e-152	down
GB_D03G0322	20.742	21.147	20.8485	6.2916	6.07451	6.32	-1.53856	1.77044e-153	7.06411e-152	down
GB_A02G1416	6.43444	6.35114	6.3799	0.71202	0.773372	0.82996	-2.83303	2.07021e-153	8.2534e-152	down
GB_D06G1549	9.94282	9.16636	9.95984	24.4432	22.5283	23.0267	1.47591	3.02282e-153	1.20413e-151	up
GB_A04G1244	101.912	99.2778	101.815	45.0273	43.716	41.2206	-1.01308	3.5161e-153	1.39948e-151	down
GB_D12G0514	35.0326	34.4766	34.9892	64.3895	60.9346	62.8176	1.05631	1.37767e-152	5.4789e-151	up
GB_A11G3418	55.6044	53.3178	52.5641	15.6339	15.5905	13.8052	-1.63393	1.54703e-152	6.14739e-151	down
GB_D05G3828	193.256	181.714	172.827	414.032	402.022	399.607	1.35658	1.66528e-152	6.60643e-151	up
GB_A03G0586	74.9768	72.873	74.7401	25.5721	27.8458	27.1761	-1.25688	2.04999e-152	8.12596e-151	down
GB_A08G1527	145.85	138.872	140.549	58.1861	59.3632	62.9167	-1.02818	2.5311e-152	1.00248e-150	down
GB_D11G1816	10.6551	9.76657	10.2756	1.05969	0.894432	1.24457	-3.04783	3.08582e-152	1.22119e-150	down
MH_newGene_6334	6.69367	6.13349	5.78503	0.57107	0.621246	0.642757	-3.32238	3.24512e-152	1.28319e-150	down
GB_D12G0428	23.2446	27.3076	23.7312	77.2036	76.5651	78.6011	1.85409	3.9123e-152	1.54574e-150	up
GB_A11G1249	63.2953	63.1343	60.8654	113.014	111.148	109.431	1.04054	4.66502e-152	1.84044e-150	up
GB_D08G2652	14.3806	12.4293	11.1022	0.492267	0.517936	0.608313	-4.32645	4.88134e-152	1.9239e-150	down
GB_D04G0256	21.0599	21.7751	22.3382	67.9183	76.991	74.1612	1.95735	1.05404e-151	4.15095e-150	up
GB_A12G2692	7.66461	8.69743	8.30951	28.3806	28.2125	28.0872	1.98787	1.14569e-151	4.5082e-150	up
GB_A07G0796	12.7936	14.9933	14.6341	43.5698	43.9646	40.4941	1.80305	1.53113e-151	6.02001e-150	up
GB_A03G0061	33.1739	33.3721	35.0097	80.0528	80.4067	77.0664	1.4345	1.62155e-151	6.37033e-150	up
GB_A09G1721	50.5032	50.6396	50.8236	17.6158	16.7369	17.5789	-1.3403	8.02788e-151	3.14614e-149	down
GB_D09G2066	12.8784	13.1335	12.1241	0.554259	0.554305	0.46615	-4.37956	1.23148e-150	4.82228e-149	down
GB_D12G1366	6.69141	7.01258	5.1516	42.6019	40.2417	36.6249	2.86326	1.73246e-150	6.77856e-149	up
GB_A09G1413	55.3699	55.7874	51.2315	11.6193	10.6294	10.84	-2.08555	1.97008e-150	7.69585e-149	down
GB_D05G2269	4.41774	3.92946	3.88167	26.3659	25.3649	23.1055	2.81561	2.27259e-150	8.87042e-149	up
GB_D12G2830	4.47579	4.31538	4.41374	11.5159	11.5546	12.3625	1.63155	2.66142e-150	1.03797e-148	up
GB_D05G2479	3.64955	3.53625	3.70611	0.375002	0.476429	0.422717	-2.88135	3.36588e-150	1.31166e-148	down
GB_A11G0945	25.5524	28.4741	26.6603	1.83895	2.17614	3.01892	-3.3055	4.3987e-150	1.71277e-148	down
GB_D12G0058	52.2456	51.195	48.1147	14.2422	15.2395	14.535	-1.57437	4.60262e-150	1.79073e-148	down
GB_A07G2268	15.5915	15.5684	15.034	56.6764	57.3676	61.8707	2.13485	7.00106e-150	2.7217e-148	up
GB_A11G0552	20.3572	21.1448	23.0137	57.0909	54.6928	55.5636	1.5846	1.06516e-149	4.13422e-148	up
GB_D13G1380	7.65934	8.55692	7.29071	43.4887	44.985	44.2364	2.70097	1.34698e-149	5.22391e-148	up
GB_D12G0796	53.0093	51.2497	51.6222	109.879	116.229	108.542	1.30994	1.68138e-149	6.51554e-148	up
GB_A10G2444	62.7617	57.9487	58.8061	19.1894	19.751	18.9276	-1.42514	2.24207e-149	8.68133e-148	down
GB_D10G0878	9.95047	9.49001	11.7258	45.912	41.0654	42.4133	2.26361	2.46445e-149	9.53478e-148	up
GB_A09G1478	32.9972	31.888	30.8865	7.93498	7.12771	6.48835	-1.94391	2.51134e-149	9.70844e-148	down
GB_A05G1552	7.47132	7.79669	8.2701	0.236617	0.172772	0.226153	-4.97197	3.66615e-149	1.41615e-147	down
GB_A12G1247	18.3983	18.9792	20.456	0.804212	1.08407	1.13884	-4.03741	3.95732e-149	1.5274e-147	down
GB_A04G0392	36.3043	35.3421	32.2261	4.66197	4.1188	5.5372	-2.64609	6.33888e-149	2.44271e-147	down
GB_A04G1482	23.1529	26.3842	25.8962	3.77936	3.70539	3.35678	-2.58544	1.13405e-148	4.36317e-147	down
GB_A09G2142	2.17692	1.49632	1.83702	14.1198	14.2472	12.8012	3.10558	1.93357e-148	7.43334e-147	up
GB_D08G0656	166.172	173.59	159.145	56.8671	56.1209	56.6937	-1.34744	2.4771e-148	9.51532e-147	down
GB_A10G0201	40.1712	41.7829	41.3075	86.4558	82.9783	84.9178	1.25353	4.05167e-148	1.55514e-146	up
MH_newGene_9701	2.60069	3.08461	2.9669	11.1413	11.1882	10.5329	2.18159	5.30355e-148	2.03403e-146	up
GB_D09G1110	31.4206	33.5706	32.4016	60.1195	60.8261	61.7202	1.11592	6.41803e-148	2.45952e-146	up
GB_D12G2108	22.8751	19.4823	21.3724	2.17718	2.45521	1.92204	-3.06899	6.56976e-148	2.51567e-146	down
GB_D11G1237	45.5756	42.8103	44.2778	12.3836	11.8327	12.4158	-1.64753	7.37521e-148	2.82186e-146	down
MH_newGene_3090	48.7457	47.5371	46.6847	11.2193	10.8669	10.5889	-1.91935	1.24936e-147	4.77269e-146	down
GB_D11G3104	52.9631	52.2842	43.1893	126.481	135.047	133.261	1.61767	1.32751e-147	5.06726e-146	up
GB_D12G2316	19.9586	19.28	19.1229	39.3156	38.3708	39.0655	1.20741	1.36694e-147	5.21366e-146	up
GB_A10G2480	10.8198	10.309	9.76275	29.3345	27.6648	26.3595	1.63838	2.35836e-147	8.98792e-146	up
GB_D13G2058	19.1119	19.271	18.3533	55.53	51.5461	50.7628	1.6825	2.95565e-147	1.12466e-145	up
GB_A02G0400	9.41523	11.5994	9.57388	36.7827	37.1336	36.6315	2.06204	3.02527e-147	1.15024e-145	up
GB_A05G1015	3.08697	2.91379	3.17108	11.3016	11.2129	11.116	2.08176	3.04548e-147	1.15702e-145	up
GB_D08G0432	14.9215	15.8762	14.5889	1.65747	1.25033	1.4854	-3.16013	3.46417e-147	1.31505e-145	down
GB_D09G0280	10.4409	10.9736	11.6027	29.9044	29.858	30.969	1.6677	3.96918e-147	1.50558e-145	up
GB_D02G0438	22.8971	22.139	21.8026	72.8068	89.7871	81.0914	2.07233	4.40962e-147	1.67134e-145	up
GB_A09G1613	13.7235	13.6473	13.721	29.8171	30.3258	32.1651	1.37592	5.28839e-147	2.00285e-145	up
GB_A10G2006	11.7272	11.1853	12.1564	1.06347	0.785999	1.25229	-3.28565	7.75032e-147	2.93295e-145	down
GB_D06G0435	45.5606	37.6787	48.2413	165.287	182.332	169.774	2.18424	1.03664e-146	3.91378e-145	up
MH_newGene_8137	52.9499	56.8366	60.2174	6.96218	7.32155	6.70759	-2.80329	1.0444e-146	3.93999e-145	down
GB_D12G2394	16.3913	17.9042	16.7217	69.2774	70.1274	68.4784	2.23288	1.1926e-146	4.49557e-145	up
GB_A12G0828	35.3972	33.9716	33.132	0.850089	1.03001	1.26274	-4.80347	1.19531e-146	4.50231e-145	down
GB_A06G1541	36.2279	36.538	40.112	9.87366	10.3492	10.8297	-1.65225	1.20459e-146	4.53371e-145	down
GB_D11G0818	102.56	92.5938	87.0335	208.364	212.207	207.736	1.36102	1.91028e-146	7.18417e-145	up
GB_A10G2336	19.5039	19.3126	18.5611	1.81133	1.41401	1.54098	-3.37006	2.1069e-146	7.91134e-145	down
GB_A08G2833	67.4047	61.5211	65.3573	5.80639	7.44502	5.93111	-3.1268	2.2296e-146	8.36556e-145	down
GB_A06G1501	0.819377	1.04895	1.18145	15.2847	13.9782	13.3413	4.01552	2.30267e-146	8.63305e-145	up
GB_D12G2995	10.7522	12.1967	12.0019	31.3268	30.2097	31.1099	1.61574	2.41487e-146	9.04671e-145	up
GB_D11G0782	29.6218	27.7706	30.5853	5.03055	5.65003	6.04981	-2.18254	2.71121e-146	1.0149e-144	down
GB_A04G1034	43.2568	44.1764	43.4938	93.573	88.9896	97.1492	1.30337	2.96535e-146	1.10918e-144	up
GB_D13G0073	26.7774	24.6997	23.7262	0.835265	0.772272	1.32154	-4.45691	8.15281e-146	3.04717e-144	down
GB_A01G1816	40.9178	42.1913	42.2237	75.1904	74.0508	77.0815	1.06131	1.33569e-145	4.9884e-144	up
GB_D05G1749	8.89677	9.66023	8.55686	27.0531	28.1453	26.4621	1.79773	1.62864e-145	6.07781e-144	up
GB_D11G2679	54.1069	53.5439	53.8067	104.848	106.88	115.381	1.2264	1.66894e-145	6.22337e-144	up
GB_D01G1947	49.9952	46.2635	44.6158	90.9765	94.3782	92.4294	1.18656	5.41505e-145	2.01769e-143	up
GB_A11G0944	47.8226	47.2458	46.1829	92.3519	98.6208	92.7556	1.214	6.53775e-145	2.43414e-143	up
GB_A12G2193	66.1996	63.0614	70.4302	13.9136	15.7468	15.9231	-1.92004	9.2393e-145	3.43735e-143	down
GB_D11G1761	6.93381	6.68014	7.49662	25.3516	28.4929	27.6741	2.15718	1.14583e-144	4.25963e-143	up
GB_A05G0878	57.8833	58.941	63.638	4.90042	6.28918	4.35996	-3.31547	1.30298e-144	4.84011e-143	down
GB_D05G3735	50.311	50.2537	52.5277	0.954438	1.9611	1.01239	-5.04976	2.32833e-144	8.63569e-143	down
GB_D09G1075	87.2732	85.8202	89.3741	167.209	161.677	157.007	1.09683	4.53024e-144	1.67896e-142	up
GB_D07G2236	59.288	56.7937	54.9492	17.6485	16.8879	17.5491	-1.5066	5.02072e-144	1.85932e-142	down
GB_D03G1012	84.2445	82.9232	80.3533	36.8903	34.3794	33.751	-1.02877	6.05168e-144	2.2394e-142	down
GB_A07G0951	32.0728	25.7383	31.4898	1.02343	0.994232	0.947592	-4.69014	6.75372e-144	2.49728e-142	down
GB_D11G2089	35.0585	34.3794	33.8419	65.3194	65.2705	61.5901	1.10376	6.98841e-144	2.58209e-142	up
GB_D10G1505	20.5887	19.7293	20.84	37.328	37.6486	39.4384	1.11218	7.08648e-144	2.61633e-142	up
GB_D11G0047	83.1312	79.2992	77.6995	18.9678	19.1942	18.2496	-1.88093	7.43038e-144	2.74121e-142	down
GB_A06G2280	60.7908	55.1647	59.5903	106.826	108.745	114.271	1.118	8.98571e-144	3.31247e-142	up
GB_D06G0027	34.2046	33.3331	32.2187	5.11165	4.72808	5.33807	-2.5054	1.0067e-143	3.70824e-142	down
GB_A03G2160	88.9043	86.6505	77.2716	222.502	229.531	233.556	1.64439	1.01795e-143	3.74685e-142	up
GB_A03G1829	17.6556	17.2986	17.8446	1.94882	1.40203	1.30999	-3.2867	1.17671e-143	4.32791e-142	down
GB_D10G1486	27.6596	30.9434	27.8608	4.64078	4.72215	6.0953	-2.2736	2.56199e-143	9.41579e-142	down
GB_D10G1991	14.9412	14.2928	15.7082	2.60997	2.57485	2.71231	-2.29907	4.10321e-143	1.50686e-141	down
GB_A09G1285	17.1143	15.4881	16.2797	36.6018	33.0709	35.0274	1.30631	4.15798e-143	1.52582e-141	up
GB_D13G0168	101.518	89.2161	95.6498	27.5269	27.4449	30.8646	-1.52984	5.19188e-143	1.90378e-141	down
GB_D08G2530	53.8401	47.0757	52.1644	99.6837	108.982	103.589	1.23641	5.31297e-143	1.94671e-141	up
GB_A06G1457	71.7627	68.8126	69.6383	25.5655	25.9213	26.8625	-1.21543	6.0866e-143	2.22849e-141	down
GB_A11G3549	136.655	125.488	135.601	24.2229	21.4414	23.8367	-2.30651	6.18503e-143	2.26281e-141	down
GB_D13G2373	75.7866	77.3906	82.7854	13.8324	11.9163	16.4192	-2.27375	9.92736e-143	3.62922e-141	down
GB_A02G0471	17.6859	17.9306	18.5125	41.3625	40.9328	41.0956	1.39726	1.62209e-142	5.92553e-141	up
GB_D08G1745	217.173	205.313	196.1	69.1986	71.6737	67.4837	-1.36179	1.89082e-142	6.902e-141	down
GB_A02G1732	4.2665	4.495	4.56295	12.956	12.1848	12.0711	1.68991	2.29513e-142	8.37154e-141	up
GB_A10G0993	18.147	16.1304	17.6829	49.4296	47.7082	44.3129	1.65242	2.52621e-142	9.20744e-141	up
GB_A05G3625	56.492	53.3977	61.3008	113.315	112.981	113.811	1.19952	3.23167e-142	1.17698e-140	up
GB_D02G0329	63.7478	55.4725	59.8713	11.5378	10.8395	11.4612	-2.19408	3.26033e-142	1.18653e-140	down
GB_A13G1905	20.5749	21.7627	20.3638	52.4952	51.3627	49.7136	1.49962	3.82227e-142	1.3899e-140	up
GB_D13G0404	60.4722	58.7699	58.5457	13.7053	13.9443	14.6019	-1.86391	4.75602e-142	1.72696e-140	down
GB_A10G0521	55.147	50.395	52.8549	2.94023	3.37416	3.30893	-3.81352	6.8453e-142	2.48188e-140	down
GB_A10G1019	93.0188	88.9096	89.0613	29.0012	26.3778	28.8482	-1.47703	8.88698e-142	3.21731e-140	down
GB_A08G1802	35.9041	37.5711	36.3213	14.6241	15.3204	14.7163	-1.08874	1.60324e-141	5.79981e-140	down
GB_A07G2436	63.3429	60.764	61.4054	19.192	20.1326	21.4677	-1.40066	1.71713e-141	6.20717e-140	down
GB_A02G0393	45.237	47.6916	47.8336	90.3813	87.1902	88.6686	1.12823	1.72093e-141	6.21627e-140	up
GB_D12G0068	51.5999	45.9786	47.9914	95.8783	95.4669	94.7185	1.18173	2.84948e-141	1.02621e-139	up
GB_A05G1187	14.846	15.6357	15.2977	0.742493	0.759255	0.679376	-4.16288	3.1941e-141	1.14947e-139	down
GB_D10G2706	135.181	128.754	132.942	56.1986	56.2637	53.6843	-1.04803	6.14198e-141	2.20869e-139	down
GB_D13G2225	11.7963	12.9528	14.0825	0.885293	1.39977	1.04029	-3.32915	6.17633e-141	2.2194e-139	down
GB_A10G2130	28.3829	27.6183	26.2768	1.79141	2.46626	2.89751	-3.31191	8.11078e-141	2.91236e-139	down
GB_D08G1794	38.6566	39.0477	38.0748	16.5588	15.9262	16.632	-1.02859	8.35606e-141	2.99822e-139	down
GB_D05G1288	2.58151	3.55713	3.31305	20.4369	18.9329	18.9209	2.83378	8.41591e-141	3.01746e-139	up
GB_D06G0183	13.004	12.1349	13.771	1.14698	1.34831	1.02138	-3.25219	1.02271e-140	3.66414e-139	down
GB_D06G1495	1.90534	1.80358	2.37874	15.2166	15.3175	16.6574	3.1592	1.10397e-140	3.95234e-139	up
GB_A05G2442	60.4308	67.5839	63.6357	107.983	115.561	111.186	1.01328	1.20042e-140	4.29447e-139	up
GB_D06G0266	16.8682	17.7144	18.0461	2.44859	2.28565	2.3454	-2.67992	1.36946e-140	4.89558e-139	down
MH_newGene_5862	12.7135	11.7994	11.4402	21.3852	32.5633	29.0483	1.15397	1.60959e-140	5.74978e-139	up
GB_D01G1682	56.3945	54.1041	52.5369	9.62781	12.0976	12.6492	-2.03606	1.71225e-140	6.11198e-139	down
GB_A02G1007	45.7211	44.4979	43.0849	15.4354	13.6677	13.953	-1.42266	2.79596e-140	9.96567e-139	down
GB_A09G1593	89.1585	87.6529	95.6623	22.7485	24.5238	25.4162	-1.69616	3.4247e-140	1.21977e-138	down
GB_D01G0509	118.404	113.992	114.228	211.331	222.697	222.493	1.12934	5.40766e-140	1.92463e-138	up
GB_D05G2611	14.5139	14.9607	14.2597	28.261	27.7555	26.9649	1.13201	5.83246e-140	2.07429e-138	up
GB_D06G2402	94.7141	91.3947	91.4001	33.8626	37.2825	37.9428	-1.1384	9.30363e-140	3.30637e-138	down
MH_newGene_851	1.68546	1.78411	1.88607	5.11991	4.80895	4.88672	1.71725	1.00812e-139	3.58009e-138	up
GB_D05G1885	2.89491	2.44063	2.40321	16.6763	15.5307	14.2854	2.78843	1.10938e-139	3.9368e-138	up
GB_D13G2621	15.8107	15.7455	16.2461	0.443476	0.473229	0.544358	-4.803	1.97281e-139	6.99567e-138	down
GB_A01G0243	43.4107	44.5775	42.8923	76.7518	76.4432	76.7184	1.0208	2.18274e-139	7.73445e-138	up
GB_D02G0892	11.9246	13.2915	13.3257	41.8329	43.3072	42.35	1.93404	2.46904e-139	8.74255e-138	up
GB_D13G2421	5.18879	5.94951	5.91492	25.9679	28.3148	27.6677	2.47194	5.03951e-139	1.78182e-137	up
GB_D09G1330	33.1807	34.2624	33.1484	66.4061	67.8469	62.391	1.1751	5.75336e-139	2.03273e-137	up
GB_D07G2247	24.7331	25.4203	24.8645	78.1234	81.7543	81.3924	1.89338	7.58321e-139	2.67533e-137	up
GB_A01G2254	200.854	208.816	209.766	74.8925	80.8417	72.9037	-1.22906	7.80356e-139	2.75107e-137	down
GB_A12G1424	151.515	165.32	154.415	47.9468	54.5405	46.3644	-1.45367	7.85347e-139	2.76665e-137	down
GB_D01G1075	32.6494	31.9495	33.0326	69.4348	68.9327	64.5884	1.26389	9.13464e-139	3.21565e-137	up
GB_D03G0841	56.3805	61.9604	56.7845	14.7208	13.209	15.8097	-1.79194	1.15988e-138	4.08012e-137	down
GB_D13G1092	7.71627	7.23475	7.84362	21.7154	21.3721	21.0641	1.70071	1.51118e-138	5.30819e-137	up
GB_D11G1819	87.2667	82.8021	84.6898	32.2976	34.2476	32.6518	-1.15223	2.75646e-138	9.67538e-137	down
GB_A10G0247	22.3767	23.9799	23.6691	45.4174	43.8431	45.5928	1.1543	2.9834e-138	1.04644e-136	up
GB_D10G2437	23.251	20.2653	19.6239	0.328942	0.577299	0.722489	-5.04523	6.49494e-138	2.27647e-136	down
GB_A05G1502	49.6917	49.4784	49.5121	88.5428	86.8965	87.8755	1.03282	6.93163e-138	2.42777e-136	up
GB_D08G0333	89.3403	83.3825	83.5262	34.4916	33.099	34.5599	-1.1189	6.98184e-138	2.44299e-136	down
GB_D09G1537	63.5221	64.5446	59.616	2.14539	1.8582	1.36339	-4.901	7.53169e-138	2.63223e-136	down
GB_D09G2138	28.5395	29.917	29.1368	7.34376	7.65455	8.04077	-1.71681	1.22568e-137	4.28052e-136	down
GB_D04G0291	6.3858	5.64675	4.5061	35.5727	32.5991	32.905	2.81051	1.45956e-137	5.09363e-136	up
GB_A12G0487	73.4748	70.9895	67.0352	134.892	138.195	136.631	1.16103	1.99849e-137	6.95938e-136	up
GB_D13G1074	41.4293	41.2671	45.9214	1.10553	2.05351	1.67857	-4.50605	2.38401e-137	8.28995e-136	down
GB_D10G2564	27.2548	26.6297	26.5952	46.6811	48.7801	47.8839	1.04081	3.11902e-137	1.0838e-135	up
GB_A12G3085	29.0305	26.385	28.9777	96.3194	94.2397	95.6549	1.96897	3.37248e-137	1.17104e-135	up
GB_D11G3826	40.2603	43.2121	40.3655	8.43194	7.1712	7.74724	-2.19822	4.75555e-137	1.6501e-135	down
MH_newGene_9828	19.5824	23.7231	22.6234	0.263929	0.356896	0.511682	-5.52889	5.26628e-137	1.82601e-135	down
GB_D04G1596	56.1199	56.2799	51.9792	11.0889	11.2218	11.0492	-2.09064	5.56551e-137	1.92838e-135	down
GB_A04G0214	350.815	350.843	329.374	126.97	143.126	131.951	-1.15027	6.7019e-137	2.32047e-135	down
GB_D11G2183	0.696804	1.10119	0.892813	10.86	9.58268	10.7153	3.73792	8.29466e-137	2.86989e-135	up
GB_A05G2047	19.9675	19.3443	18.16	1.79308	1.92086	1.81423	-3.16087	9.39142e-137	3.24705e-135	down
GB_D01G0942	22.565	22.339	21.8849	40.3993	40.5433	41.2092	1.07878	1.10665e-136	3.82348e-135	up
GB_A11G0640	25.705	26.6396	23.8007	0.540131	0.809761	0.434107	-5.17148	1.13323e-136	3.91251e-135	down
GB_A03G1089	13.5118	13.4255	13.26	1.85604	1.70906	1.80194	-2.69336	1.54452e-136	5.32872e-135	down
GB_D13G0729	301.723	292.033	297.492	127.155	124.736	132.182	-1.00629	1.6012e-136	5.52032e-135	down
GB_D06G1747	28.7284	32.2572	27.2167	72.5482	71.6915	75.3544	1.52335	1.85381e-136	6.38215e-135	up
GB_D09G2621	41.2309	39.3415	39.4978	6.90249	6.71043	6.88076	-2.33829	3.1432e-136	1.08058e-134	down
GB_D08G0617	32.3222	31.8674	32.2855	58.176	56.7846	57.1198	1.04302	4.37676e-136	1.50359e-134	up
GB_A02G1485	14.1766	15.5092	15.1248	1.85668	2.11385	1.58834	-2.79927	7.99064e-136	2.74315e-134	down
GB_D08G0037	76.467	67.3031	75.3273	4.45135	5.9801	5.95493	-3.51887	1.10252e-135	3.77955e-134	down
GB_D03G1860	14.8017	14.676	14.4891	27.9127	27.0826	25.5261	1.08095	1.16681e-135	3.99712e-134	up
GB_A08G1683	20.8907	21.6258	21.4604	57.5248	56.5608	51.6827	1.58158	1.49639e-135	5.1191e-134	up
GB_A13G2594	24.4076	23.2713	24.9944	6.3507	6.40928	6.57653	-1.70011	1.49645e-135	5.1191e-134	down
GB_D06G0376	25.5055	26.8441	23.6307	64.2837	66.8614	62.9824	1.55984	1.5548e-135	5.31121e-134	up
GB_A12G3029	5.33994	3.84918	3.29242	97.3563	99.9418	101.689	4.78382	1.61217e-135	5.50331e-134	up
GB_A10G0390	23.9512	20.4906	22.3015	45.2834	44.079	44.0845	1.20681	1.74491e-135	5.95224e-134	up
GB_A13G2713	80.489	77.0239	73.3645	5.85577	7.66005	7.92869	-3.20686	1.84093e-135	6.27536e-134	down
MH_newGene_11015	7.49657	7.50806	7.15571	31.1383	33.4932	31.7567	2.3218	1.98816e-135	6.77248e-134	up
GB_A05G0970	65.2725	72.3115	66.8057	16.2549	17.2159	14.5123	-1.88145	2.20724e-135	7.51345e-134	down
GB_D11G1886	37.3679	38.7854	37.173	104.024	99.2505	112.514	1.68546	3.05433e-135	1.03897e-133	up
GB_D04G0390	24.1176	23.9742	23.9109	40.6472	43.0763	42.772	1.02119	3.67597e-135	1.24955e-133	up
GB_A07G0597	14.6274	15.5718	15.5283	32.2034	31.4261	32.2874	1.27808	3.97473e-135	1.35015e-133	up
GB_A02G1760	23.518	25.6846	26.7741	52.9897	55.4499	52.4919	1.29254	5.74501e-135	1.94876e-133	up
GB_A07G1282	25.742	22.9567	25.2071	0.385607	0.504792	0.147787	-5.87626	1.36627e-134	4.62801e-133	down
GB_A11G1766	57.2585	56.2508	60.5956	16.1751	15.3231	17.6742	-1.61489	1.42943e-134	4.83857e-133	down
GB_D08G1078	9.99118	9.33862	9.6035	0.954774	0.750839	0.771074	-3.33317	1.5646e-134	5.29243e-133	down
GB_D11G1187	10.9962	10.6049	10.6765	1.02096	1.21162	1.00916	-3.10291	1.85045e-134	6.25497e-133	down
MH_newGene_8964	3.75939	3.60841	2.67957	54.1372	50.7503	54.1565	4.17439	1.94185e-134	6.55935e-133	up
MH_newGene_10676	4.78882	4.68849	3.704	16.6285	19.007	17.9566	2.22385	2.95767e-134	9.98373e-133	up
GB_A08G1369	91.1783	93.3172	91.1919	25.4976	26.7758	27.1041	-1.5871	3.7221e-134	1.25554e-132	down
GB_A04G0215	3675.65	3326.63	3451.63	6262.3	6395.99	6374.49	1.07282	4.38675e-134	1.4787e-132	up
GB_A02G0101	45.9554	44.4923	48.5076	15.8388	15.6712	16.0295	-1.33855	5.23035e-134	1.76062e-132	down
GB_D02G1757	28.0507	29.1644	27.0679	56.0158	54.9208	53.0289	1.16797	5.88151e-134	1.97706e-132	up
GB_D07G0560	12.7454	16.105	15.1969	73.4846	64.1228	69.4955	2.44171	6.45107e-134	2.16701e-132	up
GB_A11G3735	7.32036	6.7962	7.1554	0.249946	0.336391	0.288743	-4.36623	1.02087e-133	3.42451e-132	down
GB_D05G1729	71.5298	65.5692	67.7196	170.302	165.231	155.04	1.46688	1.48451e-133	4.97636e-132	up
GB_D05G2080	1.58029	0.949505	0.980667	14.0515	16.2447	13.2329	3.81841	1.51793e-133	5.08135e-132	up
GB_A11G2876	34.9638	32.9147	33.3334	73.6793	72.117	74.6922	1.33069	2.1025e-133	7.02849e-132	up
GB_D02G0724	48.0107	46.6736	49.7672	13.3199	13.5162	11.5994	-1.70062	2.26928e-133	7.5808e-132	down
GB_D11G0873	44.7399	43.7398	41.5801	16.7408	16.3864	16.135	-1.19268	4.31859e-133	1.44168e-131	down
GB_D12G2919	20.0759	19.7154	21.4392	42.7201	44.5527	45.0529	1.3205	4.87114e-133	1.62502e-131	up
GB_D11G2769	98.2874	90.7941	81.9578	0.216524	0.185328	0.267326	-8.32255	5.25596e-133	1.75219e-131	down
GB_D08G1783	19.74	19.2286	19.7061	2.0458	1.60177	1.96428	-3.17121	6.40242e-133	2.13292e-131	down
GB_D12G2408	8.99738	9.71427	10.1934	25.612	24.8344	25.6939	1.60751	7.07996e-133	2.35702e-131	up
GB_D11G2803	13.683	14.2375	13.652	1.18525	1.06863	1.1709	-3.38506	7.27905e-133	2.42163e-131	down
MH_newGene_2216	17.2563	17.214	15.2257	35.1791	36.9743	35.1313	1.31693	8.11215e-133	2.69509e-131	up
GB_D08G1439	135.482	134.905	130.067	43.4519	45.4945	46.7084	-1.35277	1.5918e-132	5.28117e-131	down
GB_D08G2026	48.5163	51.7392	49.4629	93.2128	102.582	101.99	1.20023	2.10895e-132	6.99215e-131	up
GB_D05G3757	16.0987	15.7637	15.5822	35.1809	38.3228	37.751	1.43725	2.13147e-132	7.06198e-131	up
GB_A11G2776	5.19358	5.56239	4.80674	18.1135	17.9071	16.8956	1.97166	2.53452e-132	8.39164e-131	up
GB_A11G1369	24.2211	22.7858	23.6102	51.3397	52.858	53.4143	1.36536	2.71155e-132	8.97162e-131	up
GB_D08G2124	6.71785	6.95858	9.1108	37.414	38.8466	37.0998	2.52554	3.17997e-132	1.05143e-130	up
GB_D03G1483	100.728	107.15	107.501	188.903	193.411	190.475	1.06978	3.95227e-132	1.305e-130	up
GB_A13G2135	15.683	13.7675	14.1939	31.9526	33.4238	33.6269	1.38882	6.04106e-132	1.99334e-130	up
GB_A02G1433	154.418	155.139	152.099	64.5705	65.8938	67.2165	-1.01515	7.04076e-132	2.32163e-130	down
GB_A04G0122	30.1967	29.7711	29.691	57.9552	56.9297	56.9644	1.14618	7.41505e-132	2.44339e-130	up
GB_D05G0181	61.1927	59.6831	60.6939	148.909	153.108	148.572	1.51805	7.90483e-132	2.603e-130	up
GB_A07G0605	26.3446	26.8255	25.6186	55.2973	55.2724	54.1673	1.27155	9.96382e-132	3.27879e-130	up
GB_A01G2356	79.2615	82.3673	79.4911	12.7549	12.2895	11.1074	-2.52485	1.03509e-131	3.40385e-130	down
GB_D01G2367	7.90665	6.40498	8.27533	30.9234	32.6333	35.2937	2.33656	1.52334e-131	5.00603e-130	up
GB_D01G0964	29.7008	27.3193	26.8029	56.2791	57.1691	55.6132	1.21934	2.0955e-131	6.88161e-130	up
GB_A04G1218	82.4009	85.831	81.479	24.9551	23.0358	25.3015	-1.55934	2.6863e-131	8.81583e-130	down
GB_A08G2042	60.9783	62.4954	61.3966	108.01	114.172	120.156	1.09721	2.88065e-131	9.44725e-130	up
GB_A11G3571	13.3295	14.0118	13.2091	36.7229	39.3062	37.0445	1.68647	3.04894e-131	9.9924e-130	up
GB_A02G1392	36.7336	37.2235	39.1028	12.1099	11.9978	12.4297	-1.41996	3.14729e-131	1.03077e-129	down
GB_A12G0463	4.93281	5.87223	5.98509	15.4965	14.2908	14.5557	1.61115	4.4571e-131	1.45778e-129	up
GB_D10G0513	56.5116	57.8429	55.5816	22.4715	21.4446	22.06	-1.15647	4.88803e-131	1.59765e-129	down
GB_D11G2763	8.87811	7.80875	8.46148	36.4643	41.0936	41.1548	2.44385	6.31621e-131	2.06028e-129	up
MH_newGene_4548	72.7268	75.0819	78.2889	25.5511	26.5426	25.2806	-1.33771	6.68082e-131	2.17774e-129	down
GB_A11G2034	27.2808	30.0218	27.6726	54.6646	53.9351	55.3578	1.15663	8.90625e-131	2.89731e-129	up
GB_A09G1951	57.0978	54.8127	55.9237	11.7027	13.4985	13.8153	-1.89492	9.42931e-131	3.06541e-129	down
GB_A08G0784	49.2828	49.3572	53.232	4.28378	3.42514	4.48876	-3.42094	1.12208e-130	3.64538e-129	down
GB_D13G2514	48.4235	51.9762	51.5404	2.31087	3.78428	3.41398	-3.77206	1.1261e-130	3.65596e-129	down
GB_D02G0119	35.8845	34.3208	34.0791	10.6293	10.2777	9.53412	-1.56724	1.17036e-130	3.79713e-129	down
GB_D11G2988	4.46306	4.12364	3.87008	13.1681	13.6656	13.3651	1.89534	1.19806e-130	3.88439e-129	up
GB_D10G1095	79.6403	82.5513	78.5314	154.817	157.921	160.247	1.18273	1.26452e-130	4.09715e-129	up
GB_D12G2922	7.917	7.23917	7.35888	27.8247	26.9492	28.217	2.0884	1.29382e-130	4.18926e-129	up
GB_A02G0555	10.2472	9.67132	9.68168	21.8956	22.1787	21.8624	1.36271	2.16053e-130	6.9909e-129	up
GB_A09G2801	4.96367	4.50085	4.73098	13.5315	14.1556	13.8552	1.75544	3.2235e-130	1.04234e-128	up
GB_D12G0075	40.5372	40.1876	40.653	0.104931	0.301133	0.190919	-7.37107	3.54532e-130	1.14564e-128	down
GB_D01G2495	15.7113	16.2479	16.8999	2.61821	3.23309	3.10191	-2.23544	3.5618e-130	1.1502e-128	down
GB_D05G0566	8.83293	8.76371	7.93069	40.7523	40.8336	41.8501	2.47583	4.81679e-130	1.55443e-128	up
GB_A08G2381	12.1358	12.6476	12.3091	0.518684	0.787429	0.527674	-4.11376	4.97734e-130	1.60517e-128	down
GB_D06G1409	44.867	42.7058	43.0324	13.6227	15.0777	15.4277	-1.35653	6.28827e-130	2.02525e-128	down
GB_D04G1503	61.6704	61.0001	59.7353	19.4182	16.4074	20.063	-1.4979	7.22024e-130	2.32386e-128	down
GB_A03G0465	118.169	129.675	123.016	26.2687	27.3504	26.8186	-1.99424	8.11355e-130	2.60964e-128	down
GB_A04G0836	12.1983	13.4087	12.141	66.9388	70.4839	64.7489	2.62527	9.11499e-130	2.92786e-128	up
GB_D11G2631	37.299	39.1985	42.4977	6.16109	7.39243	6.96161	-2.32562	9.64358e-130	3.0956e-128	down
GB_D02G0594	14.7798	15.6736	14.3373	29.5906	29.3156	30.2607	1.2009	1.22286e-129	3.9228e-128	up
GB_A05G2672	20.4618	19.5435	24.3672	0.713588	0.944616	0.819241	-4.4653	1.88201e-129	6.02528e-128	down
GB_D11G0737	23.4493	26.8877	27.3358	64.5888	66.7462	60.4465	1.51367	1.93941e-129	6.20497e-128	up
GB_D08G2270	34.3213	35.8288	31.1822	6.03011	6.08265	6.2504	-2.25461	2.33522e-129	7.46145e-128	down
GB_A08G2533	30.7478	30.6864	28.4478	5.40526	5.57609	5.98733	-2.19563	2.69164e-129	8.59462e-128	down
GB_scaffold36836_objG0001	35.0496	37.0591	33.8031	0.051422	0.276071	0.357974	-7.00508	4.41589e-129	1.40817e-127	down
GB_A04G0413	72.9488	70.6028	72.9916	24.7565	22.1677	24.8563	-1.38411	5.69277e-129	1.81297e-127	down
GB_D02G2403	5.94216	5.79008	4.85313	14.9984	15.4417	15.7552	1.68378	8.08474e-129	2.56966e-127	up
GB_D04G0961	1.58978	1.8006	1.35998	8.13437	9.42049	8.55726	2.66098	1.10487e-128	3.50944e-127	up
GB_A05G3051	26.9455	21.7481	25.8726	2.56026	2.48216	2.48706	-3.09288	1.11372e-128	3.53521e-127	down
GB_D03G0327	22.9406	22.7166	23.4008	47.1104	44.2093	47.0275	1.21082	1.76381e-128	5.59143e-127	up
GB_A11G1260	28.2638	29.2072	28.264	57.5068	58.786	55.8215	1.21368	2.0605e-128	6.52769e-127	up
GB_A10G2834	33.546	35.1533	34.6043	67.1906	64.9449	65.1986	1.14258	2.11163e-128	6.68531e-127	up
GB_A12G0065	61.8921	56.6604	59.4088	104.185	108.096	104.271	1.03867	2.61234e-128	8.26512e-127	up
GB_D09G1803	6.43089	6.1087	6.36159	20.7086	21.0147	20.793	1.93137	2.74718e-128	8.68606e-127	up
GB_A13G0594	12.6633	12.6205	13.3241	41.1366	37.5095	39.7658	1.8247	3.18496e-128	1.00637e-126	up
GB_A12G3057	47.0055	49.4799	45.8814	104.866	106.278	92.8407	1.30229	4.27116e-128	1.3487e-126	up
GB_D03G1523	186.306	180.348	168.056	44.5943	48.8358	40.489	-1.78816	4.45902e-128	1.4071e-126	down
GB_A04G1763	26.932	25.51	25.4072	5.60008	5.40308	6.60262	-1.93492	5.9541e-128	1.87767e-126	down
GB_A08G0156	28.6783	30.1092	33.5878	63.9379	59.5235	59.7561	1.19769	9.4653e-128	2.97914e-126	up
GB_D02G0651	104.97	102.728	99.6436	40.4722	40.0996	43.9555	-1.09516	1.36267e-127	4.28614e-126	down
GB_A11G0245	4.99391	3.64583	4.61139	25.1642	25.45	26.1698	2.73337	1.47689e-127	4.64237e-126	up
GB_D08G2260	18.6207	15.8535	16.477	40.6162	44.0164	41.6667	1.51599	3.17858e-127	9.97843e-126	up
GB_A03G1788	20.2015	21.2356	19.7698	3.79964	4.4122	3.71333	-2.14801	3.24951e-127	1.01945e-125	down
GB_D07G0392	17.3512	16.8115	15.4946	0.278594	0.140261	0.397742	-5.70006	3.32551e-127	1.04262e-125	down
GB_D05G2149	53.3725	47.9675	49.1922	101.739	101.972	98.3425	1.21175	4.82942e-127	1.51315e-125	up
GB_A08G2729	66.5108	62.4695	65.4054	17.1312	20.0893	16.9153	-1.63448	4.92476e-127	1.54202e-125	down
GB_A11G1483	12.289	13.0656	11.3724	0.586844	0.830243	0.623731	-3.9411	5.07486e-127	1.58799e-125	down
GB_D13G2687	27.2715	25.2731	25.6623	6.62631	6.88247	6.74699	-1.73981	5.18925e-127	1.62274e-125	down
GB_A06G1773	39.6323	41.9317	41.9287	8.53302	8.21158	9.13048	-2.04472	9.45998e-127	2.95633e-125	down
GB_D12G2977	1.35247	1.97833	1.79996	20.3396	19.057	18.4864	3.70522	9.95494e-127	3.10701e-125	up
GB_A11G3459	53.247	55.5649	49.5513	94.8413	95.9511	95.7222	1.06297	1.1573e-126	3.60969e-125	up
GB_D12G2759	191.953	200.868	180.603	40.2546	38.4597	45.3403	-2.00008	1.52681e-126	4.75915e-125	down
GB_A11G1317	7.89039	7.96296	8.56049	0.297008	0.435914	0.421249	-4.16483	1.53673e-126	4.787e-125	down
GB_A11G1199	58.918	54.368	55.1891	4.63497	5.11722	5.39518	-3.26204	1.59551e-126	4.96689e-125	down
GB_A07G1290	110.906	105.303	104.537	39.4187	37.5842	38.0563	-1.27136	2.00653e-126	6.24242e-125	down
GB_D01G0288	20.5322	23.0577	21.8651	4.71285	4.89684	4.2738	-2.02802	2.23679e-126	6.9543e-125	down
GB_A09G1804	29.0464	27.356	26.0006	54.6376	54.8121	52.4293	1.18079	2.33474e-126	7.25417e-125	up
GB_A10G0161	3.14666	2.64602	3.11461	13.6839	13.7531	12.5843	2.37228	3.31436e-126	1.02913e-124	up
MH_newGene_6745	3.64858	3.59828	3.21531	17.118	16.7752	14.3351	2.40973	3.35842e-126	1.04214e-124	up
GB_D13G0615	20.9978	20.5138	20.0628	3.89297	4.30435	3.85793	-2.14287	3.75951e-126	1.16586e-124	down
GB_A10G0682	7.90716	9.67197	8.58092	30.9825	32.1337	34.5256	2.10749	4.63583e-126	1.43669e-124	up
GB_D07G0466	173.14	162.058	173.697	319.1	317.704	335.277	1.14181	5.20261e-126	1.61131e-124	up
GB_A10G1454	70.7665	73.6903	69.6152	9.41285	7.22896	9.37377	-2.83122	6.15488e-126	1.90502e-124	down
GB_D10G1719	33.1891	32.6221	30.6163	59.5597	60.8256	60.9985	1.11879	1.03124e-125	3.1898e-124	up
GB_A10G0567	13.3344	13.5183	14.4385	2.27495	2.67765	2.44551	-2.26915	1.49817e-125	4.63115e-124	down
GB_A02G1058	65.4107	65.136	70.7132	12.9531	10.1953	13.6842	-2.23864	1.77947e-125	5.49367e-124	down
GB_D07G1371	10.0152	10.1664	10.5345	1.42216	1.24108	1.79586	-2.57187	2.22468e-125	6.86379e-124	down
GB_D03G0525	9.28012	9.95392	10.4892	1.96349	1.87788	1.86704	-2.16911	2.68947e-125	8.29251e-124	down
GB_D13G2560	118.697	117.784	117.617	40.628	45.0161	44.8847	-1.23076	2.75313e-125	8.48338e-124	down
GB_A03G0817	174.415	165.306	174.38	66.8191	74.5852	72.2064	-1.05842	2.8291e-125	8.71194e-124	down
GB_A05G4045	21.7795	20.5207	19.4926	3.43732	3.05955	3.66325	-2.39394	3.42586e-125	1.05429e-123	down
GB_D12G1943	19.8554	18.6389	20.2965	37.6011	39.1296	37.8471	1.17122	4.70429e-125	1.4468e-123	up
GB_A01G0205	13.5807	11.7475	11.4611	30.8069	30.6589	30.1136	1.52088	6.09173e-125	1.87232e-123	up
GB_A03G0324	14.6343	14.4871	13.2301	34.0898	35.1012	34.8924	1.50328	6.8137e-125	2.09289e-123	up
GB_D13G1206	92.2899	98.0858	100.727	21.2672	23.4533	21.8778	-1.9181	7.47629e-125	2.29496e-123	down
MH_newGene_4192	80.4627	82.8537	79.4003	30.2589	27.3268	27.0247	-1.31182	8.72424e-125	2.67634e-123	down
GB_A09G1423	10.8695	11.1579	11.4371	21.2871	20.8966	20.1054	1.10528	8.97267e-125	2.75081e-123	up
GB_A02G0304	80.4332	73.5203	75.299	137.186	137.006	138.141	1.05421	1.12294e-124	3.43831e-123	up
GB_D09G0358	84.5395	91.7041	90.8796	33.0535	37.4638	36.6658	-1.10822	1.28255e-124	3.92453e-123	down
GB_A01G1408	131	139.298	135.129	51.8223	51.7528	50.3519	-1.18846	1.36923e-124	4.18713e-123	down
GB_A02G2028	2.82588	2.29338	2.6426	10.4935	10.21	10.7912	2.22468	1.39628e-124	4.26714e-123	up
GB_A01G2385	7.03444	8.3741	8.21552	23.28	24.4392	24.0346	1.81306	2.52854e-124	7.72258e-123	up
GB_A10G0514	27.4748	32.4998	26.3961	96.9479	100.409	92.5995	1.95403	3.1245e-124	9.53671e-123	up
GB_D01G0675	20.4034	18.9889	20.045	0.627368	0.37918	0.29959	-5.258	3.26676e-124	9.96463e-123	down
GB_A10G2592	9.84597	9.2871	8.69947	35.3701	32.323	32.7063	2.0553	5.46285e-124	1.66425e-122	up
GB_D11G0171	116.62	107.146	112.754	36.5998	36.4376	37.448	-1.39784	6.13827e-124	1.86884e-122	down
MH_newGene_716	0.88854	1.55154	1.41992	16.5047	18.1142	16.334	3.90845	9.02651e-124	2.74645e-122	up
GB_A10G0735	15.3755	16.0502	15.2246	31.4667	32.339	31.78	1.243	1.02443e-123	3.11502e-122	up
GB_D11G3525	109.147	112.012	117.311	19.1568	21.6798	18.8007	-2.29254	1.11379e-123	3.38251e-122	down
GB_D07G2343	135.06	131.497	136.561	43.1256	40.659	41.592	-1.476	1.19868e-123	3.63803e-122	down
GB_D13G0405	142.015	131.11	136.46	41.2967	42.7048	43.9957	-1.4698	1.65642e-123	5.02413e-122	down
GB_D11G0588	14.1092	14.4107	13.9516	36.558	39.497	37.2495	1.62262	1.91334e-123	5.79976e-122	up
GB_A07G0702	11.4496	12.2529	13.2336	41.3318	38.5589	41.6247	1.9279	1.96309e-123	5.94685e-122	up
GB_A11G3787	37.7232	36.6949	37.2949	12.4391	13.3164	12.4813	-1.33777	1.98818e-123	6.01909e-122	down
GB_D04G1672	14.5551	15.0716	13.0922	45.3901	48.3182	47.1191	1.92584	2.09526e-123	6.33931e-122	up
GB_D11G0926	24.1756	20.9258	21.304	56.1834	57.5935	59.1823	1.5864	2.34183e-123	7.0809e-122	up
GB_D01G2461	155.573	162.76	156.648	59.3243	59.7006	58.092	-1.21409	2.44796e-123	7.39719e-122	down
GB_D06G2459	8.53427	8.095	7.57642	37.6298	38.0239	38.764	2.44569	3.32655e-123	1.0027e-121	up
GB_D13G0588	12.7255	13.2328	12.4182	1.94644	2.28524	1.94839	-2.42365	3.4825e-123	1.04906e-121	down
GB_D01G1307	16.077	19.0736	17.3958	1.42204	1.89912	1.35276	-3.27148	3.5626e-123	1.07252e-121	down
GB_A05G2855	41.8948	41.1543	39.7674	153.158	150.722	159.433	2.12068	5.20634e-123	1.5664e-121	up
GB_D11G2103	4.20453	4.70789	4.48703	0.327936	0.402426	0.39587	-3.35329	5.43665e-123	1.63467e-121	down
GB_D05G2091	4.96748	5.29228	5.13447	21.2908	20.0273	23.0734	2.27332	5.63878e-123	1.6944e-121	up
GB_D12G1231	20.412	19.7768	17.8737	1.11744	1.69865	2.01745	-3.36674	6.56718e-123	1.97215e-121	down
GB_A07G2254	18.0442	18.4331	17.3609	3.52553	4.46058	3.90438	-1.96786	6.98333e-123	2.09582e-121	down
GB_D08G2945	14.3775	16.9014	16.8033	36.1079	36.8529	36.1231	1.39187	7.96559e-123	2.38913e-121	up
GB_A07G1873	21.0919	22.3167	18.6493	57.6791	58.42	60.3539	1.71304	1.27408e-122	3.81899e-121	up
GB_A07G0078	37.9214	38.9141	38.2538	13.5517	13.8566	13.45	-1.28507	1.28467e-122	3.84838e-121	down
GB_D01G2462	9.86554	11.7223	11.1077	32.0341	28.7015	32.476	1.72066	1.34838e-122	4.03672e-121	up
GB_A03G1919	5.50971	5.18728	4.76466	28.5958	30.8968	29.7514	2.73377	1.47679e-122	4.41843e-121	up
GB_A02G1527	58.7228	54.4472	61.5881	114.475	115.114	112.83	1.17924	1.8138e-122	5.42336e-121	up
GB_A11G0174	12.366	12.5947	13.0451	33.1037	31.7638	33.9166	1.58624	2.17185e-122	6.48997e-121	up
MH_newGene_3778	18.7217	20.9826	20.6836	39.2853	39.2341	38.8974	1.17242	2.76013e-122	8.23771e-121	up
GB_D08G0705	17.6425	17.0708	16.0177	39.2683	40.9007	37.2193	1.41711	2.79374e-122	8.33289e-121	up
GB_D12G3078	23.4279	21.006	22.899	45.0062	43.5535	45.1267	1.19734	4.49102e-122	1.33789e-120	up
MH_newGene_1330	45.2102	52.591	53.6215	7.3752	8.79109	7.01109	-2.49455	5.00173e-122	1.48911e-120	down
GB_D05G3765	4.5246	5.39385	4.46941	15.7524	14.5563	14.5896	1.8491	5.01502e-122	1.49215e-120	up
GB_D11G3212	113.809	120.836	113.505	228.185	218.147	225.757	1.157	5.68655e-122	1.69092e-120	up
MH_newGene_5206	82.8819	77.9512	77.3156	23.8171	24.2502	22.7972	-1.54	6.39823e-122	1.90137e-120	down
GB_D06G1455	3.82968	3.60235	3.97477	15.5421	13.7599	14.9915	2.16356	6.79814e-122	2.01898e-120	up
GB_scaffold16225_objG0001	33.6538	35.1715	32.4387	0.051422	0.213195	0.357974	-7.0516	9.28476e-122	2.75579e-120	down
GB_A06G2396	10.6514	9.25321	8.55038	37.3006	42.4537	38.7238	2.2589	9.51097e-122	2.8212e-120	up
GB_D03G1603	233.841	239.823	242.2	102.933	95.1931	106.095	-1.02559	9.75775e-122	2.89263e-120	down
GB_A07G2018	9.5759	10.6725	10.4794	0.518555	0.620306	0.429574	-4.05948	1.00455e-121	2.97611e-120	down
GB_A09G2332	160.94	161.335	159.411	28.2677	25.9834	32.685	-2.26122	1.10406e-121	3.26892e-120	down
GB_A02G0682	70.8115	69.593	71.7975	28.6168	26.2862	27.3607	-1.15817	1.37299e-121	4.06269e-120	down
GB_A05G2744	54.403	56.923	57.8789	19.6548	21.336	21.256	-1.23315	1.50913e-121	4.46282e-120	down
GB_A13G0385	45.2814	41.5524	44.4023	4.09109	4.44191	5.96508	-2.96423	1.58e-121	4.66954e-120	down
GB_A02G0272	49.1089	44.1493	48.6278	14.6866	14.3344	14.5145	-1.49533	1.61714e-121	4.77637e-120	down
GB_D12G0053	13.0467	15.2607	13.2597	33.9239	34.1728	32.2028	1.47892	2.41467e-121	7.1276e-120	up
GB_A02G1806	33.1627	33.0443	33.9795	13.7977	12.193	12.3529	-1.17699	3.11323e-121	9.18403e-120	down
GB_D05G4044	28.8224	29.0672	28.9194	57.4426	59.4036	57.4993	1.21374	4.67859e-121	1.3785e-119	up
GB_A07G2338	49.319	50.5876	54.1623	12.785	12.58	10.0795	-1.91006	5.00864e-121	1.47485e-119	down
GB_A05G0283	78.9907	70.2353	79.0311	10.0119	11.6258	12.1183	-2.54602	5.22531e-121	1.53772e-119	down
GB_D08G1364	12.2164	11.8893	13.1511	34.8084	36.1625	35.1104	1.71826	8.10539e-121	2.38094e-119	up
GB_A06G2047	14.7495	15.2807	14.3252	31.3345	33.3696	31.0749	1.31821	1.07201e-120	3.14709e-119	up
MH_newGene_2674	45.5077	47.3959	48.9413	10.5924	11.5027	12.1832	-1.83783	1.26597e-120	3.71424e-119	down
GB_D11G0749	25.4576	25.2056	24.6479	49.7491	52.327	56.2662	1.27998	1.54639e-120	4.53423e-119	up
GB_A06G1131	0.569188	0.73829	0.542364	5.18771	5.39147	5.65448	3.33162	1.59129e-120	4.66307e-119	up
GB_D05G1692	63.5676	57.7467	61.5513	108.003	106.943	112.333	1.04746	1.59796e-120	4.67977e-119	up
GB_D05G1929	8.40705	8.97204	8.09839	19.6142	20.4744	19.0259	1.42149	1.69054e-120	4.94792e-119	up
GB_D07G2414	49.4044	47.3257	50.9596	4.08721	4.82648	5.12789	-3.17439	2.01275e-120	5.88741e-119	down
GB_A07G2339	25.5016	28.3545	26.631	3.6103	3.35245	4.25355	-2.62981	2.08818e-120	6.10436e-119	down
GB_D06G1733	63.6895	58.2889	57.5559	126.229	131.667	120.535	1.28267	2.19805e-120	6.42169e-119	up
GB_D07G1057	18.17	18.3502	19.836	46.1691	46.8266	47.3902	1.52568	2.97409e-120	8.67843e-119	up
GB_A01G0481	14.8789	16.0935	14.8944	35.5441	35.5917	35.4207	1.42379	3.07027e-120	8.9537e-119	up
GB_D01G1694	15.3156	16.7134	14.3776	1.81643	1.6308	1.81591	-2.92151	3.79691e-120	1.10661e-118	down
GB_A13G2165	63.1137	63.4149	67.1157	14.6211	13.5399	11.8481	-2.06403	4.97084e-120	1.44788e-118	down
GB_A11G3033	17.9771	18.0824	17.5441	40.3833	41.1405	39.0652	1.37742	5.64157e-120	1.64226e-118	up
GB_D04G0285	31.1781	34.3615	31.6858	1.49628	2.17231	1.7428	-3.93592	6.09136e-120	1.77213e-118	down
GB_D05G2738	57.3254	56.9723	57.7308	21.2439	22.7007	22.9265	-1.15406	7.31428e-120	2.12663e-118	down
GB_A12G0824	28.7755	29.7844	28.1803	0.928214	0.556941	0.542336	-5.17812	7.72277e-120	2.24405e-118	down
GB_A06G0581	18.9951	17.6836	17.2124	39.7762	39.3264	39.858	1.34902	9.02242e-120	2.62013e-118	up
GB_D09G1729	41.2285	41.9773	43.0151	18.0341	17.1935	17.4354	-1.05243	9.82872e-120	2.85257e-118	down
GB_D05G0685	17.9862	18.2627	18.3322	5.29595	4.74647	5.08746	-1.64109	1.30494e-119	3.78504e-118	down
MH_newGene_6695	22.7831	25.8612	25.0582	2.21886	2.38148	2.28043	-3.20395	1.61393e-119	4.67287e-118	down
GB_A12G2404	11.9075	12.9029	11.4287	28.1455	30.1365	28.3188	1.46435	1.71083e-119	4.95047e-118	up
GB_A02G0397	8.06922	9.53313	8.60744	39.988	42.9286	36.7507	2.39767	1.75151e-119	5.06516e-118	up
GB_A10G1218	62.6087	65.2747	68.5333	119.489	121.43	129.71	1.1252	1.89117e-119	5.46578e-118	up
GB_A11G2651	31.9657	33.6018	33.5285	7.85927	8.66812	9.06428	-1.74337	2.14414e-119	6.19321e-118	down
GB_D12G0908	41.6777	40.0981	41.5227	72.0461	78.6276	76.7393	1.09152	2.24523e-119	6.48132e-118	up
GB_D08G2077	4.27887	2.7974	3.76458	28.5379	29.7732	31.4041	3.24405	2.39113e-119	6.89839e-118	up
GB_D11G1334	10.6852	9.15154	8.12401	36.0095	35.367	38.1568	2.17236	2.40045e-119	6.92114e-118	up
GB_D04G1088	12.9506	12.684	11.9725	28.0989	28.2339	27.2844	1.36004	2.49532e-119	7.19041e-118	up
GB_D08G2507	11.6368	9.61711	10.0977	0.568805	0.698416	0.360022	-4.04077	2.91309e-119	8.38925e-118	down
GB_A13G0091	44.4295	42.8354	47.2608	135.995	141.721	138.227	1.83667	3.13306e-119	9.01738e-118	up
GB_A11G1120	182.571	200.93	178.867	59.0235	65.2569	59.3934	-1.40535	3.23388e-119	9.30201e-118	down
GB_A13G1268	12.4366	12.2129	13.5028	2.18748	2.07983	2.35087	-2.3156	3.72642e-119	1.07124e-117	down
GB_A03G1680	27.7167	25.1912	24.9585	60.3776	63.3118	61.3761	1.45493	3.89368e-119	1.11866e-117	up
GB_A01G1708	267.032	297.936	275.43	113.988	109.85	117.427	-1.09148	4.73594e-119	1.35984e-117	down
GB_A09G2036	116.936	115.318	113.739	30.7968	37.5437	35.6168	-1.52589	5.306e-119	1.52171e-117	down
GB_A02G0315	14.9412	15.3014	16.1185	34.0626	32.1568	33.5786	1.31514	6.9234e-119	1.98439e-117	up
GB_A07G2308	31.5679	29.7912	32.359	57.7576	60.4862	62.3732	1.15491	7.42329e-119	2.12642e-117	up
GB_A11G1118	16.2102	15.7082	15.5669	1.23811	1.27015	1.3302	-3.40904	9.97189e-119	2.85309e-117	down
GB_A10G0224	68.1889	68.4773	71.793	29.4962	30.0105	28.1109	-1.04154	1.03874e-118	2.97021e-117	down
GB_D12G0667	8.9725	10.2104	8.58119	0.8148	0.828884	0.587452	-3.41672	1.05602e-118	3.01785e-117	down
GB_A11G1272	19.2607	17.7152	21.0481	0.557146	0.725492	0.985591	-4.44069	1.13151e-118	3.23168e-117	down
GB_D03G1224	37.2114	34.588	33.0233	89.5579	88.3003	88.3274	1.5504	1.28673e-118	3.67067e-117	up
GB_A12G0499	2.56896	2.67621	3.2231	14.7639	14.4013	15.4427	2.60596	1.31679e-118	3.7542e-117	up
GB_A06G2302	78.121	76.1714	75.0949	30.9811	32.0854	33.5412	-1.03906	1.40829e-118	4.01271e-117	down
GB_D05G1562	24.8146	25.4865	27.2715	47.5525	48.1583	48.9433	1.10818	1.91798e-118	5.46179e-117	up
GB_D08G2151	11.6786	9.71435	10.6	33.8883	33.793	32.8052	1.8564	4.73044e-118	1.34549e-116	up
GB_A12G0283	48.7552	44.7267	45.5353	96.8582	105.028	102.173	1.33603	6.53431e-118	1.85749e-116	up
GB_D05G0847	92.1436	101.788	96.0313	31.7221	35.1243	34.7832	-1.30321	7.01542e-118	1.99308e-116	down
GB_A01G1124	15.6672	17.2946	16.1023	0.340524	0.381928	0.355297	-5.25624	7.36409e-118	2.09091e-116	down
GB_A01G0491	123.217	122.057	113.805	216.81	240.89	231.545	1.14813	7.69989e-118	2.18497e-116	up
GB_D11G0895	13.543	14.8187	14.6074	1.61361	1.71109	1.79981	-2.85211	8.50647e-118	2.41244e-116	down
GB_A07G0912	20.8428	21.6526	20.5218	0.339428	0.432691	0.129536	-5.87015	8.87174e-118	2.51456e-116	down
MH_newGene_6128	9.20857	9.72934	8.38427	0.352331	0.453445	0.414006	-4.15665	1.1706e-117	3.31594e-116	down
GB_D05G2108	36.0353	36.2059	35.89	88.1928	92.7345	95.4897	1.56115	1.1964e-117	3.38706e-116	up
GB_D10G1985	32.0372	30.6892	26.6295	68.667	72.3364	74.3357	1.47495	1.4462e-117	4.08947e-116	up
GB_A05G3137	21.0388	21.6657	22.4987	5.25976	4.69975	4.75332	-1.93708	1.81677e-117	5.13134e-116	down
GB_D04G0079	14.1972	12.3624	14.8708	39.0606	40.3272	43.5089	1.77673	2.17997e-117	6.15359e-116	up
GB_D03G0458	3.18602	2.93091	3.50226	11.9456	11.6137	12.2529	2.10403	2.23297e-117	6.29952e-116	up
GB_A09G0310	12.343	12.4628	11.4616	28.7893	28.7334	28.7916	1.4568	2.76329e-117	7.79109e-116	up
GB_D03G1558	42.9326	41.7196	41.6715	15.277	15.4336	16.2639	-1.21799	2.77756e-117	7.82676e-116	down
GB_D03G0151	20.9267	18.8989	19.0925	40.0436	40.5217	41.1843	1.25379	2.80818e-117	7.90846e-116	up
GB_A08G2664	9.79959	9.19734	8.14895	0.50614	0.438913	0.590904	-3.91517	2.918e-117	8.21297e-116	down
GB_D09G1316	37.0908	35.5888	36.8882	10.0499	11.4395	11.87	-1.50544	2.95805e-117	8.32083e-116	down
GB_D01G1273	20.421	18.8968	20.0096	36.1744	35.8727	35.0769	1.06044	2.98816e-117	8.40066e-116	up
GB_D10G0080	28.8786	31.8469	29.854	68.0773	73.623	70.195	1.43408	3.98462e-117	1.11836e-115	up
GB_A10G0741	23.687	24.9148	22.8536	2.50981	2.44378	3.3432	-2.888	3.98497e-117	1.11836e-115	down
MH_newGene_6132	6.33061	5.64233	5.78728	16.4787	17.1035	17.0212	1.71366	4.66138e-117	1.30743e-115	up
GB_D05G1943	42.2798	42.6054	42.6295	10.0354	10.5442	12.3978	-1.74137	4.69408e-117	1.31584e-115	down
GB_D08G0791	3.54588	2.69168	2.41939	17.8044	17.2101	16.6056	2.77089	6.3763e-117	1.78636e-115	up
GB_A03G1596	22.8251	22.9887	22.0044	42.4978	43.77	43.8939	1.14822	7.26555e-117	2.03431e-115	up
GB_D04G0389	15.7442	14.043	17.5207	43.4756	47.9178	47.3295	1.76054	8.2041e-117	2.29577e-115	up
GB_D01G1019	66.7614	66.8135	72.8707	12.5641	10.4854	12.6053	-2.32045	9.59282e-117	2.68283e-115	down
GB_A01G1920	0.786229	1.16305	0.907847	12.311	14.385	12.981	3.98726	1.13523e-116	3.17307e-115	up
GB_D05G0142	7.93776	7.87974	7.6641	0.576154	0.632589	0.587024	-3.48223	1.54893e-116	4.32692e-115	down
GB_D09G1506	109.914	114.649	105.834	30.349	32.3325	36.6431	-1.52485	1.61203e-116	4.50058e-115	down
GB_D11G0567	19.1794	20.3565	16.7179	51.7644	51.0048	59.0312	1.73062	4.78887e-116	1.33545e-114	up
GB_A06G0028	23.6962	23.1268	20.5771	1.66744	2.17233	2.3299	-3.22675	5.29834e-116	1.47668e-114	down
GB_A11G3762	10.1733	8.52394	9.26751	36.7914	32.3744	33.3935	2.07933	6.02421e-116	1.67801e-114	up
GB_A04G1134	22.4001	19.4566	19.72	3.67404	3.35909	3.46842	-2.34035	7.25044e-116	2.01841e-114	down
GB_D06G0087	22.4497	21.5842	20.7972	2.96572	2.40793	2.13637	-2.89461	9.57908e-116	2.66361e-114	down
GB_D03G1011	9.14458	9.67145	9.28111	29.4087	28.7022	27.1593	1.80848	1.10342e-115	3.06295e-114	up
GB_A09G2291	25.0925	25.0426	23.7278	6.57888	5.82601	6.53603	-1.75515	1.19553e-115	3.31675e-114	down
GB_A06G0342	23.6256	23.0952	25.2845	6.34098	6.67384	6.37878	-1.68278	1.30442e-115	3.61675e-114	down
GB_D09G1257	80.0385	73.6691	72.2205	22.5185	24.3409	22.3831	-1.49706	1.38446e-115	3.8365e-114	down
GB_A03G1930	2.72343	2.59046	3.61434	23.1627	26.0829	24.1553	3.24014	1.51007e-115	4.18217e-114	up
MH_newGene_6665	22.5365	21.3338	21.4757	46.1753	42.4114	38.6626	1.22714	1.5307e-115	4.23688e-114	up
GB_D02G2128	9.28307	9.04523	8.50691	25.6579	24.3489	24.4201	1.67687	1.56812e-115	4.33799e-114	up
MH_newGene_10218	15.6778	13.6148	16.9606	34.3002	36.7842	34.6406	1.336	1.69047e-115	4.67379e-114	up
GB_D08G0735	10.3173	10.0238	9.95695	33.3533	35.8803	30.5874	1.92675	2.83664e-115	7.83822e-114	up
GB_D11G3107	39.9474	36.6051	38.4845	3.00456	3.11534	2.33763	-3.55757	4.04169e-115	1.11617e-113	down
MH_newGene_2931	30.3143	37.0228	30.0452	0.78089	1.07852	0.393492	-5.12456	4.62888e-115	1.2776e-113	down
GB_A05G1917	22.685	22.1676	21.0362	3.21198	3.63399	3.47493	-2.46057	4.88591e-115	1.34777e-113	down
GB_A11G1708	61.1697	60.394	59.5484	121.978	122.585	118.347	1.21015	4.97508e-115	1.37159e-113	up
GB_A06G1001	19.8096	19.6821	20.1612	6.47293	7.06525	6.89418	-1.3367	6.04604e-115	1.66589e-113	down
GB_A10G0523	126.896	116.451	111.181	41.9589	43.9521	45.5578	-1.22287	6.66666e-115	1.83585e-113	down
GB_A06G0642	105.516	109.094	106.781	40.8301	39.2389	39.9757	-1.21134	7.3779e-115	2.03056e-113	down
GB_D05G0809	11.7011	10.7649	11.4539	48.8098	48.6313	52.1084	2.34655	8.2224e-115	2.26041e-113	up
GB_D03G1678	10.0397	9.37348	10.0349	0.393598	0.803258	0.695688	-3.74195	9.31755e-115	2.56003e-113	down
GB_A05G0172	71.3081	78.6574	76.7549	172.955	169.492	163.136	1.36591	1.04164e-114	2.8587e-113	up
GB_D10G0668	30.3927	32.3845	31.3685	5.83464	4.05921	5.85393	-2.36904	1.18819e-114	3.25906e-113	down
GB_D04G0981	51.2345	50.1521	48.1443	13.6445	15.5161	15.6402	-1.5289	1.3121e-114	3.59689e-113	down
GB_D07G0308	11.0923	11.4397	10.9791	21.7059	19.903	21.1003	1.1121	1.38361e-114	3.79077e-113	up
GB_D07G2468	14.4257	12.5873	13.3795	1.43538	1.55981	1.09337	-3.09195	2.09743e-114	5.73996e-113	down
GB_D10G0994	26.1955	25.6711	28.1451	52.6513	55.555	53.8385	1.2268	2.11012e-114	5.77144e-113	up
GB_A03G0710	10.3804	10.2652	10.2596	25.7858	25.9981	25.2504	1.52491	2.36887e-114	6.47549e-113	up
MH_newGene_5239	80.6712	78.0371	84.7223	22.774	27.3424	26.1786	-1.46423	2.44998e-114	6.69344e-113	down
GB_A06G0560	35.2092	32.2976	32.9368	75.8774	78.968	80.2317	1.43421	3.13034e-114	8.54737e-113	up
GB_A06G0272	16.0702	15.3715	16.0749	2.40675	2.65745	2.58634	-2.41916	3.79582e-114	1.03586e-112	down
GB_A10G1033	108.692	104.161	105.009	37.2053	35.0964	32.9045	-1.38739	4.82749e-114	1.31666e-112	down
GB_A06G0846	8.47192	9.64699	7.99193	0.373902	0.19814	0.308397	-4.638	5.59933e-114	1.52631e-112	down
GB_A05G2607	16.7153	17.2665	18.7404	32.2407	31.7917	30.5736	1.05285	7.17287e-114	1.95414e-112	up
GB_A12G0266	80.9898	88.8524	85.5188	168.894	166.462	157.556	1.15752	7.57091e-114	2.06142e-112	up
GB_D05G3616	139.584	132.913	138.114	260.315	266.751	246.669	1.12197	7.69624e-114	2.09437e-112	up
GB_A03G1496	8.31333	6.97755	6.63154	23.6442	23.2839	23.1226	1.87916	9.3826e-114	2.55185e-112	up
GB_D13G1786	3.84545	2.83336	2.98512	18.4186	16.6584	17.7574	2.65319	1.02066e-113	2.7744e-112	up
GB_A11G0159	0.844054	0.831446	0.824554	7.70185	8.60333	7.77463	3.46416	1.46541e-113	3.98109e-112	up
GB_A11G3235	44.4899	42.4442	39.4395	81.2543	84.9998	81.7509	1.17944	1.65238e-113	4.484e-112	up
GB_A10G1098	18.722	17.1786	19.3783	0.593674	1.2652	0.721269	-4.19525	1.68734e-113	4.57631e-112	down
MH_newGene_6629	19.9754	22.5158	18.8076	1.53076	1.27247	1.89957	-3.48391	1.7597e-113	4.76991e-112	down
GB_A12G1795	11.1881	10.5142	12.1264	1.11692	0.672382	1.0813	-3.33959	1.8114e-113	4.90455e-112	down
MH_newGene_6368	54.9627	59.4234	56.1872	7.62948	9.97199	10.3681	-2.39729	3.70492e-113	1.00259e-111	down
GB_A03G1891	23.6549	22.5485	22.5476	52.4019	49.0545	49.6037	1.3425	3.81648e-113	1.0322e-111	up
GB_D12G2050	18.163	17.0092	17.7028	40.9854	43.4756	42.8029	1.47435	4.0212e-113	1.08696e-111	up
GB_A13G2629	105.661	108.267	105.507	41.2562	36.1831	38.777	-1.25037	5.3034e-113	1.43195e-111	down
GB_A01G0257	38.0897	34.4898	41.2336	1.24841	1.08495	0.72546	-5.00248	6.84173e-113	1.84628e-111	down
GB_A12G2503	87.097	88.1388	92.3207	153.101	170.106	162.665	1.06954	1.98723e-112	5.3537e-111	up
GB_D03G0240	30.7379	30.6883	29.5081	66.2799	67.9457	68.9303	1.36761	2.00036e-112	5.38608e-111	up
GB_D11G0772	35.0885	37.5323	31.9836	2.44124	1.88535	2.73155	-3.67239	2.0856e-112	5.61246e-111	down
MH_newGene_9842	67.8274	81.1599	70.1547	16.9226	17.4694	14.5991	-1.95067	2.20627e-112	5.93391e-111	down
GB_A01G0618	21.7954	23.0002	22.0032	3.8554	2.78491	3.51239	-2.50531	2.32269e-112	6.24354e-111	down
GB_D03G1129	11.491	9.47032	10.9978	0.641702	0.883262	0.952183	-3.46947	3.76184e-112	1.01009e-110	down
GB_A05G0034	212.863	202.199	209.233	80.6428	73.3284	77.3559	-1.22374	5.21543e-112	1.39961e-110	down
GB_D13G2154	16.2575	13.1401	15.184	42.4969	43.7632	40.043	1.70801	5.88557e-112	1.57858e-110	up
GB_A13G2803	174.041	179.638	162.407	61.5953	53.9394	63.537	-1.31893	5.92492e-112	1.58825e-110	down
GB_A09G1937	4.22545	3.24633	3.78262	16.4187	15.8006	14.7686	2.26545	7.02908e-112	1.88319e-110	up
GB_A05G0865	101.298	94.9636	96.8388	38.9662	38.4616	38.5058	-1.12985	7.91783e-112	2.11896e-110	down
GB_A05G3922	47.2545	43.8724	45.8042	81.7646	78.8538	81.2392	1.02845	8.63618e-112	2.30993e-110	up
GB_D05G0430	12.2797	12.0345	12.341	0.515833	0.451298	0.489186	-4.42984	1.72056e-111	4.59692e-110	down
GB_D10G1327	27.9156	30.6942	30.203	4.24602	4.50345	4.77471	-2.50265	1.94497e-111	5.19362e-110	down
GB_A11G0749	36.6176	35.3888	30.5173	0.739619	0.896213	1.23494	-4.92718	1.99054e-111	5.3124e-110	down
GB_A11G0325	18.7781	20.5575	19.202	67.7679	68.6407	64.5946	1.98748	2.27998e-111	6.08151e-110	up
GB_A11G0061	32.9452	30.691	26.3346	4.90842	4.01639	4.43544	-2.54084	2.35441e-111	6.27658e-110	down
GB_A06G0407	38.7615	40.6116	42.7291	74.5465	75.3663	73.9595	1.08413	2.35977e-111	6.28739e-110	up
GB_A03G0666	7.24106	7.45298	6.67183	22.64	20.1457	19.1784	1.74284	2.61382e-111	6.96047e-110	up
MH_newGene_5152	80.7287	80.1623	89.562	18.8571	21.6332	19.8469	-1.84303	2.93918e-111	7.82258e-110	down
GB_D04G0958	18.8895	18.402	18.3775	3.39428	3.67534	3.37031	-2.20237	5.66314e-111	1.50558e-109	down
GB_A13G1349	13.1877	13.2418	14.3583	43.4317	45.7149	37.675	1.84508	8.12961e-111	2.16012e-109	up
GB_A11G1619	1.21169	0.998181	1.0324	8.72425	9.73992	7.38061	3.19795	9.47751e-111	2.51689e-109	up
GB_A05G1629	70.4015	70.386	68.8671	30.8914	28.861	30.0414	-1.015	1.33071e-110	3.53002e-109	down
GB_D05G1950	26.7795	27.5817	26.9874	6.5797	8.21604	8.13397	-1.61679	1.38503e-110	3.6721e-109	down
GB_A12G0560	43.5648	40.2544	39.156	72.3731	74.9361	73.5389	1.05179	1.86088e-110	4.93104e-109	up
GB_D13G0260	19.9188	20.3447	18.5941	2.73179	2.44852	2.72829	-2.68428	2.29559e-110	6.0796e-109	down
GB_D10G0409	8.06264	7.51491	9.33703	0.553173	0.683517	0.596446	-3.54226	2.44523e-110	6.47238e-109	down
GB_D01G0172	16.1137	15.9658	17.8033	42.9774	41.569	43.5008	1.56855	3.51626e-110	9.30225e-109	up
GB_A11G3111	46.8005	42.1172	44.1014	5.2641	5.88447	5.196	-2.80923	4.01865e-110	1.06255e-108	down
GB_D03G1703	107.958	107.661	108.055	38.1632	37.3342	34.8527	-1.34393	4.33547e-110	1.14569e-108	down
GB_D08G0972	53.6332	52.2415	46.0311	2.07164	2.78175	3.31886	-4.00465	6.30178e-110	1.6635e-108	down
GB_A03G0601	10.8588	11.5994	10.264	0.633654	0.866637	0.952483	-3.51749	6.45349e-110	1.70262e-108	down
GB_A07G2405	21.0603	22.4182	21.0594	53.136	48.9723	47.9842	1.42469	7.34095e-110	1.9357e-108	up
GB_A06G0507	32.1973	32.5494	28.6453	65.5066	68.7528	68.6885	1.32611	7.9855e-110	2.10451e-108	up
MH_newGene_6301	24.5612	24.3603	26.7043	50.5066	50.5035	55.9725	1.26274	1.08158e-109	2.84733e-108	up
GB_A07G2321	23.8268	21.8443	21.7299	64.5406	65.5601	68.9135	1.76739	1.28895e-109	3.39138e-108	up
GB_D07G1640	10.1276	8.46244	7.03	51.9208	49.4227	51.6094	2.77252	1.51344e-109	3.97773e-108	up
GB_D11G3544	15.8446	13.8024	16.9246	1.66939	2.09231	1.88746	-2.82968	1.72328e-109	4.52678e-108	down
GB_A04G1352	36.6577	34.2496	36.3513	1.91876	1.31735	1.9599	-4.14076	1.83879e-109	4.8276e-108	down
GB_A12G0633	8.24507	7.39276	7.54023	36.1248	38.0183	39.6309	2.4972	2.55105e-109	6.69394e-108	up
GB_D05G2884	0.162833	0.123942	0.453534	26.8826	28.1756	28.8012	6.9781	2.75837e-109	7.23403e-108	up
GB_A11G3136	14.0774	13.4378	13.4074	29.3685	30.0048	31.1255	1.3519	2.88623e-109	7.56527e-108	up
GB_A08G0716	9.09178	9.38502	9.1517	28.9269	28.3242	28.9579	1.84792	2.93994e-109	7.70189e-108	up
GB_D05G2556	4.61307	4.59896	4.65033	12.4601	11.9811	13.2394	1.65036	3.84899e-109	1.00687e-107	up
GB_A08G0217	10.4575	11.2793	11.2979	1.83767	1.61067	2.05808	-2.36961	3.84965e-109	1.00687e-107	down
GB_D05G0857	37.986	40.4926	39.7786	2.26421	2.91023	2.80469	-3.66314	4.97454e-109	1.30039e-107	down
GB_A01G0782	4.2931	3.9395	4.41228	18.3192	19.5228	18.0136	2.34807	5.11043e-109	1.33519e-107	up
GB_D03G1369	10.5718	11.2515	10.466	0.579522	0.98787	0.747192	-3.5711	5.92138e-109	1.54623e-107	down
GB_A07G2336	15.0006	15.5971	15.8758	2.0672	1.28968	1.6326	-3.00555	8.83911e-109	2.30688e-107	down
GB_D02G0915	13.3454	13.498	15.9275	0.42293	0.568558	0.618993	-4.48106	9.59502e-109	2.50282e-107	down
MH_newGene_8481	5.71471	5.89797	5.80673	13.6567	12.669	11.7895	1.33975	1.01541e-108	2.64723e-107	up
GB_D01G1202	13.3567	15.0083	14.6287	0.654642	0.676139	0.395809	-4.38923	1.11441e-108	2.90377e-107	down
GB_A11G0804	11.8764	13.1539	12.6318	0.395318	0.275109	0.3609	-4.93469	1.16823e-108	3.04236e-107	down
GB_D02G0847	1.1484	1.32813	1.4344	10.0082	9.35471	10.4242	3.13147	1.18603e-108	3.08705e-107	up
GB_D09G2178	26.6691	28.9216	30.5021	8.3394	8.21164	8.5588	-1.56746	1.50247e-108	3.90651e-107	down
GB_A06G2099	16.2676	17.6528	14.5285	37.7227	38.3435	39.6345	1.4625	3.26017e-108	8.47207e-107	up
GB_A12G2943	8.82691	9.41637	8.32873	0.590777	0.558754	0.811457	-3.54528	3.49777e-108	9.08463e-107	down
GB_A05G2389	14.8522	14.3651	13.6528	32.6646	36.4896	33.9716	1.47286	3.67839e-108	9.54863e-107	up
GB_A11G3647	37.7319	35.102	37.8237	4.95114	5.67862	6.63323	-2.46561	5.18134e-108	1.34429e-106	down
GB_A11G2258	34.2644	33.2657	35.3167	13.0314	12.0637	11.6732	-1.2748	5.55321e-108	1.44e-106	down
GB_A09G1670	81.5644	70.8581	72.7406	11.734	8.5502	11.0305	-2.63407	5.67134e-108	1.46985e-106	down
GB_D01G1944	76.6889	74.6936	78.9735	21.4325	21.3037	19.1498	-1.6863	5.84252e-108	1.5134e-106	down
GB_A03G0294	85.592	84.3404	81.8531	22.9568	25.1803	25.3597	-1.56639	6.01247e-108	1.55659e-106	down
GB_D01G2530	66.7155	65.0334	62.2743	19.6329	17.1399	17.3904	-1.63258	6.02374e-108	1.55867e-106	down
GB_D13G1723	16.3089	14.1694	15.0325	34.0324	33.7387	34.6494	1.3768	6.68663e-108	1.72928e-106	up
GB_D03G1673	28.2178	28.5015	30.8239	58.2149	58.595	59.0045	1.2151	7.32744e-108	1.89298e-106	up
GB_D10G1304	91.9068	86.7706	95.606	35.5903	33.327	35.1097	-1.18971	8.00961e-108	2.06701e-106	down
GB_D03G1505	25.176	22.6762	22.1291	64.0071	57.7863	57.3214	1.56117	1.035e-107	2.66957e-106	up
GB_A11G0253	44.2044	51.3372	51.2515	2.23742	3.88174	3.75593	-3.66912	1.04987e-107	2.70647e-106	down
GB_D09G2225	13.6213	14.0059	14.2921	1.67867	1.30878	1.54839	-2.9909	1.08693e-107	2.80051e-106	down
GB_A09G1946	11.7848	12.4945	11.6447	1.72611	1.36561	1.63647	-2.71069	1.35329e-107	3.48496e-106	down
GB_D10G1153	48.8623	48.438	48.4799	19.9175	20.3375	19.1985	-1.08541	1.48843e-107	3.83092e-106	down
MH_newGene_2618	6.18866	6.40702	6.35613	15.7778	14.6741	15.0982	1.47069	1.57591e-107	4.05178e-106	up
GB_D11G0341	68.9149	66.0514	62.1649	15.9642	17.3219	16.6172	-1.77246	1.8629e-107	4.78456e-106	down
GB_A06G0181	15.0205	13.6368	13.9237	1.1848	1.68275	2.02388	-2.90552	1.97557e-107	5.07126e-106	down
GB_A04G1256	4.71885	3.76896	4.70757	38.5536	46.2596	37.2163	3.40933	2.15816e-107	5.53704e-106	up
GB_A11G3567	14.0504	13.3708	14.3687	1.63468	1.1856	1.64718	-3.00738	2.2507e-107	5.77139e-106	down
GB_A10G1405	65.6477	62.7175	57.9432	10.7631	10.2202	14.0628	-2.19991	2.52152e-107	6.46243e-106	down
GB_A11G3089	8.40634	8.84708	8.58827	19.0586	19.6558	19.8392	1.38877	3.57171e-107	9.1443e-106	up
GB_D12G1218	34.8319	32.4829	37.0968	10.6615	10.7656	10.019	-1.52238	4.28191e-107	1.09568e-105	down
GB_D03G0111	6.44396	6.49624	6.51307	0.112237	0.255864	0.171629	-4.90866	5.49249e-107	1.4047e-105	down
GB_A03G0315	9.35503	8.58478	9.07107	0.838381	0.866807	0.827982	-3.19638	5.80514e-107	1.48388e-105	down
GB_A05G1005	17.2003	15.8432	15.6875	2.48229	3.00702	3.22656	-2.27297	5.96766e-107	1.52462e-105	down
GB_D06G1152	0.801388	0.721518	0.847184	5.04473	6.4425	5.76452	3.06943	7.07705e-107	1.80709e-105	up
GB_A12G2234	29.0842	30.4483	29.8783	12.3071	12.546	12.7716	-1.03969	9.83947e-107	2.51114e-105	down
MH_newGene_8185	3.52025	2.69833	3.49821	12.5891	13.0959	13.2149	2.20731	1.26146e-106	3.216e-105	up
GB_D05G0916	67.0068	62.0472	68.6165	136.519	143.509	134.794	1.27754	1.26226e-106	3.21634e-105	up
GB_A11G1968	6.97831	5.33406	6.52649	23.848	25.7723	24.7698	2.18568	1.30567e-106	3.32521e-105	up
GB_A03G1559	24.97	24.8858	24.4576	45.5606	45.7273	41.2879	1.04298	1.45755e-106	3.71004e-105	up
GB_D06G1242	1.9845	2.10679	2.47324	11.5508	10.7691	11.481	2.57231	1.59834e-106	4.06628e-105	up
GB_A13G1825	22.071	21.3322	23.0378	5.0168	5.18285	5.31591	-1.88728	1.67404e-106	4.25662e-105	down
GB_D05G1660	20.1028	22.7218	21.3429	1.78224	2.29417	2.00664	-3.1787	1.7622e-106	4.47845e-105	down
GB_A05G2084	48.6953	45.7681	50.2305	105.105	104.923	106.99	1.33998	2.61804e-106	6.64301e-105	up
GB_D11G3134	22.22	19.9526	22.0789	41.2483	41.5916	42.1423	1.1681	2.89854e-106	7.35092e-105	up
GB_D13G2647	53.3594	54.6116	56.0389	3.84754	5.14177	4.35182	-3.3945	3.10102e-106	7.8603e-105	down
GB_D03G0314	8.91773	9.72817	8.94021	1.15565	1.09187	1.31287	-2.7408	3.16745e-106	8.02449e-105	down
MH_newGene_6367	70.4096	85.0695	73.9442	10.9579	14.3356	13.4769	-2.353	3.51206e-106	8.89289e-105	down
GB_D01G2081	11.9258	11.0581	12.6597	24.9604	23.4384	24.1086	1.2332	4.65279e-106	1.1769e-104	up
GB_D03G1825	71.4481	60.4387	63.4344	134.801	143.757	142.292	1.31384	5.3897e-106	1.36259e-104	up
GB_D05G1868	11.1531	11.0904	11.0237	0.095213	0.228149	0.299536	-5.47525	8.29979e-106	2.0972e-104	down
GB_D05G2442	15.7105	16.6042	14.461	38.6386	39.5756	37.5272	1.51403	1.01008e-105	2.5483e-104	up
GB_A05G1652	6.89478	6.49537	6.53031	0.762104	0.547225	0.602084	-3.16502	1.15905e-105	2.92261e-104	down
GB_A04G0218	58.728	59.2682	58.0077	20.1495	22.6958	20.8384	-1.25756	1.18931e-105	2.99735e-104	down
GB_D02G1359	11.3156	12.2446	12.7588	1.81945	2.02465	1.81622	-2.46757	1.2629e-105	3.17951e-104	down
MH_newGene_1690	2.17441	2.38479	2.55353	9.74825	10.4108	10.2424	2.2733	1.66655e-105	4.19138e-104	up
GB_A12G2688	23.7115	22.1792	21.6898	40.2188	39.085	40.8807	1.0381	2.12215e-105	5.33169e-104	up
GB_A05G1895	13.831	14.1332	14.3607	39.4473	40.9662	37.1387	1.68136	2.52259e-105	6.33445e-104	up
GB_A10G0269	18.6988	18.6754	17.6817	56.7935	62.904	59.6585	1.90949	2.73703e-105	6.86939e-104	up
GB_A01G2442	135.008	136.926	139.491	49.751	49.2656	48.7554	-1.26803	2.8126e-105	7.05539e-104	down
GB_A02G0484	41.9055	38.3026	38.8262	77.568	85.4881	81.6067	1.24669	3.48512e-105	8.73788e-104	up
GB_D10G2076	20.63	19.7373	18.6389	2.91481	2.63884	2.76985	-2.61228	3.62701e-105	9.08422e-104	down
GB_A10G0405	7.22249	7.4216	7.66441	0.522691	0.623648	0.352692	-3.67443	3.69552e-105	9.25102e-104	down
GB_A08G0027	119.841	124.715	123.351	36.2557	37.0435	41.9591	-1.46507	4.0159e-105	1.00478e-103	down
GB_D11G3052	0.590677	0.974145	0.325922	17.2606	17.9748	15.5784	4.91818	4.16075e-105	1.04049e-103	up
GB_A08G1048	6.85661	6.81933	7.21827	0.439683	0.268906	0.225832	-4.24346	4.69824e-105	1.17429e-103	down
GB_A13G0383	21.2713	20.6684	19.6668	40.9711	43.0831	39.5559	1.21176	4.866e-105	1.2156e-103	up
GB_A02G0353	48.1318	48.6381	48.5933	13.2674	12.976	13.7358	-1.65241	6.22286e-105	1.55376e-103	down
GB_A11G1639	7.16556	8.22357	7.36785	15.4952	15.988	16.0345	1.27059	6.2848e-105	1.56841e-103	up
GB_A05G2312	16.171	14.4101	15.7168	0.58722	1.20208	0.771801	-3.96007	8.41723e-105	2.0995e-103	down
GB_A05G2226	4.89983	5.1971	5.42888	0.611254	0.470056	0.630511	-2.96732	1.21994e-104	3.03974e-103	down
GB_A13G0170	4.91857	5.41697	5.3267	18.1136	17.5042	18.0933	1.98521	1.30663e-104	3.2524e-103	up
GB_A05G1434	7.81314	7.15521	6.59118	23.7982	25.1525	25.7156	1.9979	1.46509e-104	3.64497e-103	up
GB_A10G1661	104.853	97.2361	95.9964	40.3664	36.926	37.6497	-1.16685	1.49712e-104	3.72273e-103	down
GB_A02G1729	44.3865	43.8407	47.3128	80.0495	79.9454	85.211	1.0644	1.76689e-104	4.39129e-103	up
GB_D12G3008	22.8389	28.4524	21.0132	1.24108	1.13901	1.41935	-4.02792	1.76892e-104	4.39409e-103	down
GB_A08G0270	7.28103	7.71232	8.72576	0.324902	0.346046	0.128723	-4.67755	1.8347e-104	4.55514e-103	down
GB_D11G1419	11.7762	11.9796	13.2808	2.04788	2.24131	2.19735	-2.30037	2.14536e-104	5.32372e-103	down
GB_D09G1977	152.632	153.521	148.598	35.1849	45.4523	35.9935	-1.7536	2.27753e-104	5.64881e-103	down
GB_A06G0641	89.6135	85.4065	85.5446	34.363	33.3496	32.3311	-1.17308	2.5189e-104	6.24427e-103	down
GB_A08G0289	101.756	96.4966	103.149	34.4368	37.5317	33.6724	-1.3032	3.16477e-104	7.84135e-103	down
GB_A06G0552	62.8103	59.4597	64.0274	13.2802	14.02	12.9919	-1.99806	3.6297e-104	8.98871e-103	down
GB_A13G1300	12.135	11.9138	12.4276	34.529	34.1458	32.1881	1.6747	3.7936e-104	9.38979e-103	up
GB_D12G2617	14.3583	14.6091	14.5811	1.82258	1.00747	1.53691	-3.10149	3.84201e-104	9.50475e-103	down
GB_D02G1792	5.41324	4.95327	4.97658	15.0337	15.9866	15.7832	1.81436	4.54143e-104	1.12179e-102	up
GB_A01G1089	21.1006	23.6312	23.249	65.271	68.5686	63.0982	1.74392	4.66794e-104	1.15245e-102	up
GB_D11G0475	22.6167	23.7668	23.176	6.13511	6.15066	5.90944	-1.72515	5.07166e-104	1.25148e-102	down
GB_A11G2655	21.1515	21.8147	21.7056	7.07743	6.52798	6.59503	-1.46981	5.59441e-104	1.37837e-102	down
GB_D01G0596	25.5239	25.2092	26.2559	54.5059	54.5706	53.745	1.28915	6.06462e-104	1.49346e-102	up
GB_D12G2186	65.1568	66.1328	61.192	15.5605	19.3859	16.2367	-1.70165	6.45628e-104	1.5891e-102	down
MH_newGene_3074	58.9891	54.2341	58.4582	17.3706	15.2161	13.6568	-1.68342	7.05686e-104	1.73604e-102	down
GB_D01G1460	14.5871	12.7728	14.3615	34.1575	33.0198	33.409	1.47684	7.6211e-104	1.8739e-102	up
GB_A13G0486	77.7348	77.7577	84.7541	0.547862	0.963413	0.233143	-6.81876	9.15193e-104	2.24916e-102	down
GB_D07G1582	1.66605	1.31898	1.16329	15.1628	16.2887	15.1651	3.68723	1.13161e-103	2.77961e-102	up
GB_A01G0640	18.1788	17.4083	18.6048	0.260757	0.199281	0.347334	-5.75063	1.25514e-103	3.08148e-102	down
GB_D01G2372	16.2118	16.3517	17.0706	32.3514	31.1456	32.634	1.16217	1.57731e-103	3.87048e-102	up
GB_A04G0260	56.5671	55.1736	55.1378	12.8671	14.2526	14.0793	-1.80744	1.79382e-103	4.39954e-102	down
GB_A06G1097	22.9047	22.7394	22.0623	43.5558	44.5338	44.7395	1.1797	2.02124e-103	4.9548e-102	up
GB_A13G2436	7.90398	6.58631	6.7049	0.209464	0.282626	0.206786	-4.68822	2.21049e-103	5.41598e-102	down
MH_newGene_2217	4.28772	3.76416	4.37914	9.47958	9.68543	10.0069	1.43829	2.79164e-103	6.83297e-102	up
GB_D04G1299	35.6789	36.1529	34.0673	64.8959	71.024	67.251	1.14756	2.79404e-103	6.83538e-102	up
GB_D06G1967	7.88857	7.94013	7.84306	1.80226	1.50241	1.75023	-2.01691	4.27613e-103	1.04506e-101	down
GB_A08G2183	36.9513	35.634	39.3271	12.5214	12.3463	13.0424	-1.35257	4.28775e-103	1.04738e-101	down
GB_A06G0087	21.6412	24.2641	21.7927	3.81966	3.5154	3.55602	-2.42554	4.64971e-103	1.13465e-101	down
GB_A12G2780	2.2634	1.72891	2.02314	14.1569	13.1661	13.3035	2.95499	5.49948e-103	1.34134e-101	up
GB_D09G0857	59.9059	51.9739	53.9993	121.414	110.556	124.908	1.31202	5.79439e-103	1.41255e-101	up
GB_A12G0817	4.33329	3.40322	3.28649	20.2138	20.5925	19.3473	2.64745	6.88105e-103	1.67577e-101	up
GB_A11G0956	8.66703	8.96551	9.18812	0.913074	1.15899	0.92424	-2.94645	7.12924e-103	1.73534e-101	down
GB_D10G0330	12.3029	12.7718	14.7366	38.5424	38.0647	34.5733	1.69191	8.4027e-103	2.04429e-101	up
GB_D07G0375	27.3588	25.8411	24.6101	52.4741	53.137	52.6446	1.23111	9.55332e-103	2.32306e-101	up
GB_D12G1011	20.7252	20.2484	20.6534	4.5256	3.84599	4.59555	-2.03662	1.18048e-102	2.86911e-101	down
GB_D07G1307	35.6807	40.374	35.9445	2.85968	1.82094	2.22721	-3.80582	1.4623e-102	3.55228e-101	down
GB_D06G2253	21.22	18.6494	19.5919	39.9685	37.6901	40.4776	1.19736	1.75742e-102	4.26706e-101	up
GB_D09G2379	25.4826	26.4612	26.2455	3.24313	2.99546	2.09301	-3.01612	2.64946e-102	6.42651e-101	down
GB_A07G2328	48.5445	46.5244	46.1793	14.3727	15.6028	16.4332	-1.39682	2.72268e-102	6.6008e-101	down
GB_D02G0683	4.19372	4.44749	4.85806	15.8609	15.5628	14.629	1.97902	2.78825e-102	6.75638e-101	up
GB_A08G0721	5.52334	6.14898	6.19035	1.95438	1.79911	2.00453	-1.42383	2.97135e-102	7.19286e-101	down
GB_A09G2722	7.9141	8.56626	9.32991	1.61054	1.47612	1.60461	-2.24511	3.04853e-102	7.37601e-101	down
GB_D07G2373	4.78289	4.87099	5.00474	0.164371	0.21055	0.190765	-4.44498	3.43114e-102	8.29761e-101	down
GB_A02G1805	101.982	97.6761	96.0345	28.2344	30.241	26.9931	-1.58157	3.63702e-102	8.7911e-101	down
GB_A08G0695	51.1795	52.29	48.1361	88.6742	91.9092	92.7439	1.058	3.70248e-102	8.94485e-101	up
GB_A07G0710	39.3226	39.147	37.0834	7.93649	7.87416	8.46873	-2.03999	5.04053e-102	1.21714e-100	down
GB_A12G1283	11.0538	11.6476	11.2685	23.9604	22.847	24.8405	1.28456	5.17433e-102	1.24883e-100	up
GB_A10G0732	74.9907	76.26	72.6919	28.4651	30.3751	31.3647	-1.10302	5.20051e-102	1.25452e-100	down
GB_A13G0453	7.13141	7.7698	6.64868	28.5645	27.6745	27.5763	2.16521	5.43257e-102	1.30985e-100	up
GB_D04G1933	34.268	40.8706	34.1345	77.6841	83.3864	79.4426	1.34649	6.07048e-102	1.46293e-100	up
GB_D11G3821	466.965	472.567	451.076	49.1917	63.1511	66.6785	-2.74703	7.27544e-102	1.75244e-100	down
GB_A03G1635	17.1275	18.2022	20.4843	116.131	108.506	99.2692	2.74526	7.32114e-102	1.76257e-100	up
MH_newGene_5142	14.8232	15.3996	13.4549	41.5274	39.2865	37.0178	1.63787	7.33267e-102	1.76447e-100	up
GB_A05G0339	21.3618	19.9905	22.1389	37.0445	37.5586	35.9922	1.00885	1.13119e-101	2.72064e-100	up
GB_A11G0514	13.3958	12.0096	13.5229	32.9191	35.0449	36.6715	1.63452	1.23983e-101	2.98044e-100	up
GB_A10G1371	15.3052	17.3845	16.7871	2.15302	2.63083	2.12228	-2.62836	1.72349e-101	4.14109e-100	down
GB_D07G2220	14.632	12.4208	13.8539	2.9151	2.78782	3.03388	-2.01704	2.32834e-101	5.59159e-100	down
GB_A07G0783	16.5522	17.3264	18.8973	37.0984	36.0862	35.4226	1.25063	2.47127e-101	5.93192e-100	up
GB_A07G0742	52.1645	50.5397	48.0628	13.6256	13.8174	14.9626	-1.62147	2.66278e-101	6.38843e-100	down
GB_A11G1413	21.4713	18.8568	20.7021	5.06621	4.4455	4.36153	-1.92807	3.01115e-101	7.21708e-100	down
GB_D10G1950	18.4678	17.6647	19.7817	36.038	33.6076	35.0368	1.11366	3.09426e-101	7.41261e-100	up
MH_newGene_5785	55.1741	54.0338	55.0729	18.0241	17.4896	17.8193	-1.41409	3.6521e-101	8.74464e-100	down
GB_D05G3872	77.431	67.3789	66.4587	157.037	157.462	166.705	1.39337	4.24115e-101	1.01501e-99	up
GB_D10G0211	17.2613	16.6196	16.1684	0.699076	0.830916	0.506832	-4.36398	4.56683e-101	1.09241e-99	down
GB_A12G3069	12.5921	12.2929	13.965	29.2889	27.6778	28.8734	1.35354	5.34301e-101	1.27744e-99	up
GB_D02G1598	80.3771	75.168	88.0243	152.323	154.144	150.889	1.11821	7.86088e-101	1.87851e-99	up
GB_D05G1888	21.5599	18.8389	22.7902	0.89897	0.392882	0.674851	-4.76809	8.70697e-101	2.07967e-99	down
GB_D06G1831	25.8751	26.5008	26.5803	4.29392	4.38173	4.80565	-2.33678	1.08337e-100	2.58637e-99	down
GB_D11G0654	14.3635	17.3856	15.2583	1.02353	0.997898	0.768372	-3.8452	1.11099e-100	2.65099e-99	down
GB_D10G1056	103.799	89.3899	108.021	26.1405	23.091	22.1436	-1.86751	1.21589e-100	2.89844e-99	down
GB_D05G3657	77.1332	73.496	75.9517	30.8139	30.227	31.3859	-1.08499	1.22757e-100	2.92486e-99	down
GB_A12G2206	6.62911	5.51306	5.66495	24.4848	27.9268	26.6014	2.35216	1.52688e-100	3.63264e-99	up
GB_A06G0913	11.4281	12.14	11.9538	1.58643	1.74682	1.57241	-2.64019	1.77392e-100	4.21832e-99	down
GB_D02G0713	11.8982	12.8187	11.9871	26.3829	26.1567	25.1173	1.28875	2.17835e-100	5.17495e-99	up
GB_D06G2485	16.2639	13.7359	14.4542	1.15829	1.5683	1.58514	-3.14557	2.29083e-100	5.4395e-99	down
GB_D04G1309	19.5421	19.2736	20.5183	49.9607	44.449	45.5685	1.44669	2.34728e-100	5.57079e-99	up
GB_A13G1903	62.3172	58.4462	60.3882	17.2572	14.9973	16.8573	-1.67388	2.49421e-100	5.9166e-99	down
GB_A12G2765	93.841	91.8813	91.497	25.5572	24.4089	22.7623	-1.72098	2.52588e-100	5.98798e-99	down
GB_D10G1982	15.0756	15.8774	13.8753	30.2499	27.9797	29.4618	1.17503	3.0769e-100	7.281e-99	up
GB_D05G0540	24.3535	23.8042	23.4269	50.3584	49.8818	50.2715	1.27923	3.32774e-100	7.87073e-99	up
GB_A11G0110	39.6467	42.5742	44.4299	10.7893	11.1957	11.3755	-1.71478	3.76961e-100	8.91147e-99	down
GB_D06G2289	27.9151	29.6317	26.389	4.42354	5.26187	5.62039	-2.24615	5.83283e-100	1.37823e-98	down
GB_D12G0119	15.4671	15.5803	16.7237	29.9497	31.7974	29.978	1.15022	6.02968e-100	1.42405e-98	up
GB_D10G2590	2.93042	2.0699	2.58913	15.588	14.0429	12.8643	2.68738	6.48615e-100	1.5311e-98	up
GB_D01G2587	10.8971	11.78	10.8996	31.6224	28.8669	27.1825	1.59284	7.71033e-100	1.81831e-98	up
GB_D05G1952	15.403	13.6149	13.2402	2.24129	1.4304	1.92571	-2.70696	7.75833e-100	1.82874e-98	down
GB_D05G2785	28.5468	31.3174	30.211	66.1547	61.3264	62.3208	1.28405	8.8928e-100	2.09513e-98	up
GB_D07G1351	29.4162	33.1944	28.1887	0.136534	0.452468	0.342497	-6.31382	1.20037e-99	2.82667e-98	down
GB_A01G2288	15.5684	15.7359	15.0916	31.5844	29.6068	32.8879	1.22713	1.29305e-99	3.04343e-98	up
GB_D03G0264	87.5755	86.4361	94.6149	34.0666	34.9215	32.8375	-1.18997	1.76311e-99	4.1478e-98	down
GB_A09G0007	18.1342	18.356	18.2601	36.0574	36.8996	39.5094	1.2464	1.86407e-99	4.38319e-98	up
GB_A06G1878	40.736	42.3086	39.0457	13.8768	13.2849	12.3487	-1.41929	1.94662e-99	4.57508e-98	down
GB_D10G1270	3.95217	5.43963	3.87639	44.2221	49.6943	41.3394	3.55313	2.18224e-99	5.12635e-98	up
MH_newGene_8793	13.7426	14.2367	11.2312	37.2246	34.7045	32.5392	1.54183	2.2039e-99	5.17474e-98	up
GB_A12G0068	10.8088	11.355	8.52827	0.079011	0.15873	0.174458	-5.93058	2.31865e-99	5.44152e-98	down
GB_D04G0132	13.2996	15.9825	15.0275	30.0793	31.1164	30.0484	1.25168	2.53717e-99	5.95147e-98	up
GB_A03G2006	240.316	229.44	259.26	508.683	486.161	531.491	1.2746	2.7669e-99	6.48722e-98	up
GB_A11G1558	22.0116	23.5941	21.0741	0.107127	0.060224	0.264114	-6.95669	3.32101e-99	7.78261e-98	down
GB_A05G4306	34.5727	36.6162	37.4072	68.6252	69.9114	74.2887	1.17962	3.4759e-99	8.14165e-98	up
GB_D11G0427	22.1977	25.0779	24.2598	46.0148	46.6507	43.6123	1.13899	4.49645e-99	1.05219e-97	up
GB_D01G2524	55.5947	53.1179	53.5749	19.5836	20.9008	20.9329	-1.19338	4.5485e-99	1.06386e-97	down
GB_D05G1233	24.4361	22.0965	25.4831	7.52874	7.68821	7.67451	-1.44437	5.4598e-99	1.27639e-97	down
GB_A05G2239	7.60074	7.74661	7.39852	1.61777	1.33414	1.63841	-2.09718	7.04742e-99	1.64674e-97	down
GB_D05G3764	0.861653	1.06765	1.06584	6.66715	5.73131	5.85878	2.81495	7.27767e-99	1.69973e-97	up
GB_D06G1239	9.97505	9.66637	9.96202	40.2136	35.9466	33.4728	2.09544	7.65218e-99	1.78633e-97	up
GB_A10G2470	91.7156	98.3067	92.9966	24.5904	22.8623	25.2827	-1.75029	8.16613e-99	1.90539e-97	down
GB_A01G1247	12.197	12.0498	12.3906	1.57196	1.6944	1.75232	-2.65396	9.11004e-99	2.12461e-97	down
GB_D08G0623	30.8214	29.5437	26.6961	7.46844	7.3826	7.00099	-1.7865	1.03531e-98	2.41335e-97	down
GB_D04G0837	28.2313	26.6664	29.036	54.7554	54.8004	60.7023	1.22871	1.06402e-98	2.47907e-97	up
GB_D05G0554	64.7517	64.3664	64.5762	24.5459	25.8109	25.9355	-1.13533	1.06739e-98	2.48573e-97	down
GB_A11G2617	31.4972	30.0737	30.2268	5.56141	4.78514	6.38177	-2.24454	1.10998e-98	2.58367e-97	down
GB_D04G1640	39.2217	37.4894	38.8622	73.5561	73.5858	76.2817	1.15847	1.2386e-98	2.88168e-97	up
GB_D03G0362	34.4949	33.4809	34.6147	61.1476	60.41	63.4623	1.05909	1.29527e-98	3.01208e-97	up
GB_A10G2837	10.97	12.7382	13.4381	27.9282	30.7415	30.2065	1.46896	1.35598e-98	3.15174e-97	up
GB_D04G1734	48.8736	50.0864	49.7018	6.76417	7.66201	9.00268	-2.45322	1.443e-98	3.35241e-97	down
GB_A01G2450	63.3141	66.6886	61.7469	25.3386	22.2971	24.2116	-1.20748	1.51515e-98	3.51832e-97	down
GB_D10G1890	60.0597	57.159	58.9603	127.954	127.526	128.412	1.33132	1.55057e-98	3.59884e-97	up
GB_D10G0841	30.9944	28.7441	28.4253	4.20327	5.6066	5.86177	-2.2802	1.63865e-98	3.79965e-97	down
GB_A11G1777	37.6588	39.0255	41.5486	11.4716	13.3616	11.5977	-1.4887	1.76534e-98	4.09145e-97	down
GB_D08G2015	7.92286	7.86146	8.23584	24.4374	24.7717	23.8259	1.8118	1.77004e-98	4.10038e-97	up
GB_A08G1035	35.6709	37.0274	38.4519	77.191	79.6782	76.5241	1.27964	1.84519e-98	4.27242e-97	up
GB_D05G1160	15.1816	14.7658	15.7764	4.15414	3.86572	3.94606	-1.72413	1.93375e-98	4.47534e-97	down
GB_D12G0258	81.4122	87.2142	77.7775	143.664	144.785	140.574	1.00791	2.12395e-98	4.91317e-97	up
GB_D04G1586	18.1629	18.7941	18.5498	44.6761	44.8575	40.9238	1.44092	2.18384e-98	5.04931e-97	up
GB_A11G3385	24.7338	24.6392	25.9277	42.9313	47.256	44.951	1.05265	2.21911e-98	5.12842e-97	up
GB_D11G0189	9.07757	8.99944	9.9393	20.4766	19.9362	20.0673	1.31936	2.39614e-98	5.53225e-97	up
GB_A05G0544	10.4955	10.5912	9.59954	25.7172	26.4853	27.6221	1.58531	2.99591e-98	6.90714e-97	up
MH_newGene_6335	1.43088	1.17189	0.923431	12.0318	10.9468	10.7466	3.42076	3.89371e-98	8.96423e-97	up
GB_D03G1061	24.6183	22.4244	22.6922	8.38194	8.72309	8.17877	-1.25525	4.98851e-98	1.14738e-96	down
GB_D05G1236	12.5651	14.7493	14.3572	43.2162	41.3477	43.288	1.82498	5.01533e-98	1.153e-96	up
GB_D11G3807	72.7044	71.4838	71.0002	31.1985	29.3748	31.6173	-1.01457	5.84153e-98	1.34167e-96	down
GB_D05G2181	9.24166	8.88835	8.5521	0.120427	0.265524	0.163961	-5.36541	6.05812e-98	1.3901e-96	down
GB_D03G1377	154.164	150.092	155.78	17.1907	13.4225	11.5565	-3.23679	6.21456e-98	1.42532e-96	down
GB_A13G2334	54.4975	51.9953	53.3467	13.776	17.1421	16.8618	-1.53287	6.30892e-98	1.44628e-96	down
GB_D11G1410	20.1216	19.9266	20.0001	42.3016	40.8489	44.1031	1.29156	6.79864e-98	1.5578e-96	up
GB_A11G3444	48.57	48.1108	50.2165	106.246	109.935	110.024	1.35936	6.94629e-98	1.59088e-96	up
GB_A09G1561	18.5643	17.4659	17.1686	32.9631	34.2594	32.7598	1.11743	7.41324e-98	1.69702e-96	up
GB_A02G1817	14.6594	14.4399	14.8736	0.518523	0.644736	0.418267	-4.568	9.00373e-98	2.05917e-96	down
GB_D07G0096	13.6485	16.0755	14.4459	53.4239	53.3761	51.6755	2.05006	1.05142e-97	2.40122e-96	up
GB_A13G1238	19.9801	19.8611	18.6943	48.4506	49.2489	48.3255	1.5239	1.05951e-97	2.41856e-96	up
GB_D07G2536	8.02487	7.14481	7.27735	17.0028	16.1436	16.2941	1.34535	1.06297e-97	2.42529e-96	up
GB_A05G2972	12.3069	11.3595	11.0949	1.38322	1.18779	0.870416	-3.11658	1.07211e-97	2.44501e-96	down
GB_A12G2118	40.1674	39.3242	33.7372	103.919	88.3847	104.264	1.595	1.19456e-97	2.72169e-96	up
GB_D10G1572	5.30085	4.60681	4.75442	0.439102	0.312509	0.440648	-3.39969	1.23407e-97	2.80907e-96	down
GB_D13G2726	7.3017	6.90566	5.94027	19.2988	19.1527	18.8326	1.71131	1.42246e-97	3.23639e-96	up
GB_D02G0757	51.1057	47.1766	46.6227	15.7125	16.139	16.7511	-1.36754	1.50206e-97	3.41589e-96	down
GB_A01G2426	1.97833	1.62509	1.14511	18.7542	15.2392	16.7071	3.59908	1.87295e-97	4.25533e-96	up
GB_A03G1099	14.0026	12.4292	12.1206	1.57409	1.2447	0.969829	-3.13499	2.05218e-97	4.66036e-96	down
GB_A03G2257	7.27849	8.0965	7.87387	16.2753	15.4018	15.7429	1.23748	2.32811e-97	5.2845e-96	up
GB_A08G2384	33.1149	34.9508	32.7969	7.67911	7.47495	8.41145	-1.88593	2.69143e-97	6.10633e-96	down
GB_D13G1639	5.54458	5.18679	5.37303	0.579956	0.782548	0.635834	-2.79404	2.70476e-97	6.1337e-96	down
GB_D07G1845	61.3719	56.0181	60.7984	0.763742	1.46261	0.52506	-5.75579	3.07716e-97	6.97495e-96	down
GB_A10G1369	4.32605	4.75674	4.79566	0.418784	0.353958	0.376679	-3.36898	3.21304e-97	7.27954e-96	down
GB_D11G2034	3.3132	3.30489	3.59592	7.28555	6.54507	6.72952	1.21824	3.42317e-97	7.75199e-96	up
GB_A07G2401	4.74048	4.91075	4.56425	0.147748	0.147363	0.158788	-4.72317	3.45356e-97	7.81716e-96	down
GB_D06G0465	11.7694	12.4804	12.5788	1.03699	1.28034	1.45785	-3.06237	3.60763e-97	8.16206e-96	down
GB_A08G0070	21.8889	21.0266	23.319	2.71917	3.63062	4.20967	-2.43506	3.99341e-97	9.03067e-96	down
GB_A12G2734	15.5341	16.991	15.5068	31.4421	35.1741	32.9952	1.26025	4.2946e-97	9.70723e-96	up
GB_A10G0392	16.9238	19.5201	18.607	37.893	38.1667	38.8435	1.2709	4.64919e-97	1.0494e-95	up
GB_A03G0159	11.4687	12.2468	10.7839	45.5856	43.975	43.007	2.14903	5.17244e-97	1.16697e-95	up
GB_A01G1765	128.95	125.195	122.87	49.3937	48.1514	50.2356	-1.14246	5.88454e-97	1.32639e-95	down
GB_A08G2275	19.632	20.1861	18.9581	2.50196	3.11611	2.53532	-2.63186	6.52859e-97	1.47088e-95	down
GB_D08G0625	89.1068	89.9316	82.5932	15.043	14.2622	15.6873	-2.32616	6.64629e-97	1.4967e-95	down
GB_D07G1575	52.2234	48.7565	54.9416	11.517	9.97896	10.5633	-2.06986	9.38602e-97	2.11268e-95	down
GB_A09G2331	15.4765	15.9474	14.7119	2.69814	2.43947	2.37764	-2.40731	9.72566e-97	2.18812e-95	down
GB_A06G1658	33.6566	33.8198	32.6215	2.3367	3.10947	3.04918	-3.33077	9.75388e-97	2.19344e-95	down
MH_newGene_2469	3.43411	3.63615	3.59979	0.478405	0.533187	0.555659	-2.5508	1.15755e-96	2.60188e-95	down
GB_D13G1028	10.4297	9.95187	9.85267	33.3383	31.1158	35.2481	1.92614	1.16028e-96	2.6068e-95	up
GB_D02G2038	3.18546	4.54173	4.01158	18.9427	18.6565	18.77	2.47382	1.34057e-96	3.01047e-95	up
GB_D05G2117	30.4586	32.2237	26.2193	3.55461	3.58667	4.18856	-2.75848	1.67779e-96	3.76427e-95	down
GB_A13G0390	2.3877	2.79787	3.1303	15.9511	17.7553	16.1052	2.79085	1.95487e-96	4.38388e-95	up
GB_D12G1685	26.2843	30.9758	28.4356	1.16617	1.59435	0.921089	-4.323	2.19429e-96	4.91853e-95	down
GB_A12G1753	9.57774	9.54734	9.35156	26.5162	28.7261	26.1662	1.72244	2.63841e-96	5.91129e-95	up
GB_A02G1913	9.42783	10.2478	9.28077	29.204	30.1982	27.5078	1.79064	2.90523e-96	6.50607e-95	up
GB_D02G0246	22.6954	23.9095	25.6586	8.55017	8.56496	7.53962	-1.34248	3.14331e-96	7.03598e-95	down
GB_D02G0882	143.647	148.923	130.711	43.6096	48.6082	49.5645	-1.36904	3.7712e-96	8.43366e-95	down
GB_D13G2650	77.0992	73.4768	77.8154	18.3651	17.3024	13.8912	-1.99348	6.10279e-96	1.36227e-94	down
GB_A13G1765	5.65424	5.53958	6.23218	0.658492	0.863303	0.853698	-2.65627	6.54419e-96	1.45879e-94	down
GB_D05G2250	5.53366	5.96024	5.38496	0.825201	0.752739	0.921363	-2.54064	6.95356e-96	1.54933e-94	down
GB_A11G0050	83.0668	75.7009	69.0113	19.8698	18.4267	20.5072	-1.7452	7.09562e-96	1.58025e-94	down
GB_D12G2482	7.90657	8.43132	8.28466	0.272424	0.262322	0.212462	-4.79253	7.40528e-96	1.64846e-94	down
GB_A09G0575	42.4707	45.2628	43.6018	16.5141	15.6484	15.2755	-1.26018	9.1547e-96	2.03695e-94	down
GB_A11G2465	1.52238	1.51535	1.60753	22.6009	23.2226	21.6475	4.04859	1.38502e-95	3.07888e-94	up
GB_D01G2649	85.053	85.0497	82.4287	29.7736	31.5155	33.5574	-1.20408	1.83087e-95	4.06815e-94	down
GB_D09G1032	5.51131	5.28238	6.09032	16.8134	15.9102	16.4571	1.75143	2.16737e-95	4.81363e-94	up
GB_D03G1539	5.31289	5.5629	5.11077	14.3362	12.4361	13.6653	1.54641	2.23993e-95	4.97251e-94	up
GB_A08G2262	27.2277	25.1612	24.4151	47.1968	51.3479	47.8603	1.13754	3.53943e-95	7.84652e-94	up
GB_D07G1538	21.7875	22.5383	23.9346	58.3246	56.633	56.8661	1.54064	3.65081e-95	8.08603e-94	up
MH_newGene_8609	8.18677	8.00645	7.45365	0.462928	0.59183	0.58088	-3.62403	4.09705e-95	9.07026e-94	down
GB_D01G0857	9.15879	8.85855	9.46082	0.757459	1.0025	0.799433	-3.20424	4.17826e-95	9.24581e-94	down
GB_D05G0139	48.323	46.1527	42.8753	8.61932	7.05828	8.16376	-2.31628	4.41049e-95	9.7508e-94	down
GB_D05G3841	3.36752	3.67327	4.27498	20.4011	21.3071	19.9488	2.6532	4.64076e-95	1.02505e-93	up
GB_A13G1293	7.3093	7.17973	7.11112	0.371328	0.410801	0.367033	-3.98616	4.74385e-95	1.04734e-93	down
GB_A11G2808	9.84013	9.55096	9.22302	0.198963	0.369395	0.51089	-4.48332	4.88944e-95	1.079e-93	down
GB_D04G1904	25.0773	28.9699	26.9614	67.5284	72.7324	68.8548	1.57657	5.12617e-95	1.13072e-93	up
GB_D08G0412	19.8986	22.001	20.2811	1.85629	1.73369	1.57586	-3.3711	5.90198e-95	1.30126e-93	down
GB_A02G0825	16.7218	20.8349	18.7313	2.15018	1.86718	2.40263	-2.91888	6.04397e-95	1.33196e-93	down
GB_D11G2271	29.205	29.8229	29.1958	11.4237	10.8965	11.307	-1.18243	6.27462e-95	1.38216e-93	down
GB_A05G1925	10.6622	11.3607	10.0362	1.53757	1.17259	1.34263	-2.76736	6.69814e-95	1.47478e-93	down
GB_D11G0858	12.2876	11.8161	13.81	80.1235	75.6143	73.812	2.80346	6.91199e-95	1.52117e-93	up
GB_A06G0439	15.0505	18.772	19.3142	87.7026	83.9499	77.4388	2.43813	6.981e-95	1.53566e-93	up
GB_D07G0331	20.1861	21.0761	21.6334	5.44034	6.35584	6.07542	-1.60377	9.2813e-95	2.03982e-93	down
GB_A12G1665	0.611513	0.811519	0.610024	18.147	18.8453	18.1238	4.93257	1.01407e-94	2.22668e-93	up
GB_D06G0540	19.3818	17.0621	18.36	36.8613	35.728	36.1219	1.1956	1.20588e-94	2.64427e-93	up
GB_A13G2216	8.97035	9.15791	8.15813	17.747	18.4573	18.7741	1.27151	1.26782e-94	2.77881e-93	up
GB_A07G0235	38.7186	36.5638	38.3976	4.52462	4.48529	4.75282	-2.82801	1.34544e-94	2.94761e-93	down
GB_D02G0923	12.4345	11.9265	12.6837	1.09471	1.57908	1.66355	-2.87468	1.38229e-94	3.02699e-93	down
GB_D05G3314	22.5165	25.4429	25.3684	59.8516	62.5294	57.2014	1.50195	1.5953e-94	3.49186e-93	up
GB_A02G1488	37.143	38.6525	36.0675	9.37255	10.347	10.1387	-1.69436	1.61135e-94	3.5254e-93	down
GB_A06G0244	19.9743	20.2396	18.1281	45.5536	48.2312	44.9909	1.45728	1.66183e-94	3.63419e-93	up
GB_A13G0589	2.62974	2.44086	2.61745	13.589	12.597	12.3178	2.52593	2.09246e-94	4.57385e-93	up
GB_D08G2409	11.1151	9.7307	8.86824	0.136367	0.112982	0.239746	-5.63145	2.278e-94	4.97718e-93	down
GB_A09G1888	34.7006	35.5639	35.1725	15.5045	15.4136	14.5403	-1.005	2.34393e-94	5.11892e-93	down
GB_D10G1523	23.8121	23.7346	25.4007	44.2679	46.3924	42.9498	1.08237	2.57366e-94	5.61557e-93	up
GB_A07G0302	13.1314	14.1372	12.365	23.9326	22.8699	22.9616	1.02331	2.82471e-94	6.15503e-93	up
GB_A07G0857	8.24412	7.92064	7.79008	20.6132	23.2123	21.5893	1.65556	3.07081e-94	6.68825e-93	up
MH_newGene_6536	0.130846	0.109921	0.202606	3.81006	3.19751	2.8723	4.63228	3.33603e-94	7.26264e-93	up
GB_A06G0902	36.1353	36.3646	33.1153	14.4758	13.7489	14.4939	-1.09792	3.77802e-94	8.22117e-93	down
GB_A12G2422	87.825	81.3853	83.5287	15.8649	12.6758	10.7981	-2.47217	3.9878e-94	8.67377e-93	down
GB_A08G1950	169.12	163.779	164.342	288.4	293.455	281.956	1.00432	4.54279e-94	9.87649e-93	up
GB_A02G0266	13.6025	13.6372	14.3213	3.02894	2.67563	2.59574	-2.11048	4.55926e-94	9.90785e-93	down
GB_A03G2459	22.9255	22.7655	23.9596	5.76851	6.07707	6.18778	-1.73918	6.92206e-94	1.50358e-92	down
GB_A12G2866	129.93	125.065	135.224	37.6854	42.3195	38.4601	-1.51025	1.30759e-93	2.839e-92	down
GB_A07G2077	17.0711	14.6671	17.3781	2.35164	2.82927	2.72236	-2.42065	1.36827e-93	2.96942e-92	down
GB_D09G0191	23.6786	23.6234	24.325	5.84985	5.15485	4.70529	-1.97804	1.59823e-93	3.46383e-92	down
GB_A01G2378	12.9091	12.6374	13.1722	2.24804	1.5588	2.39697	-2.42758	1.67407e-93	3.62657e-92	down
GB_D08G0862	12.1584	11.2811	12.1083	0.137865	0.112959	0.097969	-6.39953	1.96713e-93	4.25764e-92	down
GB_D05G1976	14.4577	14.1845	17.3338	0.83449	0.939366	1.39244	-3.62586	2.00461e-93	4.33681e-92	down
MH_newGene_222	4.03525	4.45704	4.14158	9.27681	8.55754	8.61392	1.28654	2.1271e-93	4.59975e-92	up
GB_D13G1528	100.311	88.6325	96.0079	28.2822	26.171	25.3759	-1.62716	2.25647e-93	4.87735e-92	down
GB_D13G1860	11.8359	13.461	13.2371	31.7914	37.0012	35.1515	1.6402	2.37411e-93	5.12933e-92	up
GB_D04G1461	6.05915	7.08104	7.17797	0.337154	0.44035	0.266508	-4.04311	2.95958e-93	6.39141e-92	down
GB_D06G0054	25.348	25.8204	26.8777	47.8017	44.4207	43.1299	1.0027	3.23599e-93	6.98521e-92	up
GB_D03G0524	8.01252	8.65946	8.77687	0.562813	0.666343	0.680619	-3.50536	4.14187e-93	8.9287e-92	down
GB_D02G2449	9.58919	9.97762	9.90121	0.405697	0.298374	0.455635	-4.41608	7.18148e-93	1.54744e-91	down
GB_D05G2305	10.9983	10.2339	11.2274	22.7809	22.5373	24.2855	1.30878	7.7473e-93	1.66861e-91	up
GB_A10G0574	56.3805	48.5987	56.809	95.5785	92.5692	93.8438	1.00988	8.71556e-93	1.87632e-91	up
GB_D06G0915	12.0989	12.1034	12.483	2.13691	2.06567	1.90763	-2.37443	9.08678e-93	1.95537e-91	down
GB_D12G3075	17.5169	18.157	16.3964	3.17752	3.87387	3.64002	-2.07129	1.05323e-92	2.26543e-91	down
[truncated: 13,099 more rows]

## Sheet: Table S4
Table S4 DEGs between 0 hpi and 48 hpi.
Gene ID	Xinhai14_0h_1-FPKM	Xinhai14_0h_2-FPKM	Xinhai14_0h_3-FPKM	Xinhai14_48h_1-FPKM	Xinhai14_48h_2-FPKM	Xinhai14_48h_3-FPKM	log2FoldChange	pvalue	qvalue	significant
GB_D05G0368	409.668	400.491	399.845	70.9136	69.4521	70.3344	-2.36838	0	0	down
GB_D10G2369	133.74	131.936	133.215	40.8603	41.9097	43.1785	-1.50954	0	0	down
GB_A04G1639	140.613	140.913	143.314	22.2699	22.5673	19.322	-2.57253	0	0	down
GB_A12G2503	87.097	88.1388	92.3207	345.431	318.282	312.959	2.02155	0	0	up
GB_A10G2412	127.287	127.635	128.747	32.7601	31.133	31.5897	-1.85292	0	0	down
GB_A07G0191	127.154	127.915	127.783	422.178	422.952	406.66	1.86261	0	0	up
GB_D09G0799	29.2294	28.1031	29.6343	263.989	263.484	233.825	3.2819	0	0	up
GB_D09G0798	636.594	623.725	640.271	88.4273	86.0545	87.8538	-2.70353	0	0	down
GB_A11G0192	81.1281	83.4111	81.5767	19.3315	20.7818	19.5384	-1.89065	0	0	down
GB_D13G2414	145.253	143.968	146.27	39.9413	41.788	39.3705	-1.69263	0	0	down
MH_newGene_1428	1.396	1.54448	1.35772	19.275	19.1868	16.6368	3.74557	0	0	up
MH_newGene_2240	18.1406	20.0436	21.7158	87.8301	84.1191	79.0164	2.22314	0	0	up
GB_A12G2994	82.9601	86.1458	84.6686	19.824	18.2517	17.6087	-2.03345	0	0	down
GB_D12G1238	69.1607	73.2317	70.3151	11.8382	12.5754	12.9846	-2.35448	0	0	down
GB_D13G1062	56.3387	57.4847	58.7323	153.99	145.696	145.188	1.51989	0	0	up
GB_D02G0755	123.14	126.969	119.953	32.8017	30.4345	30.0079	-1.83461	0	0	down
GB_D10G1490	190.138	188.333	184.502	34.8178	34.3518	35.7007	-2.27147	0	0	down
GB_A09G2382	120.491	122.131	123.278	20.7065	20.9024	21.2997	-2.38614	0	0	down
GB_D10G0260	366.725	370.906	341.784	786.391	762.482	745.595	1.24082	0	0	up
GB_A04G1245	115.406	111.856	115.786	30.9459	32.766	33.162	-1.67074	0	0	down
GB_D05G0440	16.7375	18.6995	17.8482	103.314	90.8839	92.4403	2.58048	0	0	up
GB_D02G2358	15.4661	13.8559	14.675	76.5402	80.5358	79.0124	2.57588	0	0	up
GB_D05G1378	21.0385	23.3055	21.5558	102.08	100.791	102.175	2.36425	0	0	up
GB_D13G0253	46.4351	43.0326	45.4335	4.93998	4.55682	3.73535	-3.19248	0	0	down
GB_A09G0946	58.9155	57.6709	59.868	360.805	351.104	314.496	2.6932	0	0	up
GB_D10G0632	24.1644	24.7236	23.1977	71.9068	73.3584	71.7344	1.74287	0	0	up
GB_A13G2206	51.0808	48.9121	52.2567	168.948	160.874	167.566	1.86141	0	0	up
GB_D02G2312	80.644	79.6714	78.496	243.31	240.47	231.297	1.73529	0	0	up
GB_A12G2912	12.0291	12.2468	13.2394	73.1052	76.4087	71.0903	2.71042	0	0	up
GB_D08G1990	438.169	431.414	430.8	51.6464	48.932	53.2866	-2.92584	0	0	down
GB_D12G2805	143.463	145.217	145.884	41.3814	43.0266	42.4629	-1.62242	0	0	down
GB_D05G1921	69.8054	67.5706	69.1559	247.562	242.646	233.129	1.96117	0	0	up
GB_A07G0087	30.8309	32.4104	28.8213	207.792	191.913	191.227	2.83248	0	0	up
GB_A07G1381	125.459	116.486	122.487	425.056	417.608	409.843	1.93405	0	0	up
GB_D09G1989	29.8285	28.9664	31.0497	108.052	106.057	100.205	1.95994	0	0	up
GB_A10G1979	1390.75	1366.4	1363.65	339.626	347.305	321.35	-1.8775	0	0	down
GB_A12G2799	108.279	106.157	106.824	37.8006	37.731	37.8542	-1.34895	0	0	down
GB_A13G0265	53.8673	50.6643	54.4823	7.70793	6.68258	6.38703	-2.77867	0	0	down
GB_D09G2504	2.73186	3.61758	3.07287	80.3104	78.1697	77.791	4.80159	0	0	up
GB_D02G1830	124.684	119.842	121.486	33.1824	32.6941	35.0853	-1.70486	0	0	down
GB_D03G1507	100.032	97.3583	95.4391	10.8335	11.602	10.9825	-2.97474	0	0	down
GB_D11G1133	159.528	163.734	156.419	23.8747	24.8004	22.5217	-2.5981	0	0	down
GB_A05G2374	175.296	177.952	170.166	60.0991	59.2414	58.951	-1.4002	0	0	down
GB_A08G1769	102.694	102.215	102.029	247.635	228.195	226.691	1.34749	0	0	up
GB_D07G2235	51.8971	43.3566	50.2535	229.594	242.775	225.816	2.41532	0	0	up
GB_D11G0187	76.8679	74.975	74.6826	18.0885	16.8159	15.9992	-1.99945	0	0	down
GB_A08G0182	114.317	109.891	110.963	366.457	376.649	378.156	1.89576	0	0	up
GB_D05G1790	123.966	122.625	126.378	9.02574	6.50874	8.1136	-3.82444	0	0	down
GB_D05G2033	152.262	149.096	148.882	42.8204	43.9391	42.1707	-1.65063	0	0	down
GB_A10G0069	80.7232	80.5636	79.6829	7.55477	8.0537	6.85249	-3.26764	0	0	down
GB_A09G2651	171.98	173.606	170.253	413.925	398.591	407.333	1.39512	0	0	up
GB_D13G1261	83.8604	87.9328	80.3743	1.3742	1.53524	1.37065	-5.7166	0	0	down
GB_D10G1989	198.554	202.718	195.62	60.2069	56.9481	58.7639	-1.60924	0	0	down
GB_D10G0675	57.1412	58.9929	56.8435	155.429	156.623	154.231	1.58384	0	0	up
GB_D09G1136	1016.13	999.648	966.211	169.835	179.03	173.709	-2.35906	0	0	down
GB_A13G2458	95.4326	94.1444	95.4075	689.644	660.873	629.123	2.94926	0	0	up
GB_A13G2459	78.8279	75.5769	76.5581	518.081	496.518	456.428	2.82328	0	0	up
GB_A09G2140	33.2681	32.5971	30.686	120.219	125.323	117.142	2.06167	0	0	up
GB_A04G1076	198.896	194.912	193.693	669.622	648.702	624.425	1.87838	0	0	up
GB_D13G2721	169.003	175.139	170.234	49.5304	45.6217	47.4491	-1.6973	0	0	down
GB_D01G0996	54.2674	53.8863	53.1103	5.16145	5.15072	6.31144	-3.12407	0	0	down
GB_D12G0230	155.268	147.579	155.258	39.9908	39.1939	39.8676	-1.79079	0	0	down
GB_A05G1819	82.2884	83.1693	83.4146	226.914	218.368	207.608	1.5446	0	0	up
GB_A05G1274	89.537	88.6515	87.195	312.971	322.278	320.101	2.00065	0	0	up
GB_D04G1996	276.268	263.695	267.542	6.48281	5.06989	6.30938	-5.34307	0	0	down
GB_D07G1524	15.8172	15.8655	15.664	99.0566	95.1373	91.8233	2.74598	0	0	up
GB_D13G2023	30.5371	30.4398	27.8572	150.905	161.265	149.777	2.53027	0	0	up
GB_D06G1766	52.6923	55.8795	54.2172	201.378	198.038	191.838	2.01448	0	0	up
GB_A10G1454	70.7665	73.6903	69.6152	10.0391	10.9593	12.3249	-2.52969	0	0	down
GB_A10G1456	12.5179	12.6792	13.5495	73.3277	74.8064	75.1247	2.68112	0	0	up
GB_A03G0919	73.497	72.0163	70.6521	214.691	212.854	225.713	1.74891	0	0	up
GB_A02G0408	544.914	569.696	558.997	94.4215	91.0848	94.1715	-2.42743	0	0	down
GB_D11G2621	54.1023	52.7699	54.7171	121.143	115.628	112.843	1.26683	0	0	up
GB_A09G2515	89.9781	93.2019	93.9239	300.39	288.245	279.729	1.80144	0	0	up
GB_A06G0145	50.5279	51.6555	50.5529	3.18373	3.12294	3.44642	-3.8134	0	0	down
GB_D01G0651	160.175	152.775	156.47	344.786	347.347	339.262	1.28877	0	0	up
GB_A06G0928	27.6296	28.7717	29.3289	141.181	138.846	135.434	2.4309	0	0	up
GB_A13G1045	50.508	48.5566	47.5732	147.783	145.111	141.137	1.71797	0	0	up
GB_A06G1521	50.8139	48.609	49.6279	191.633	193.254	197.636	2.11966	0	0	up
GB_D01G0562	32.4098	31.6769	31.4492	132.736	129.146	124.603	2.16895	0	0	up
GB_D13G2765	77.0078	82.5481	78.0437	1.42036	1.21287	1.17277	-5.80141	0	0	down
GB_A09G2828	197.17	204.83	234.392	20.3879	21.2817	22.4954	-3.15355	0	0	down
GB_D13G2413	120.369	121.746	117.017	23.1671	21.8664	23.3197	-2.23958	0	0	down
GB_A03G0577	109.56	112.516	115.915	324.407	306.268	305.271	1.62349	0	0	up
GB_A09G2826	158.371	149.388	164.312	37.8299	40.9093	40.7449	-1.82815	0	0	down
MH_newGene_6110	317.06	326.301	321.314	28.6446	26.8488	26.9938	-3.39395	0	0	down
GB_D02G0886	70.1561	65.1407	74.3103	213.254	211.159	217.187	1.7681	0	0	up
GB_A01G0167	40.9154	41.7826	39.9162	202.913	198.744	204.143	2.45729	0	0	up
GB_A05G2687	23.2758	25.4263	24.1022	97.2427	95.1695	93.7692	2.12865	0	0	up
GB_A01G2316	279.667	273.947	272.113	97.3399	93.3219	95.8787	-1.3736	0	0	down
MH_newGene_2929	142.702	153.262	159.227	6.25182	6.06746	5.89498	-4.48477	0	0	down
GB_A10G0606	21.5395	23.317	20.3888	76.2883	78.9447	75.534	1.97539	0	0	up
GB_A10G0601	46.8267	44.5646	46.7047	3.87759	3.61071	3.40964	-3.50672	0	0	down
GB_A07G0890	183.311	191.237	179.818	922.369	873.656	903.755	2.43726	0	0	up
GB_A12G0608	123.28	125.872	119.551	357.595	348.68	348.338	1.66926	0	0	up
GB_D10G0625	61.6679	61.5384	59.6445	4.01943	3.85316	4.57613	-3.72231	0	0	down
GB_A05G3719	101.373	97.234	97.8669	346.625	329.361	312.082	1.88927	0	0	up
GB_A02G0310	8.14342	8.93677	10.6655	77.0813	81.1572	74.2298	3.22149	0	0	up
GB_A03G0047	118.06	121.289	127.892	323.741	337.348	332.431	1.59015	0	0	up
GB_D05G1838	22.0707	23.3907	21.8205	58.9333	58.6542	59.2757	1.54775	0	0	up
GB_D12G2695	45.8288	45.4775	50.4639	478.817	474.064	475.647	3.4876	0	0	up
GB_A07G0237	75.6115	81.6206	86.2992	270.856	266.542	265.976	1.87675	0	0	up
GB_A05G0729	44.7605	41.8812	41.8917	139.74	139.473	132.206	1.83077	0	0	up
GB_D12G2164	91.2559	89.0419	87.8859	213.078	212.59	218.007	1.41638	0	0	up
GB_D05G0716	42.4744	37.7879	40.0443	156.781	156.88	158.082	2.12377	0	0	up
GB_A08G2353	36.357	39.2166	36.0122	3.71343	2.71574	3.22537	-3.37269	0	0	down
GB_D13G1719	171.045	174.354	164.519	27.8508	27.0905	27.1712	-2.4811	0	0	down
GB_D03G1849	93.3806	92.8805	94.2372	24.4255	23.1264	22.977	-1.83766	0	0	down
MH_newGene_5244	154.548	156.709	150.944	1.22695	1.41056	1.36197	-6.67647	0	0	down
GB_D05G0535	16.2812	15.3191	17.1678	77.9761	78.8046	79.5012	2.42982	0	0	up
GB_D06G0300	62.0382	57.5403	60.5896	176.735	172.864	172.624	1.6882	0	0	up
GB_A05G1793	273.842	273.375	270.047	96.1199	92.4031	89.3555	-1.40282	0	0	down
GB_D12G2502	187.569	185.865	188.221	842.444	831.429	832.064	2.31095	0	0	up
GB_A10G2068	110.083	118.397	115.684	20.06	18.3183	20.5003	-2.39348	0	0	down
GB_A04G0227	102.012	102.102	101.706	439.793	441.213	438.284	2.2621	0	0	up
GB_A13G0460	81.8075	80.8601	79.7282	229.591	230.065	237.516	1.67738	0	0	up
GB_D01G1460	14.5871	12.7728	14.3615	66.1325	63.0439	63.7288	2.36126	0	0	up
GB_D01G1462	20.1071	20.9781	21.9473	89.1329	85.2142	93.9841	2.24429	0	0	up
GB_D13G0334	1025.52	1032.02	1021.03	2235.3	2180.12	2145.76	1.24505	0	0	up
GB_D09G1187	81.1225	73.6092	83.8151	1.07298	1.02055	0.776235	-6.19234	0	0	down
GB_A12G3042	545.787	540.711	541.447	150.043	145.465	157.202	-1.69294	0	0	down
GB_D13G2206	27.0901	25.7505	27.1949	104.502	102.491	101.632	2.10001	0	0	up
GB_D01G1110	8.91954	8.47646	8.31638	35.1357	36.241	34.3668	2.19171	0	0	up
GB_D06G0565	58.9988	57.0334	59.1309	152.71	153.704	153.295	1.54555	0	0	up
GB_D06G1951	64.7072	67.8538	65.464	289.898	275.21	291.991	2.26706	0	0	up
GB_D06G1542	120.715	120.521	119.473	16.2633	15.0593	15.8327	-2.78168	0	0	down
GB_A07G0460	345.611	342.296	351.71	1460.77	1499.22	1463.27	2.24277	0	0	up
GB_A03G0479	108.555	111.38	103.087	3.43904	3.17788	3.55902	-4.82183	0	0	down
GB_D08G1292	44.7679	46.307	41.0608	235.982	240.059	247.484	2.60347	0	0	up
GB_A02G0821	164.026	167.714	171.71	631.453	641.103	628.665	2.07096	0	0	up
GB_D09G2208	239.374	234.538	242.184	70.4773	68.6144	65.7204	-1.65204	0	0	down
GB_A12G0221	26.7817	24.2312	25.0955	87.4721	89.0093	84.1552	1.92804	0	0	up
GB_D06G1316	90.1579	85.2009	85.8242	7.55495	8.57477	7.91454	-3.28751	0	0	down
GB_A03G1338	7.4969	7.2925	7.33528	242.897	249.017	252.494	5.225	0	0	up
GB_A12G2489	184.948	180.681	181.02	24.7039	24.4259	24.844	-2.73216	0	0	down
GB_A01G2160	2.12364	2.13621	1.85952	158.938	162.131	161.919	6.44197	0	0	up
GB_D13G2284	111.373	117.042	115.919	327.994	343.907	344.55	1.71582	0	0	up
MH_newGene_3	123.822	123.322	127.996	380.491	385.989	401.117	1.77418	0	0	up
GB_A13G0111	361.87	354.972	347.084	106.509	113.169	109.595	-1.53839	0	0	down
GB_A06G1884	86.2574	84.527	75.6726	361.354	354.796	348.05	2.2613	0	0	up
MH_newGene_9823	100.249	100.378	100.326	331.755	341.961	358.903	1.93288	0	0	up
GB_A13G2025	102.592	102.753	100.924	11.0034	11.719	11.5641	-3.00586	0	0	down
GB_A01G0254	168.749	169.863	167.571	54.6302	54.7247	57.2383	-1.44981	0	0	down
GB_D05G1253	51.8169	53.17	51.5104	15.415	15.8434	14.5032	-1.61998	0	0	down
GB_A05G2433	10.4905	11.0743	9.98087	49.7012	50.2451	47.4949	2.37602	0	0	up
MH_newGene_1726	26.6429	28.9605	27.2517	108.566	106.825	102.793	2.09919	0	0	up
GB_D10G0795	180.745	178.179	183.606	16.4531	16.6901	15.4216	-3.32632	0	0	down
GB_D09G2356	68.0236	62.9032	68.743	192.338	186.689	177.171	1.63109	0	0	up
GB_D11G0832	165.216	165.231	162.488	711.714	710.963	747.392	2.29214	0	0	up
GB_A02G1433	154.418	155.139	152.099	29.434	27.2223	27.1231	-2.30791	0	0	down
GB_A09G2866	124.114	115.342	125.753	27.5554	28.6758	28.4096	-1.9556	0	0	down
GB_D09G2117	67.7593	68.7897	68.7393	198.868	208.799	201.41	1.72228	0	0	up
GB_A12G1268	36.6465	34.6296	35.8278	205.547	192.932	192.83	2.61699	0	0	up
GB_A10G1796	57.4491	62.9546	62.0389	225.988	228.209	236.197	2.0744	0	0	up
GB_D10G1201	179.231	177.704	172.696	599.016	603.133	609.028	1.92726	0	0	up
GB_A12G2692	7.66461	8.69743	8.30951	61.8888	59.6373	59.19	3.02648	0	0	up
MH_newGene_5202	374.103	392.457	384.953	139.56	135.545	145.437	-1.29608	0	0	down
GB_D07G0244	113.322	116.06	115.799	304.982	297.984	307.182	1.55237	0	0	up
GB_D03G1946	119.774	120.254	116.605	312.335	316.962	300.121	1.53491	0	0	up
GB_A01G0628	13.5478	12.4578	14.4442	70.3086	65.4969	66.4062	2.47508	0	0	up
GB_D10G2471	109.19	107.129	103.218	4.48923	5.07448	6.45381	-4.15963	0	0	down
GB_A13G2471	163.416	164.453	158.318	30.2096	28.8678	28.6002	-2.31711	0	0	down
GB_A07G0586	14.3298	15.1912	15.0595	247.621	252.44	258.687	4.24322	0	0	up
GB_A05G0149	551.297	566.132	553.425	200.583	204.851	195.272	-1.32226	0	0	down
GB_D05G0100	25.5282	25.5204	25.0643	3.83866	3.83689	3.8267	-2.57186	0	0	down
GB_A03G2163	38.2692	38.912	35.8621	149.665	147.003	140.19	2.10227	0	0	up
GB_A13G1696	188.832	195.626	206.597	911.684	932.587	907.663	2.37366	0	0	up
GB_A11G3108	54.5953	50.0101	50.07	184.803	188.758	188.101	2.0123	0	0	up
GB_A10G1987	3.95287	3.49845	4.11722	72.5756	69.5928	75.0962	4.38391	0	0	up
GB_D10G1970	592.267	579.73	573.448	72.702	74.2633	73.2442	-2.83286	0	0	down
GB_D10G1972	752.603	786.991	780.679	284.696	279.603	264.833	-1.331	0	0	down
GB_D10G1976	2.87681	3.05325	2.585	157.582	163.411	172.812	6.00577	0	0	up
GB_D05G3223	384.624	376.582	376.838	151.446	153.472	158.405	-1.1428	0	0	down
GB_A08G2489	124.138	123.706	124.002	27.4332	27.5556	27.5963	-2.01738	0	0	down
GB_D13G0108	292.437	287.552	287.437	88.1037	90.6813	88.3467	-1.54571	0	0	down
GB_D03G1012	84.2445	82.9232	80.3533	22.3461	21.216	22.6421	-1.74934	0	0	down
GB_A07G0107	31.4955	32.2024	30.6211	91.0686	92.2392	91.0507	1.6935	0	0	up
GB_D09G0728	324.978	312.689	311.302	65.8425	66.8102	67.7496	-2.09014	0	0	down
GB_D13G2109	189.962	184.566	178.818	46.7873	50.3625	48.5559	-1.77168	0	0	down
GB_D12G0371	201.128	199.93	189.535	41.2092	42.3105	42.2593	-2.07784	0	0	down
MH_newGene_6301	24.5612	24.3603	26.7043	103.639	108.704	107.822	2.23642	0	0	up
GB_scaffold21838_objG0001	224.085	225.511	217.214	45.1053	45.3375	43.5483	-2.16134	0	0	down
GB_D11G1515	64.0113	65.3036	67.5604	172.055	166.21	165.715	1.51011	0	0	up
GB_scaffold106_objG0003	201.608	195.708	209.537	49.4721	51.7543	52.1535	-1.83039	0	0	down
GB_D10G2061	126.497	131.631	126.372	28.8477	30.1746	28.2871	-1.98511	0	0	down
GB_A11G0897	13.8427	13.001	12.6333	76.1116	67.7046	69.4393	2.58472	0	0	up
GB_D02G0437	895.001	888.986	883.624	212.077	209.789	231.1	-1.87672	0	0	down
MH_newGene_8551	20.9634	21.4607	20.7108	83.7176	82.6917	80.9944	1.9207	0	0	up
GB_D13G1913	85.8821	82.0763	85.7619	19.4657	18.7965	18.5411	-2.00475	0	0	down
GB_D13G0694	70.136	65.3264	65.961	288.165	293.257	278.765	2.24679	0	0	up
GB_A07G2574	96.7051	94.7091	96.6083	13.7042	14.7723	14.9508	-2.5762	0	0	down
GB_D03G0329	104.148	101.691	99.1666	213.754	209.442	206.53	1.19879	0	0	up
GB_D07G2399	190.564	194.377	191.72	380.312	388.532	396.884	1.16933	0	0	up
GB_A11G1861	125.087	120.221	129.572	355.088	354.768	348.934	1.65161	0	0	up
GB_A11G0683	30.6142	28.5802	30.2306	150.863	150.861	145.014	2.47345	0	0	up
GB_D06G2145	5.43897	5.37075	4.45305	105.301	98.3936	97.8507	4.44576	0	0	up
GB_D11G1597	323.181	322.866	332.19	126.3	127.136	127.079	-1.20863	0	0	down
GB_D04G1279	521.951	524.269	528.221	56.7895	63.4064	59.0155	-2.98137	0	0	down
GB_D01G2449	227.189	220.788	222.733	85.172	84.3797	83.9202	-1.25051	0	0	down
GB_A09G2667	5.08023	5.19403	4.64189	120.83	119.807	113.376	4.71887	0	0	up
GB_D02G1888	90.0171	91.079	86.5721	20.7794	19.1846	19.3276	-2.02073	0	0	down
GB_D05G1819	305.678	302.565	302.711	105.242	99.6239	100.279	-1.42448	0	0	down
GB_D06G0930	22.5201	22.4024	23.2579	114.026	110.856	109.402	2.44721	0	0	up
GB_A10G0790	192.623	187.915	189.337	9.25855	9.81591	9.94533	-4.14144	0	0	down
GB_D05G1729	71.5298	65.5692	67.7196	271.367	271.663	254.84	2.1133	0	0	up
GB_D05G1725	63.0396	67.2777	65.6574	4.71223	4.58767	4.64441	-3.65228	0	0	down
GB_A05G2915	9.69268	10.8704	10.0067	83.4966	85.8276	83.7155	3.20056	0	0	up
GB_D11G0818	102.56	92.5938	87.0335	357.171	362.549	358.326	2.0849	0	0	up
GB_A01G0022	78.7896	82.9313	82.3191	9.85509	9.92604	8.38791	-2.95676	0	0	down
GB_D05G3620	171.671	175.5	162.552	479.301	490.447	476.26	1.6572	0	0	up
GB_D10G1569	96.7881	96.0747	95.1582	331.398	324.968	345.322	1.95171	0	0	up
GB_D03G1374	23.0507	24.5569	22.8081	84.8352	84.071	82.761	1.99007	0	0	up
GB_D11G3821	466.965	472.567	451.076	52.3004	55.3775	54.948	-2.94224	0	0	down
GB_A11G1556	184.729	183.957	179.849	58.4931	55.5677	54.7141	-1.54713	0	0	down
GB_A02G1511	244.189	245.068	249.596	65.8273	66.2856	63.287	-1.76505	0	0	down
GB_D09G1625	44.8086	44.9526	49.0877	4.60131	3.82472	3.77703	-3.3507	0	0	down
GB_A04G0079	257.857	264.873	270.892	37.6655	40.0556	38.6202	-2.61512	0	0	down
GB_A04G0072	678.07	705.807	673.351	191.105	185.84	196.611	-1.68921	0	0	down
GB_A12G2542	137.966	142.132	137.007	47.0527	45.6834	46.2544	-1.43214	0	0	down
GB_D01G2369	120.544	131.786	119.986	16.0802	14.6284	13.9993	-2.9034	0	0	down
GB_D05G0078	9.03318	9.76977	9.63741	71.391	68.4939	64.9574	3.00215	0	0	up
GB_A08G1527	145.85	138.872	140.549	22.299	21.1658	22.0699	-2.54445	0	0	down
GB_A10G0550	50.9183	51.5066	51.671	3.58861	3.8987	3.74254	-3.62203	0	0	down
GB_D13G1299	267.178	269.043	262.688	52.1462	52.9125	52.632	-2.18756	0	0	down
GB_D05G2189	30.8799	31.5173	29.9016	127.279	126.846	121.473	2.17745	0	0	up
GB_D10G1985	32.0372	30.6892	26.6295	131.386	132.564	141.467	2.33304	0	0	up
GB_A05G2168	54.9762	54.9894	54.7942	217.539	221.619	200.457	2.10986	0	0	up
GB_D05G1450	287.591	279.824	278.797	856.576	846.543	823.811	1.73145	0	0	up
GB_D05G1452	87.0787	88.1135	85.1803	11.6489	10.35	11.1336	-2.81984	0	0	down
GB_D09G2657	106.762	105.852	109.32	964.754	966.772	898.111	3.28896	0	0	up
GB_D05G2289	109.299	110.112	103.584	23.5398	23.5789	26.1327	-1.98707	0	0	down
GB_D08G0181	124.57	124.108	126.726	346.898	350.058	355.855	1.64152	0	0	up
GB_D02G0031	263.136	257.561	266.532	923.225	905.765	921.51	1.95833	0	0	up
GB_D02G0032	358.291	342.836	345.53	1320.77	1332.05	1359.05	2.09185	0	0	up
GB_A05G0042	111.789	114.223	115.969	39.0872	36.2588	36.6043	-1.45737	0	0	down
GB_A05G4298	247.499	233.496	235.128	40.3014	36.7597	33.6795	-2.53854	0	0	down
GB_A08G0723	15.5026	15.7628	16.4642	73.7589	70.2447	67.8479	2.30417	0	0	up
GB_A07G0103	147.323	149.906	146.535	4.55169	3.58577	4.15304	-5.01516	0	0	down
GB_D07G0606	17.4828	17.9587	18.1156	60.2541	58.8788	63.9701	1.92748	0	0	up
GB_A07G1511	28.0642	27.0678	27.5276	123.641	121.206	111.887	2.26207	0	0	up
GB_A05G0368	320.047	322.162	318.899	48.1848	46.3645	47.8598	-2.60124	0	0	down
GB_A01G0457	494.423	492.64	494.714	78.7144	78.1079	78.0339	-2.50398	0	0	down
GB_A01G1327	27.5934	27.2421	28.9969	135.945	138.996	145.153	2.47914	0	0	up
GB_A09G0476	50.9057	49.9584	47.1396	185.709	183.805	178.952	2.04153	0	0	up
GB_D10G1907	407.328	404.563	430.846	2135.94	2082.52	1907.48	2.45467	0	0	up
GB_D06G0211	94.1732	97.6206	96.3596	1163.47	1174.14	1169.3	3.75913	0	0	up
GB_A09G2039	537.962	519.344	531.814	3444.64	3366.49	3474.92	2.84797	0	0	up
GB_A05G1341	11.1329	11.2254	11.2535	71.1761	66.3682	66.6531	2.75583	0	0	up
GB_A12G1451	125.547	128.377	122.505	29.2539	29.1259	29.7596	-1.9415	0	0	down
GB_D12G2139	21.6224	20.7838	21.81	83.0151	83.3144	79.1226	2.08771	0	0	up
GB_A07G2741	116.37	116.739	112.271	696.381	694.388	688.694	2.74177	0	0	up
MH_newGene_6741	55.7145	55.2975	53.7367	147.78	149.24	152.816	1.60228	0	0	up
GB_A04G1053	498.43	498.669	503.513	1199.55	1216.9	1180.61	1.41483	0	0	up
GB_D10G2698	102.092	100.474	101.147	18.6988	19.8708	18.2243	-2.26539	0	0	down
GB_D13G2103	74.5446	72.5594	71.2572	565.86	547.687	524.961	3.0595	0	0	up
GB_D03G1922	15.2885	13.7628	13.6857	65.2361	64.3662	62.7793	2.32132	0	0	up
GB_A11G0895	113.39	109.77	111.556	286.72	277.682	262.067	1.45696	0	0	up
GB_A01G0801	205.583	210.18	204.558	388.406	381.537	378.459	1.04193	0	0	up
GB_D08G0593	125.786	123.652	122.461	26.0531	26.3295	27.8435	-2.0598	0	0	down
GB_D07G0937	66.2036	63.085	62.7432	4.66927	5.11325	4.85247	-3.55925	0	0	down
GB_D05G2562	26.3459	25.6034	25.5752	98.2318	91.8229	92.3249	2.01651	0	0	up
GB_D11G0183	77.8041	77.1532	79.6568	18.398	19.0944	19.8843	-1.87829	0	0	down
GB_A13G1980	124.504	119.784	125.73	17.2985	16.6301	16.4523	-2.72195	0	0	down
GB_A13G2169	51.783	54.5649	53.3051	393.399	398.087	385.402	3.03531	0	0	up
GB_D05G1846	71.5865	71.4377	69.5346	165.746	160.486	151.23	1.32039	0	0	up
GB_A05G0268	533.207	520.425	535.614	113.734	117.35	118.126	-2.03244	0	0	down
GB_D04G0407	120.681	128.708	126.763	346.534	354.787	343.49	1.62741	0	0	up
GB_D09G1798	21.0527	22.6193	21.1269	103.344	98.8801	94.598	2.34846	0	0	up
GB_A10G0271	24.3619	27.713	24.009	101.322	102.001	103.709	2.1651	0	0	up
GB_scaffold10183_objG0001	221.786	224.28	216.515	45.4963	46.0246	43.1664	-2.14426	0	0	down
GB_A07G0243	18.6687	19.1384	17.7622	140.566	134.457	125.854	3.00228	0	0	up
MH_newGene_10921	1116.1	1108.51	1075.99	413.696	398.136	402.723	-1.28894	0	0	down
GB_A09G1787	51.0987	53.1272	50.3592	9.41151	10.171	10.6632	-2.2004	0	0	down
GB_A09G1785	75.1041	76.6997	77.3286	11.1909	10.4296	9.30756	-2.73307	0	0	down
GB_D12G1700	129.517	133.671	124.889	34.1577	35.6258	32.9199	-1.76424	0	0	down
GB_A05G1967	27.112	28.1704	25.101	101.717	98.3085	98.8272	2.04664	0	0	up
MH_newGene_1075	35.3407	34.9514	35.7653	115.26	110.868	109.556	1.79903	0	0	up
GB_D02G2309	143.643	147.58	153.233	521.102	508.344	493.128	1.9307	0	0	up
GB_D10G2797	21.4821	21.6896	21.4449	95.1697	95.9844	101.928	2.33513	0	0	up
GB_A05G2277	75.3351	77.9286	76.0728	12.9175	12.6892	12.4075	-2.43828	0	0	down
GB_D10G0138	118.208	111.8	116.629	358.369	364.488	370.784	1.81119	0	0	up
GB_A02G0366	99.7086	100.22	97.516	318.061	323.282	319.46	1.84492	0	0	up
GB_D09G0359	64.0912	65.2643	64.3067	9.35133	9.27022	9.59185	-2.62501	0	0	down
GB_A06G0026	91.894	90.6763	93.1516	31.7563	32.317	30.8072	-1.38506	0	0	down
GB_A12G0152	40.1763	35.75	36.4228	176.089	179.1	176.626	2.3943	0	0	up
GB_A04G1292	1206.73	1176.28	1187.51	257.209	251.094	242.638	-2.0958	0	0	down
GB_A05G1441	262.522	262.761	260.041	1437.55	1394.6	1354.61	2.56761	0	0	up
GB_A05G1443	130.691	137.778	134.52	14.3023	13.6617	13.0371	-3.14163	0	0	down
GB_D11G0702	132.39	124.84	129.746	459.656	460.684	450.823	1.97813	0	0	up
GB_D12G1446	99.6059	101.346	101.279	26.3736	24.5759	23.8914	-1.85931	0	0	down
GB_A10G0136	111.126	107.029	111.373	409.67	417.645	447.175	2.1056	0	0	up
GB_D06G1554	671.759	665.891	661.166	1348.58	1315.22	1294.6	1.13896	0	0	up
GB_D05G0483	33.2249	32.5483	33.2651	100.744	105.167	101.854	1.78902	0	0	up
GB_D13G2404	38.2322	33.0033	35.7771	191.845	178.959	169.485	2.48758	0	0	up
GB_A10G0743	72.7513	68.8221	70.4305	161.291	166.08	152.125	1.33034	0	0	up
GB_A09G1181	30.0463	29.9267	32.1525	103.838	106.311	105.045	1.92873	0	0	up
GB_D05G3860	220.768	229.288	216.617	87.6482	82.4136	83.8076	-1.23946	0	0	down
GB_D11G1908	229.317	230.095	224.036	523.7	499.005	486.272	1.29555	0	0	up
GB_A11G1408	80.7389	81.0409	79.0223	3.03011	2.34739	2.29522	-4.81147	0	0	down
GB_D08G2580	51.6172	49.5029	53.7637	5.96549	6.05394	5.85412	-2.96058	0	0	down
GB_D12G3051	93.8504	93.1692	89.9987	12.9066	12.8053	13.0217	-2.68379	0	0	down
GB_D06G2093	183.569	186.892	188.236	715.418	719.819	742.289	2.11658	0	0	up
GB_D04G1670	967.867	949.154	936.65	153.445	151.397	152.285	-2.48883	0	0	down
GB_D10G1489	55.5942	57.7961	53.9384	8.70051	8.43097	7.29654	-2.62014	0	0	down
GB_A07G2514	43.3395	44.0225	43.2501	2.80118	3.28197	2.66433	-3.73784	0	0	down
GB_A05G1374	26.8922	29.0835	26.4178	92.454	90.9697	90.9394	1.88855	0	0	up
GB_A02G1602	38.5831	38.8855	41.9027	1.86965	1.6427	1.43716	-4.42869	0	0	down
GB_A08G0527	83.1306	80.2763	82.2305	267.43	271.218	268.061	1.86825	0	0	up
GB_D10G0279	44.8871	51.1102	45.1804	220.811	211.233	210.832	2.34035	0	0	up
GB_D01G1229	127.688	121.484	115.726	611.292	594.651	572.563	2.43659	0	0	up
GB_D05G1343	28.0855	28.7097	28.8596	114.408	117.837	109.275	2.14889	0	0	up
GB_A07G2237	196.63	203.684	187.137	590.532	567.038	573.257	1.7117	0	0	up
GB_A10G0646	6.0597	5.69336	5.23145	61.0492	56.4835	52.9282	3.47366	0	0	up
GB_A13G1388	290.978	294.449	285.082	69.5751	64.7361	67.1486	-1.95793	0	0	down
GB_D04G0256	21.0599	21.7751	22.3382	114.33	114.677	113.537	2.54748	0	0	up
GB_D11G3414	60.3633	51.7567	59.8263	379.772	368.037	371.306	2.85455	0	0	up
GB_D04G1210	301.973	293.576	293.889	103.936	106.482	105.926	-1.33787	0	0	down
GB_D08G2370	40.5634	38.9391	42.7497	0.711791	0.876641	0.774643	-5.52843	0	0	down
GB_A09G1806	425.271	414.602	408.872	139.111	142.824	142.228	-1.40443	0	0	down
GB_D07G1383	81.9848	80.0635	85.7628	214.346	210.88	205.394	1.50143	0	0	up
GB_A11G3788	20.1545	20.7277	21.3514	95.3037	91.5567	86.4785	2.28834	0	0	up
GB_A13G0339	1027.01	1022.03	1027.58	1954.13	1882.95	1827.74	1.03391	0	0	up
MH_newGene_7129	8.99285	8.99443	9.66135	63.7089	59.7757	62.9447	2.90709	0	0	up
GB_D11G1126	92.9419	89.7427	88.8637	385.386	367.099	377.393	2.20971	0	0	up
GB_A09G2871	447.58	406.184	457.354	96.5778	100.112	98.9693	-1.99489	0	0	down
GB_A08G2584	33.0833	35.6386	36.3435	3.47095	3.48819	3.77574	-3.13484	0	0	down
MH_newGene_5160	191.24	197.745	190.125	7.75415	7.25587	7.99407	-4.49501	0	0	down
GB_A03G1917	23.4529	25.8187	21.4915	140.112	128.481	128.129	2.63825	0	0	up
GB_A12G3085	29.0305	26.385	28.9777	192.121	193.903	178.982	2.89513	0	0	up
GB_A12G3084	48.6053	49.6696	54.3139	357.149	379.962	369.908	3.01364	0	0	up
GB_D09G2632	9.32764	9.03257	9.40511	33.7954	32.131	31.9576	1.97107	0	0	up
GB_A12G2141	17.4173	16.7442	19.3485	100.303	94.3908	89.6168	2.56344	0	0	up
GB_A12G2143	2.95219	3.07116	3.00849	39.8224	38.5219	35.6878	3.81004	0	0	up
GB_D11G3808	30.3622	28.0167	28.489	106.233	102.272	98.4465	1.97342	0	0	up
GB_D12G2759	191.953	200.868	180.603	33.2161	30.9252	29.1658	-2.46583	0	0	down
GB_A08G0029	250.549	248.274	250.658	29.4767	27.2921	25.039	-3.03829	0	0	down
GB_A04G1611	536.739	527.881	523.79	22.4059	21.4546	18.6919	-4.50912	0	0	down
GB_D05G1648	329.383	331.092	341.528	864.01	822.535	810.834	1.47113	0	0	up
GB_A02G0023	369.426	370.833	373.039	1369.14	1333.78	1361.46	2.02175	0	0	up
GB_A02G0022	296.958	291.673	300.683	938.162	933.555	966.515	1.82807	0	0	up
GB_A05G2532	130.955	134.935	134.223	25.3621	25.7565	25.7104	-2.22716	0	0	down
GB_A01G0577	23.4551	21.7228	21.6627	117.145	119.795	117.111	2.55611	0	0	up
GB_D06G0864	124.629	121.506	125.708	291.261	296.968	298.018	1.40671	0	0	up
GB_A05G4039	127.338	125.068	123.909	17.9632	17.2723	19.158	-2.63679	0	0	down
GB_D02G1424	82.8241	83.7745	80.662	263.891	250.301	246.36	1.77381	0	0	up
GB_D09G2245	107.868	107.532	110.672	1009.58	984.375	940.531	3.32299	0	0	up
GB_D12G2544	241.172	238.224	239.51	103.059	98.9666	101.003	-1.09302	0	0	down
GB_D05G2369	342.522	329.409	337.591	819.9	800.352	784.245	1.40518	0	0	up
GB_A10G1996	60.6565	58.3458	58.5256	226.34	227.604	228.527	2.0955	0	0	up
GB_A05G2629	414.319	405.279	401.105	983.544	952.435	955.239	1.39701	0	0	up
GB_A13G1517	131.674	133.621	133.385	378.182	377.041	380.149	1.66359	0	0	up
GB_D03G1603	233.841	239.823	242.2	38.1929	40.8646	39.8375	-2.43591	0	0	down
GB_D03G1604	581.326	587.86	585.101	233.807	233.368	221.977	-1.19434	0	0	down
GB_A03G1255	38.1832	44.5122	43.9839	240.923	242.941	253.35	2.69551	0	0	up
GB_D08G0744	33.7348	33.94	37.6927	4.92521	4.78439	5.50624	-2.63736	0	0	down
GB_A10G2834	33.546	35.1533	34.6043	105.457	108.086	109.153	1.79743	0	0	up
GB_A11G3507	55.7634	54.9138	56.174	6.28682	5.30728	6.29834	-3.06653	0	0	down
GB_D06G1992	61.7254	63.2786	64.0136	189.859	190.971	183.784	1.73236	0	0	up
GB_A06G1030	155.567	151.292	150.135	52.6983	53.6544	51.2683	-1.3823	0	0	down
GB_A04G1694	244.326	245.624	242.003	78.6018	76.5333	75.076	-1.51536	0	0	down
GB_A11G0809	96.6296	93.5773	97.7143	369.086	368.046	381.419	2.11163	0	0	up
GB_A04G0457	118.119	114.413	115.876	378.727	376.66	379.138	1.85605	0	0	up
GB_A05G1593	160.972	161.928	163.919	20.8635	21.2494	21.0165	-2.79326	0	0	down
[truncated: 14,549 more rows]

## Sheet: Table S5
Table S5 K-means clustering analysis
[truncated: 24,316 more rows]

## Sheet: Table S6
Table S6 GO biological process enrichment analysis of different gene clusters.
[truncated: 49 more rows]

[truncated: 10 more sheets: Table S7, Table S8, Table S9, Table S10, Table S11, Table S12, Table S13, Table S14, Table S15, Table S16]
